# Supplementary material for: Transcriptomic data of seven flax varieties contrasting in lodging resistance
Source: Front Plant Sci. 2026 Feb 6;16:1694555. doi: 10.3389/fpls.2025.1694555 (PMC12920455; doi:10.3389/fpls.2025.1694555)
Supplement: Supplementary Table 1 — Expression levels of all genes across various organs, four developmental stages, and seven genotypes of L. usitatissimum as read counts per million (CPM). Supplementary Table S1 is deposited at https://zenodo.org/records/16859032. [file Table2.xlsx]

## Sheet: Pathogen contamination, %
Supplementary Table S2. Percentage of RNA-Seq reads of the studied flax samples that mapped to genomes of different pathogens.
Abbreviations for sample names
Varieties		Developmental stages		Organs
Ros	Rosinka	1	3-10 leaves stage (35 days after germination)	root	Root
Bel	Belinka	2	Active growth stage (45 days after germination)	hyp	Hypocotyl
Ali	Alizee	3	Budding/early flowering stage (60 days after germination)	stem	Stem fragment at 1/3 of stem technical length
Gr	Grant	4	Green maturity stage (80 days after germination)	sp	Snap point
v87	v-8744-10			leaves	Leaves from the middle of stem
k47	k-470 Porkhovsky kryazh			stem_1_3_top	Stem fragment 1-3 cm from the top
Pri	Priziv 81			st_panicle	Stem under panicle
	Total reads	rRNA ratio (all reads), %	Reads unmapped to L. usitatissimum genome	Rhizoctonia solani AG-1 IA	Rhizoctonia solani AG1-IA HG81	Rhizoctonia solani YS 517	Septoria linicola SE15195	Sphaerulina musiva SO2202	Fusarium avenaceum WV21P1A	Fusarium avenaceum	Fusarium fujikuroi IMI 58289	Fusarium oxysporum Fo5176	Fusarium oxysporum f. sp. lini EIMB	Fusarium oxysporum strain Fo47	Fusarium sambucinum	Ceratobasidium sp. AG-Ba	Colletotrichum lini 394-2	Alternaria alternata SRC1lrK2f	Acinetobacter baumannii ATCC 19606	Bordetella bronchiseptica NCTC10543	Botrytis cinerea B05.10	Enterococcus faecium SRR24	Melampsora larici-populina 98AG31	Parastagonospora nodorum SN15	Parastagonospora nodorum Sn79	Parastagonospora nodorum strain SN15	Parastagonospora nodorum strain Sn79	Pectobacterium carotovorum WPP14	Pseudomonas fuscovaginae ICMP 5940	Pseudomonas syringae pv. syringae Pss9644	Pseudomonas tolaasii NCPPB 2192	Tremella fuciformis cultivar Tr01
Lin_Ali_1_hyp	8425344	0.48	71320	0.0153215	0.0153215	0.0157448	0.0536677	0.0157448	0.0129514	0.0129514	0.0121049	0.0126128	0.0126974	0.0126974	0.0133746	0.0162527	0.0107505	0.00169299	0.0193001	0.00558686	0.014729	0.00372457	0.00448642	0.0167606	0.0100733	0.0167606	0.0156601	0.00770309	0.0103272	0.00998862	0.00990398	0.0128667
Lin_Ali_1_leaves	8229336	0.39	49954	0.000485619	0.000485619	0.000485619	0.00698077	0.000910535	0.000910535	0.000910535	0.000728428	0.00109264	0.00115334	0.00115334	0.000971238	0.000546321	0.000728428	0.00078913	0.00194248	0.00127475	0.000607023	0.000485619	0.000303512	0.00109264	0.00103194	0.00109264	0.00109264	0.00418846	0.00242809	0.00242809	0.00242809	0.000424916
Lin_Ali_1_root	8848378	0.72	138546	0.00328813	0.00328813	0.00344471	0.0216077	0.00641969	0.0109604	0.0109604	0.0108039	0.0122131	0.0123697	0.0122131	0.0108039	0.00328813	0.0108039	0.00297498	0.00234867	0.00313156	0.00641969	0.000469734	0.00109604	0.00876836	0.00641969	0.00876836	0.00829863	0.00266182	0.00391445	0.00375787	0.00375787	0.00266182
Lin_Ali_1_sp	7289045	0.5	38200	0.000628889	0.000628889	0.000681296	0.00461185	0.000628889	0.000262037	0.000262037	0.000314444	0.000628889	0.000471667	0.000681296	0.000262037	0.000628889	0.000262037	5.24074e-05	0.00162463	0.00131019	0.000576482	0.000314444	0.000104815	0.000419259	0.00020963	0.000419259	0.000419259	0.00398296	0.00272519	0.00256796	0.00262037	0.000471667
Lin_Ali_1_stem	8634534	0.47	50227	0.00023268	0.00023268	0.00023268	0.00552614	0.000698039	0.00029085	0.00029085	0.000407189	0.000581699	0.000523529	0.000523529	0.000349019	0.00023268	0.000349019	0.000349019	0.0011634	0.000872549	0.000407189	0.00017451	0.00017451	0.000523529	0.000407189	0.000523529	0.000523529	0.0029085	0.00145425	0.00139608	0.00139608	0.00017451
Lin_Ali_2_hyp	8077831	0.62	124394	0.00107796	0.00123195	0.00123195	0.193879	0.0100096	0.0124735	0.0124735	0.00862368	0.00970164	0.0100096	0.00970164	0.0124735	0.00123195	0.00477382	0.0577479	0.00184793	0.00138595	0.00292589	0.00153994	0.000461983	0.0103176	0.0081617	0.0103176	0.00893167	0.00354187	0.00215592	0.00215592	0.00215592	0.000923966
Lin_Ali_2_root	9786854	0.48	195336	0.00359262	0.00359262	0.00778402	0.0924103	0.00758443	0.0103787	0.0103787	0.0119754	0.0137717	0.0135721	0.0135721	0.0101791	0.00279426	0.00878197	0.0175639	0.0019959	0.00219549	0.00498975	0.000798361	0.000997951	0.0119754	0.00977992	0.0119754	0.0113766	0.00319344	0.00259467	0.00279426	0.00259467	0.00219549
Lin_Ali_2_sp	13274024	0.43	127711	0.000288634	0.000288634	0.000288634	0.00481056	0.00105832	0.000577267	0.000577267	0.000673479	0.00105832	0.000962112	0.00105832	0.000577267	0.000384845	0.000577267	0.00076969	0.00134696	0.000865901	0.000673479	0.000577267	0.000192422	0.000865901	0.000577267	0.000865901	0.00076969	0.00202044	0.00134696	0.00134696	0.00134696	0.000288634
Lin_Ali_2_stem	11115603	0.84	119535	0.00462414	0.00462414	0.0045166	0.0122593	0.00322614	0.00215076	0.00215076	0.00215076	0.00247337	0.00247337	0.00247337	0.00215076	0.00462414	0.00204322	0.00204322	0.00215076	0.00129046	0.00322614	0.00107538	0.00107538	0.00376383	0.0022583	0.00376383	0.00322614	0.0031186	0.00236584	0.00236584	0.00236584	0.00365629
Lin_Ali_2_stem_1_3_top	7961986	0.39	83523	0.000839218	0.000839218	0.000839218	0.00912649	0.00199314	0.00157353	0.00157353	0.00157353	0.00188824	0.00188824	0.00188824	0.00157353	0.00094412	0.00146863	0.000839218	0.000839218	0.000839218	0.00199314	0.000419609	0.000419609	0.00220295	0.00157353	0.00220295	0.00220295	0.00178334	0.00115392	0.00125883	0.00125883	0.000734316
Lin_Ali_3_hyp	6374145	0.47	202830	0.0041367	0.0041367	0.00636415	1.49017	0.0639597	0.0130465	0.0130465	0.0146375	0.0159104	0.0165468	0.0162286	0.0117737	0.00381849	0.0143193	0.0130465	0.00127283	0.00222745	0.00922801	0	0.00127283	0.0190924	0.0171832	0.0190924	0.0190924	0.00254566	0.00159104	0.00190924	0.00159104	0.00286387
Lin_Ali_3_root	8103860	0.48	78397	0.00154785	0.00164459	0.00164459	0.0257329	0.00290221	0.00164459	0.00164459	0.00154785	0.00183807	0.00174133	0.00183807	0.0014511	0.00183807	0.0014511	0.000773923	0.00251525	0.00445005	0.00203155	0.000386961	0.000677182	0.00222503	0.00154785	0.00222503	0.00203155	0.00445005	0.00299895	0.00290221	0.00299895	0.00125762
Lin_Ali_3_stem	10391	0.58	849	0	0	0	3.09908	0.144618	0.144618	0.144618	0.076803	0.076803	0.076803	0.076803	0.0669984	0	0.0580108	0.163411	0	0	0.0669984	0	0	0.0580108	0.0669984	0.0580108	0.0669984	0	0	0	0	0
Lin_Ali_4_hyp	10106336	0.41	3060909	0.0545167	0.051488	0.051488	21.1131	0.690544	0.151435	0.151435	0.157493	0.169607	0.172636	0.169607	0.148406	0.0575454	0.157493	0.242296	0.00908611	0.00605741	0.112062	0.0030287	0.0242296	0.363444	0.330129	0.363444	0.366473	0.00908611	0.0121148	0.00908611	0.0121148	0.051488
Lin_Ali_4_root	11491771	0.55	1638834	0.029948	0.029948	0.0313741	6.87805	0.266679	0.111235	0.111235	0.101253	0.114087	0.11694	0.114087	0.104105	0.029948	0.0941222	0.282367	0.00285219	0.00285219	0.0698786	0	0.00855656	0.179688	0.155444	0.179688	0.176836	0.00427828	0.00427828	0.00427828	0.00427828	0.0228175
Lin_Ali_4_stem	14087089	0.32	242505	0.00723017	0.00723017	0.00723017	0.0518162	0.0166983	0.0139439	0.0139439	0.0130832	0.0135996	0.0135996	0.0135996	0.0130832	0.00740232	0.0141161	0.0557756	0.00206576	0.000688588	0.0142882	0.000344294	0.0025822	0.0213462	0.0165261	0.0213462	0.0215184	0.00327079	0.00154932	0.00154932	0.00137718	0.00757447
Lin_Ali_4_st_panicle	8948957	0.24	149918	0.00268041	0.00268041	0.00335051	0.0442268	0.00703608	0.00703608	0.00703608	0.00619845	0.0072036	0.00737113	0.0072036	0.00619845	0.00268041	0.00770618	0.0299871	0.00167526	0.00117268	0.00385309	0.00117268	0.00100515	0.0117268	0.0107216	0.0117268	0.0117268	0.00318299	0.00217783	0.00234536	0.00217783	0.00268041
Lin_Bel_1_hyp	8325110	0.68	49495	0.00309154	0.00303209	0.00309154	0.0341853	0.00588581	0.00463731	0.00463731	0.00428059	0.00475621	0.00475621	0.00475621	0.00463731	0.00309154	0.0043995	0.00107015	0.00148632	0.0011296	0.00535074	0.000416169	0.000535074	0.00523183	0.00356716	0.00523183	0.00523183	0.00309154	0.00196194	0.00196194	0.00196194	0.00208084
Lin_Bel_1_leaves	7555430	0.52	42471	0.00640823	0.00640823	0.00646444	0.0286122	0.00382245	0.00258578	0.00258578	0.0026982	0.00281063	0.00281063	0.00292305	0.00275442	0.00680172	0.00202365	0.0004497	0.0017988	0.00101183	0.00393488	0.000168638	0.00112425	0.00326033	0.00123668	0.00326033	0.00292305	0.00382245	0.00236093	0.00230471	0.00230471	0.00399109
Lin_Bel_1_root	9647486	0.6	111096	0.00253342	0.00253342	0.00299404	0.025219	0.00414559	0.00380013	0.00380013	0.00380013	0.00426075	0.00414559	0.00426075	0.00368497	0.00241826	0.00391528	0.00172733	0.0010364	0.00149702	0.00322435	0.000345466	0.000806088	0.00472137	0.00333951	0.00472137	0.00449106	0.00126671	0.00161218	0.00161218	0.00161218	0.00172733
Lin_Bel_1_sp	9994265	0.53	63523	0.000826273	0.000762713	0.000826273	0.00527543	0.00101695	0.000508476	0.000508476	0.000508476	0.000826273	0.000762713	0.000762713	0.000572035	0.000826273	0.000508476	0.000127119	0.00152543	0.00101695	0.000826273	0.000190678	0.000254238	0.000762713	0.000508476	0.000762713	0.000699154	0.00241526	0.00222458	0.00228814	0.00222458	0.000572035
Lin_Bel_1_stem	7537012	0.66	45963	0.00329308	0.0032321	0.00335407	0.0114648	0.00628125	0.00475668	0.00475668	0.00445176	0.00506159	0.00500061	0.00500061	0.00457373	0.00341505	0.0046957	0.000243932	0.00195146	0.00079278	0.00585437	0.000304915	0.00128064	0.00561044	0.00384193	0.00561044	0.00554946	0.00274424	0.00195146	0.00189047	0.00182949	0.00274424
Lin_Bel_2_hyp	13467539	0.4	163701	0.00692848	0.00692848	0.00741469	0.162758	0.0122768	0.00546985	0.00546985	0.00546985	0.00571296	0.00571296	0.00571296	0.0053483	0.00680693	0.00522675	0.0025526	0.00328191	0.00145863	0.00607761	0.000850866	0.0025526	0.00729314	0.0055914	0.00729314	0.00692848	0.00449743	0.00303881	0.00291725	0.00291725	0.00546985
Lin_Bel_2_root	9787243	0.46	166597	0.00289371	0.00306393	0.0045959	0.0532784	0.00408524	0.00408524	0.00408524	0.00510656	0.00578743	0.00561721	0.00578743	0.00391503	0.00238306	0.00425546	0.0018724	0.0018724	0.0018724	0.00306393	0.000510656	0.000851093	0.00493634	0.00357459	0.00493634	0.0045959	0.00204262	0.00204262	0.0018724	0.0018724	0.00204262
Lin_Bel_2_sp	8455325	0.19	86151	0.000305669	0.000305669	0.000305669	0.00509448	0.000713227	0.000407559	0.000407559	0.000509448	0.000815117	0.000815117	0.000815117	0.000407559	0.000407559	0.000407559	0.000509448	0.000407559	0.000305669	0.000407559	0.000203779	0.00010189	0.000509448	0.000305669	0.000509448	0.000509448	0.000917007	0.000407559	0.000407559	0.000407559	0.000203779
Lin_Bel_2_stem	7854561	0.38	70500	0.00448784	0.00448784	0.00448784	0.0153484	0.00583419	0.00439808	0.00439808	0.00448784	0.00475711	0.0045776	0.00466735	0.00421857	0.00448784	0.00430832	0.000987324	0.00529565	0.00215416	0.00547516	0.00251319	0.00161562	0.00646249	0.00421857	0.00646249	0.00619322	0.00565468	0.0045776	0.00439808	0.00448784	0.00359027
Lin_Bel_2_stem_1_3_top	10195414	0.31	117976	0.00023143	0.000115715	0.00023143	0.00821575	0.000810003	0.000462859	0.000462859	0.000578574	0.000810003	0.000810003	0.000810003	0.000462859	0.00023143	0.000347144	0.000578574	0.000578574	0.00023143	0.000462859	0.00023143	0.000115715	0.000578574	0.000462859	0.000578574	0.000578574	0.000925718	0.000694289	0.000578574	0.000578574	0.000115715
Lin_Bel_3_hyp	8497960	0.5	195331	0.00482698	0.00459713	0.00666583	0.0616015	0.00781512	0.00988382	0.00988382	0.00919425	0.00988382	0.00988382	0.00965397	0.00942411	0.00436727	0.0110331	0.00459713	0.00206871	0.00229856	0.00666583	0.000459713	0.00183885	0.0101137	0.00804497	0.0101137	0.00965397	0.0036777	0.00344785	0.00321799	0.00321799	0.00321799
Lin_Bel_3_root	7496481	0.42	79873	0.000639284	0.000639284	0.000639284	0.0226946	0.0018113	0.00106547	0.00106547	0.00106547	0.00117202	0.00117202	0.00127857	0.000958926	0.000532737	0.000958926	0.00223749	0.00170476	0.00106547	0.00117202	0.000213095	0.000213095	0.00191785	0.00170476	0.00191785	0.0020244	0.00362261	0.00223749	0.00213095	0.00213095	0.000426189
Lin_Bel_3_stem	7880544	0.93	472345	0.0395592	0.0395592	0.0569412	3.71257	0.223569	0.0467517	0.0467517	0.0473511	0.0479505	0.0491493	0.0479505	0.0467517	0.0281709	0.0521462	0.0347641	0.00119876	0.000599381	0.0413573	0.000599381	0.00899072	0.0695282	0.0563418	0.0695282	0.0689288	0.00359629	0.00179814	0.00179814	0.00179814	0.0209783
Lin_Bel_4_hyp	9944259	0.25	7466477	0.210233	0.217742	0.277808	34.7035	1.49416	8.79976	8.79976	4.94048	5.72886	5.75889	5.72135	2.53782	0.172692	0.908508	1.36652	0.00750833	0.00750833	0.367908	0	0.04505	0.795883	0.67575	0.795883	0.795883	0.0300333	0.0150167	0.0150167	0.0150167	0.127642
Lin_Bel_4_root	9410965	0.18	8286642	1.03022	1.04783	1.85792	11.2708	0.475486	2.05164	2.05164	8.4707	10.6192	10.5576	10.6368	1.77867	0.369823	0.625177	0.792477	0	0	0.176106	0	0.0352212	1.18872	1.15349	1.18872	1.20633	0.00880531	0.00880531	0.00880531	0.00880531	0.114469
Lin_Bel_4_stem	10354422	0.56	182458	0.00458153	0.00458153	0.00511017	0.130221	0.0142732	0.0151543	0.0151543	0.0111014	0.0125111	0.0123349	0.0125111	0.0105728	0.00440532	0.0118062	0.0482823	0.00176213	0.0014097	0.00792957	0.000528638	0.00176213	0.0158591	0.0133922	0.0158591	0.0162116	0.00352425	0.00264319	0.00264319	0.00264319	0.00458153
Lin_Bel_4_st_panicle	12913699	0.58	337341	0.00835927	0.00835927	0.00835927	0.211333	0.0282125	0.0245554	0.0245554	0.0211594	0.022988	0.0235105	0.022988	0.020637	0.00835927	0.0240329	0.130875	0.00130614	0.000783682	0.0151512	0.000522454	0.0028735	0.0357881	0.0313473	0.0357881	0.0365718	0.00235105	0.00156736	0.00156736	0.00156736	0.00809804
Lin_Gr_1_hyp	7785260	0.47	49444	0.000762117	0.000762117	0.0013337	0.052078	0.00304847	0.0012702	0.0012702	0.00114318	0.0013337	0.0013337	0.00139721	0.00139721	0.000635098	0.00101616	0.0013337	0.00222284	0.00114318	0.000952646	0.00101616	0.000254039	0.00177827	0.00139721	0.00177827	0.00171476	0.00285794	0.00266741	0.00254039	0.0026039	0.000571588
Lin_Gr_1_leaves	9866947	0.32	59473	0.000301375	0.000301375	0.000301375	0.00584667	0.0007233	0.00036165	0.00036165	0.000421925	0.00060275	0.00060275	0.00060275	0.000421925	0.000301375	0.00036165	0.000301375	0.0009644	0.00060275	0.000421925	0.00012055	6.0275e-05	0.00060275	0.000421925	0.00060275	0.000542475	0.00259182	0.00126577	0.0012055	0.00126577	0.000180825
Lin_Gr_1_root	5726119	0.46	109675	0.0044053	0.0044053	0.00727832	0.0252826	0.00421376	0.00517143	0.00517143	0.00574604	0.00670371	0.00632064	0.00651218	0.00536297	0.0044053	0.0044053	0.00268148	0.00670371	0.00421376	0.00325609	0.000766138	0.00268148	0.00612911	0.0049799	0.00612911	0.00593757	0.00632064	0.00574604	0.00574604	0.00574604	0.00268148
Lin_Gr_1_sp	6293857	0.48	35049	0.000111375	0.000111375	0.000167063	0.00568014	0.000612564	0.000278438	0.000278438	0.000389813	0.000612564	0.000501189	0.000556876	0.000389813	0.000167063	0.000222751	5.56876e-05	0.00094669	0.000891002	0.000334126	0.000222751	0.000111375	0.000278438	0.000167063	0.000278438	0.000222751	0.00200475	0.00144788	0.00144788	0.00144788	0.000111375
Lin_Gr_1_stem	8055175	0.39	50422	0.00200307	0.00194047	0.00187787	0.0120184	0.002942	0.00162749	0.00162749	0.00162749	0.00187787	0.00187787	0.00206566	0.00156489	0.00212826	0.00162749	0.000250383	0.002942	0.000876341	0.00262902	0.000563362	0.000751149	0.00262902	0.00169009	0.00262902	0.00237864	0.00256643	0.00225345	0.00212826	0.00212826	0.00225345
Lin_Gr_2_hyp	9328014	0.38	171459	0.00624957	0.00624957	0.00624957	0.713002	0.0371298	0.0123153	0.0123153	0.0113963	0.0119477	0.0121315	0.0117639	0.0115801	0.00661719	0.0148887	0.00624957	0.00110286	0.000551432	0.0130506	0.000735243	0.00238954	0.0200354	0.0147049	0.0200354	0.0198516	0.00202192	0.00147049	0.00147049	0.00147049	0.00533051
Lin_Gr_2_root	11156272	0.52	299443	0.00563656	0.00563656	0.00644179	0.126688	0.0115415	0.00858905	0.00858905	0.00993109	0.0110047	0.0112731	0.0110047	0.00832064	0.00563656	0.00939427	0.00644179	0.0034893	0.00724701	0.00724701	0.00134204	0.00161045	0.0152992	0.0120783	0.0152992	0.0150308	0.00536816	0.00456293	0.00456293	0.00456293	0.00456293
Lin_Gr_2_sp	8156572	0.41	61821	0.00144006	0.00144006	0.00144006	0.00674557	0.00166744	0.00144006	0.00144006	0.00113689	0.00151586	0.00144006	0.00136427	0.0010611	0.00144006	0.000909514	0.000227379	0.00250116	0.000985307	0.00144006	0.0021222	0.000454757	0.00144006	0.000909514	0.00144006	0.00128848	0.00265275	0.0021222	0.0021222	0.0021222	0.000985307
Lin_Gr_2_stem	7543983	0.44	73145	0.000387832	0.000387832	0.000387832	0.0136711	0.00135741	0.000969581	0.000969581	0.000775665	0.00106654	0.000872623	0.00126045	0.000678706	0.000387832	0.000678706	0.000290874	0.00155133	0.00164829	0.000775665	0.00203612	0.000193916	0.000872623	0.000678706	0.000872623	0.000872623	0.00242395	0.0018422	0.0018422	0.0018422	0.000387832
Lin_Gr_2_stem_1_3_top	6821127	0.43	44413	0.00130222	0.00130222	0.00136733	0.00794353	0.00162777	0.00156266	0.00156266	0.00136733	0.00143244	0.00136733	0.00149755	0.00130222	0.00130222	0.00110689	0.000260444	0.001172	0.000846442	0.001758	0.000325555	0.000260444	0.00156266	0.00104178	0.00156266	0.00149755	0.00253933	0.00169288	0.00156266	0.00156266	0.00110689
Lin_Gr_3_hyp	9593544	1.65	528351	0.0220294	0.0214787	0.0302905	1.85378	0.122814	0.0429574	0.0429574	0.0446096	0.0468126	0.0468126	0.0473633	0.0429574	0.020928	0.0473633	0.020928	0.00385515	0.00826104	0.03745	0.000550736	0.0077103	0.0545229	0.0429574	0.0545229	0.0545229	0.00440589	0.0060581	0.00550736	0.0060581	0.0165221
Lin_Gr_3_root	7437016	0.54	74123	0.000598006	0.000598006	0.000598006	0.0595016	0.00328903	0.00109634	0.00109634	0.00109634	0.00139535	0.00129568	0.00139535	0.00119601	0.000598006	0.00109634	0.00129568	0.000897009	0.000598006	0.00129568	0.000199335	0.000199335	0.00139535	0.00109634	0.00139535	0.00129568	0.00189369	0.000996677	0.000996677	0.000996677	0.000498338
Lin_Gr_3_stem	8462585	0.58	881618	0.0177103	0.0177103	0.0197939	7.70711	0.377126	0.0520892	0.0520892	0.0520892	0.0520892	0.0531309	0.0520892	0.0500056	0.0187521	0.0635488	0.0541727	0.00208357	0.00104178	0.0437549	0.00104178	0.0062507	0.086468	0.0729248	0.086468	0.0875098	0.00520892	0.00208357	0.00208357	0.00208357	0.0156267
Lin_Gr_4_hyp	8875280	0.38	3454525	0.0739537	0.0739537	0.144015	25.7515	0.91469	0.252999	0.252999	0.225753	0.23743	0.245215	0.23743	0.229646	0.0661691	0.295815	0.268569	0	0	0.13623	0	0.0233538	0.381445	0.33863	0.381445	0.377553	0.0038923	0.0038923	0.0038923	0.0038923	0.0544922
Lin_Gr_4_root	9458205	0.41	1506822	0.167279	0.168873	0.289951	0.570343	0.0557598	0.21348	0.21348	0.383946	0.439706	0.446078	0.439706	0.181618	0.0669118	0.240564	0.149755	0.00318627	0.00318627	0.0366422	0	0.00796569	0.178431	0.172059	0.178431	0.181618	0.00477941	0.00477941	0.00477941	0.00477941	0.0270833
Lin_Gr_4_stem	11086356	0.68	167242	0.00346964	0.00346964	0.00346964	0.0835731	0.0098055	0.0095038	0.0095038	0.00754269	0.00814611	0.00814611	0.00799526	0.00678843	0.00346964	0.00739184	0.0315285	0.000905123	0.000754269	0.00543074	0.000150854	0.00135769	0.0102581	0.00859867	0.0102581	0.0104089	0.0019611	0.00120683	0.00105598	0.00105598	0.00346964
Lin_Gr_4_st_panicle	9834706	0.35	148341	0.00286585	0.00286585	0.00377085	0.100154	0.00874838	0.0144801	0.0144801	0.00980422	0.0108601	0.0111617	0.0108601	0.00754171	0.00256418	0.00678754	0.0289602	0.00226251	0.00135751	0.00482669	0.000603337	0.000905005	0.0116142	0.0102567	0.0116142	0.0117651	0.00452503	0.00271502	0.00271502	0.00271502	0.00211168
Lin_k47_1_hyp	7867614	3.18	65455	0.00865233	0.00873553	0.0148088	0.0486694	0.00823635	0.0112314	0.0112314	0.0092347	0.00981707	0.00981707	0.00990026	0.0115642	0.00790357	0.00665564	0.00299504	0.00207989	0.00108154	0.00698842	0.000665564	0.00124793	0.00856914	0.0054909	0.00856914	0.00823635	0.00399338	0.00274545	0.00266226	0.00266226	0.00424297
Lin_k47_1_leaves	8424726	2.11	51249	0.00072998	0.00072998	0.000851643	0.00809061	0.00170329	0.0011558	0.0011558	0.00109497	0.0013383	0.0013383	0.00145996	0.0011558	0.000851643	0.00121663	0.000790811	0.00194661	0.0013383	0.00164245	0.000304158	0.000304158	0.00206828	0.00170329	0.00206828	0.00206828	0.00389323	0.0024941	0.00255493	0.0024941	0.000669148
Lin_k47_1_root	8235802	0.57	176164	0.00470581	0.0044919	0.00577531	0.0181815	0.00620311	0.00919771	0.00919771	0.00876991	0.00983941	0.00962551	0.00983941	0.00791431	0.0044919	0.00898381	0.00534751	0.0032085	0.0040641	0.00641701	0.000855601	0.0014973	0.0130479	0.0100533	0.0130479	0.0124062	0.00470581	0.004278	0.004278	0.004278	0.0034224
Lin_k47_1_sp	8367067	2.26	51481	0.000676809	0.000676809	0.000738338	0.00726032	0.0015382	0.00116903	0.00116903	0.00110751	0.00135362	0.00116903	0.00129209	0.00110751	0.000676809	0.00104598	0.000430697	0.00116903	0.000799866	0.00116903	0.000246113	0.000184584	0.00129209	0.000861394	0.00129209	0.00129209	0.00215348	0.00172279	0.00166126	0.0015382	0.000492225
Lin_k47_1_stem	8901425	3.23	66906	0.0306666	0.0305163	0.0306666	0.104928	0.0960586	0.0666698	0.0666698	0.0629868	0.0645652	0.0645652	0.0645652	0.0637384	0.0330718	0.0644901	0.00195424	0.00195424	0.000977122	0.076892	0.000375816	0.0177385	0.0826796	0.0632875	0.0826796	0.0827547	0.003683	0.0022549	0.0022549	0.00217973	0.0313431
Lin_k47_2_hyp	9506813	0.45	111015	0.00478774	0.00467097	0.00467097	0.308167	0.0224206	0.00899161	0.00899161	0.00864129	0.00922516	0.00910838	0.00922516	0.00864129	0.00478774	0.00864129	0.00303613	0.00186839	0.00105097	0.00934193	0.00140129	0.00175161	0.011911	0.00864129	0.011911	0.0117942	0.0031529	0.00210193	0.00210193	0.00210193	0.00397032
Lin_k47_2_root	8625911	0.66	145772	0.0074357	0.0074357	0.00760469	0.0353196	0.0141954	0.0138574	0.0138574	0.0138574	0.0148714	0.0150404	0.0148714	0.0133505	0.00777369	0.0138574	0.00321087	0.0025349	0.0025349	0.0135195	0.000844966	0.00321087	0.0189272	0.0133505	0.0189272	0.0184203	0.00287288	0.00371785	0.00371785	0.00388684	0.00642174
Lin_k47_2_sp	7712723	0.69	45715	0.00124472	0.00130399	0.00124472	0.0057494	0.00136326	0.000711266	0.000711266	0.000711266	0.000829811	0.000770538	0.000889083	0.000592722	0.00130399	0.000711266	0.000237089	0.00142253	0.000829811	0.00112617	0.000237089	0.000355633	0.00124472	0.000711266	0.00124472	0.00112617	0.00397124	0.00165962	0.00165962	0.00160035	0.00100763
Lin_k47_2_stem	7814600	0.48	69499	0.00658118	0.00667011	0.00649224	0.0129845	0.00969389	0.00702585	0.00702585	0.00675905	0.00729265	0.00729265	0.00729265	0.00684798	0.00631437	0.00693692	0.000355739	0.00293485	0.00346846	0.00853774	0.00293485	0.00222337	0.00924922	0.00551396	0.00924922	0.00889348	0.00444674	0.00355739	0.00346846	0.00337952	0.00471355
Lin_k47_2_stem_1_3_top	8117019	0.3	46688	0.000345112	0.000345112	0.000345112	0.00718983	0.000977817	0.000460149	0.000460149	0.000460149	0.000690224	0.000690224	0.000690224	0.000517668	0.000402631	0.000402631	0.000172556	0.00086278	0.000402631	0.000690224	0.000230075	0.000172556	0.000805261	0.000575187	0.000805261	0.000805261	0.001553	0.00103534	0.00109285	0.00109285	0.000402631
Lin_k47_3_hyp	7230276	0.29	250376	0.0103886	0.00831092	0.0090035	0.0844943	0.020431	0.0242402	0.0242402	0.0266642	0.0294345	0.0301271	0.0290882	0.0242402	0.0145441	0.025279	0.0107349	0.00138515	0.00277031	0.0183533	0.000346288	0.0117738	0.0318585	0.0259716	0.0318585	0.0290882	0.00277031	0.00242402	0.00242402	0.00242402	0.0141978
Lin_k47_3_root	8813719	0.26	66310	0.000827585	0.00075235	0.00075235	0.0207649	0.00188087	0.00105329	0.00105329	0.000978055	0.00127899	0.00127899	0.00127899	0.00112852	0.000827585	0.00188087	0.0015047	0.000677115	0.000526645	0.00142946	0.000225705	0.00030094	0.00180564	0.00120376	0.00180564	0.0017304	0.00112852	0.00075235	0.00075235	0.00075235	0.000677115
Lin_k47_3_stem	9867466	0.17	1709992	0.0121307	0.0103978	0.0121307	14.1306	0.563212	0.0502558	0.0502558	0.0502558	0.0502558	0.0519888	0.0502558	0.0502558	0.0121307	0.0658525	0.0883809	0	0.00173296	0.0381251	0	0.00519888	0.102245	0.0935798	0.102245	0.0987787	0.00173296	0.00173296	0.00173296	0.00173296	0.0103978
Lin_k47_4_hyp	4870635	0.33	1118596	0.0321526	0.0321526	0.0390424	9.8272	0.355975	4.48758	4.48758	0.695874	0.753289	0.780848	0.746399	0.661424	0.0321526	0.197509	0.259517	0.00229661	0.00459322	0.0757882	0.00229661	0.0114831	0.195212	0.172246	0.195212	0.197509	0.00229661	0.00229661	0.00229661	0.00229661	0.0275593
Lin_k47_4_root	8793778	0.33	1564606	0.0391428	0.0391428	0.088961	5.08679	0.192156	0.104974	0.104974	0.165467	0.193935	0.195714	0.193935	0.0818441	0.0284675	0.0800649	0.0978571	0.00533766	0.00355844	0.0462597	0.00177922	0.0088961	0.16013	0.145896	0.16013	0.158351	0.00533766	0.00533766	0.00533766	0.00533766	0.016013
Lin_k47_4_stem	6076576	0.61	823106	0.036573	0.036573	0.036573	5.92347	0.386048	0.0826279	0.0826279	0.0772097	0.0826279	0.0839824	0.0826279	0.0826279	0.0379276	0.0948189	0.341348	0.00270911	0.00135456	0.0785642	0.00135456	0.0108364	0.147647	0.128683	0.147647	0.147647	0.00270911	0.00270911	0.00270911	0.00135456	0.0284457
Lin_k47_4_st_panicle	7850128	0.25	1869838	0.0333469	0.0333469	0.0357288	15.2348	0.876547	0.131006	0.131006	0.12386	0.128624	0.135769	0.128624	0.131006	0.0333469	0.157207	0.504967	0.00476384	0.00238192	0.0881311	0.00238192	0.0119096	0.226282	0.207227	0.226282	0.228664	0.00238192	0.00238192	0.00238192	0.00238192	0.0333469
Lin_Pri_1_hyp	6033935	3.29	43336	0.00833117	0.00833117	0.00818753	0.0814444	0.0087621	0.00660748	0.00660748	0.00639202	0.00696658	0.00689476	0.00703841	0.00553018	0.00840299	0.00452469	0.00114913	0.00114913	0.00294464	0.00610474	0.00193915	0.00251372	0.00761297	0.00481197	0.00761297	0.00682294	0.00265736	0.00201097	0.00193915	0.00201097	0.00703841
Lin_Pri_1_leaves	7463795	1.67	52224	0.000769667	0.000769667	0.000839637	0.0153933	0.00153933	0.00174924	0.00174924	0.00202912	0.00258888	0.00251891	0.00251891	0.00104955	0.000769667	0.000769667	0.000559758	0.00216906	0.00265885	0.000909607	0.000489788	0.000279879	0.00132943	0.000909607	0.00132943	0.00118949	0.00349849	0.00272882	0.00279879	0.00279879	0.000559758
Lin_Pri_1_root	8621409	0.43	162578	0.00377149	0.00358292	0.00414864	0.0264005	0.00754299	0.00792014	0.00792014	0.00848586	0.00924016	0.00905159	0.00905159	0.00754299	0.00396007	0.00697727	0.0030172	0.0015086	0.00207432	0.00660012	0.00132002	0.00132002	0.0105602	0.00773156	0.0105602	0.00999446	0.0022629	0.00207432	0.00207432	0.00207432	0.00320577
Lin_Pri_1_sp	9317793	2.44	50969	0.000273504	0.000273504	0.000382905	0.00618118	0.000656409	0.000929912	0.000929912	0.00109401	0.00158632	0.00153162	0.00164102	0.000382905	0.000273504	0.000273504	0.000273504	0.000273504	0.000382905	0.000382905	5.47007e-05	0.000109401	0.000382905	0.000328204	0.000382905	0.000328204	0.000820511	0.000547007	0.000547007	0.000547007	0.000273504
Lin_Pri_1_stem	12306193	3.52	72883	0.000414573	0.000414573	0.000414573	0.00627781	0.00076992	0.000829145	0.000829145	0.00088837	0.00112527	0.00112527	0.00118449	0.000533022	0.000414573	0.000414573	0.000296123	0.00230976	0.00207286	0.000533022	0.000296123	0.000118449	0.000533022	0.000355348	0.000533022	0.000533022	0.00302046	0.00219131	0.00219131	0.00219131	0.000236899
Lin_Pri_2_hyp	6975874	0.54	182287	0.00783932	0.00783932	0.00836194	1.15865	0.0577496	0.0143721	0.0143721	0.0141108	0.0141108	0.0143721	0.0141108	0.0138495	0.00757801	0.015156	0.0073167	0.00313573	0.00156786	0.0135882	0.00104524	0.00287442	0.0188144	0.0141108	0.0188144	0.0185531	0.00365835	0.00313573	0.00313573	0.00313573	0.00574883
Lin_Pri_2_root	8799774	0.53	298953	0.00815347	0.00815347	0.00815347	0.0526578	0.0125699	0.0152878	0.0152878	0.0159672	0.0173261	0.0176659	0.0169864	0.0152878	0.00815347	0.014948	0.00543565	0.00203837	0.00203837	0.011211	0.000679456	0.00271782	0.0176659	0.0125699	0.0176659	0.0166467	0.0023781	0.00203837	0.00203837	0.00203837	0.00645483
Lin_Pri_2_sp	13536542	0.29	147180	0.0019571	0.00206583	0.0019571	0.00456657	0.00304438	0.00217456	0.00217456	0.00217456	0.00228329	0.00228329	0.00228329	0.00217456	0.0019571	0.00217456	0.000217456	0.000978551	0.000869823	0.00282693	0.000326184	0.000869823	0.00282693	0.00184837	0.00282693	0.0027182	0.00152219	0.00130473	0.00130473	0.00130473	0.00152219
Lin_Pri_2_stem	9257525	0.41	92622	0.00640323	0.00640323	0.00640323	0.0141071	0.0095048	0.00680343	0.00680343	0.00670338	0.00690348	0.00690348	0.00690348	0.00660333	0.00650328	0.00670338	0.000500252	0.00270136	0.00490247	0.0093047	0.0010005	0.00240121	0.00940475	0.00620313	0.00940475	0.00920465	0.00360182	0.00280141	0.00270136	0.00280141	0.00520263
Lin_Pri_2_stem_1_3_top	13050961	0.33	146852	0.00191287	0.00191287	0.00191287	0.00405079	0.00326314	0.00326314	0.00326314	0.00315062	0.00337566	0.00337566	0.00337566	0.00315062	0.00191287	0.00326314	0.000225044	0.0010127	0.00056261	0.00315062	0.000337566	0.000787654	0.00326314	0.00213792	0.00326314	0.00315062	0.00112522	0.0010127	0.0010127	0.000900176	0.00146279
Lin_Pri_3_hyp	7267207	0.4	166005	0.0248989	0.0248989	0.0324371	0.332594	0.0479704	0.0379194	0.0379194	0.0367773	0.0379194	0.0383763	0.0379194	0.0351783	0.0237567	0.0383763	0.00822349	0.00319802	0.00388331	0.0418027	0.000913721	0.00662448	0.044087	0.0299244	0.044087	0.0438586	0.00365488	0.00365488	0.00342645	0.00342645	0.016447
Lin_Pri_3_root	8873957	0.3	68011	0.000383206	0.000383206	0.000459847	0.0676741	0.00367877	0.000996335	0.000996335	0.00107298	0.00122626	0.00114962	0.00114962	0.000996335	0.000459847	0.00114962	0.0016861	0.000383206	0.000306564	0.000766411	0.000153282	0.000229923	0.00114962	0.000843052	0.00114962	0.00107298	0.000843052	0.000459847	0.000459847	0.000459847	0.000306564
Lin_Pri_3_stem	9413	0.33	817	0.0321141	0.0321141	0.0425295	3.82418	0.170118	0.286423	0.286423	0.0954743	0.0954743	0.0954743	0.0954743	0.0954743	0.0104154	0.0746436	0.212647	0	0	0.085059	0	0	0.117173	0.085059	0.117173	0.117173	0	0.0104154	0.0104154	0.0104154	0
Lin_Pri_4_hyp	13220762	0.3	8152096	0.332971	0.339137	0.610447	30.6272	1.15923	0.499457	0.499457	0.320639	0.332971	0.345303	0.332971	0.339137	0.215815	0.406965	2.00399	0.0123323	0.0123323	0.265144	0.00616613	0.0493291	0.84476	0.746102	0.84476	0.838594	0.0123323	0.0246645	0.0246645	0.0246645	0.135655
Lin_Pri_4_root	11579119	0.49	5594500	0.652258	0.666753	1.93745	5.47897	0.391355	0.256072	0.256072	0.309219	0.347871	0.347871	0.347871	0.231914	0.333376	0.260903	0.874509	0.00483154	0.00483154	0.198093	0	0.0483154	1.19339	1.10642	1.19339	1.19339	0.00483154	0.00483154	0.00483154	0.00483154	0.144946
Lin_Pri_4_stem	8305831	0.72	271951	0.0117872	0.0114598	0.0117872	1.38827	0.0995362	0.0225921	0.0225921	0.0212824	0.0225921	0.0225921	0.0225921	0.0216098	0.0121146	0.0248841	0.0687586	0.00229195	0.000654844	0.0203002	0.000327422	0.00360164	0.0389632	0.0330696	0.0389632	0.0386358	0.00261937	0.00163711	0.00163711	0.00163711	0.0104775
Lin_Pri_4_st_panicle	5631011	0.36	201827	0.00537631	0.00537631	0.00537631	0.96666	0.0792109	0.0186379	0.0186379	0.0168458	0.0186379	0.0186379	0.0186379	0.0168458	0.00537631	0.0229389	0.102508	0.00107526	0.000716841	0.0139784	0.000358421	0.00143368	0.0322578	0.0293905	0.0322578	0.0333331	0.00143368	0.00107526	0.00107526	0.00107526	0.00537631
Lin_Ros_1_hyp	7966186	0.44	63099	0.00364359	0.00364359	0.00435647	0.0584559	0.00689114	0.00982186	0.00982186	0.00815848	0.00887136	0.00887136	0.00879215	0.0109308	0.00340597	0.0046733	0.00300992	0.00229705	0.00213863	0.00475251	0.00198021	0.000871294	0.00617827	0.0046733	0.00617827	0.00609906	0.0045941	0.00293072	0.00293072	0.00285151	0.00237626
Lin_Ros_1_leaves	7642622	0.49	44600	0.00175071	0.00163399	0.00163399	0.0148227	0.00332635	0.00250935	0.00250935	0.00245099	0.00303456	0.00303456	0.00291785	0.00245099	0.00180907	0.00256771	0.00134221	0.00140057	0.000816997	0.00315127	0.000175071	0.000466855	0.0033847	0.00250935	0.0033847	0.00332635	0.0037932	0.00204249	0.00210085	0.00210085	0.00140057
Lin_Ros_1_root	9516145	0.46	242478	0.00713459	0.00713459	0.00942786	0.0257355	0.0104471	0.0142692	0.0142692	0.0155432	0.0163076	0.0168173	0.0163076	0.014524	0.00687979	0.0140144	0.00535095	0.00280288	0.00331249	0.0114663	0.000764421	0.00203846	0.0147788	0.0109567	0.0147788	0.014524	0.00560575	0.0038221	0.00407691	0.0038221	0.00535095
Lin_Ros_1_sp	6885069	0.56	40247	0.0254866	0.0254866	0.0256035	0.0423802	0.0382299	0.0344887	0.0344887	0.0329104	0.0343718	0.0343718	0.0343718	0.0340795	0.0261881	0.0360086	0.00245513	0.00175366	0.00140293	0.0432571	0.000350733	0.00415034	0.0392236	0.0232068	0.0392236	0.0391652	0.00415034	0.00222131	0.00216285	0.0021044	0.0166598
Lin_Ros_1_stem	9187994	0.46	50537	0.00291517	0.00291517	0.00291517	0.00946057	0.00412525	0.00313519	0.00313519	0.00302518	0.00346521	0.0034102	0.0033552	0.00319019	0.00308018	0.00302518	0.000440026	0.00148509	0.000935056	0.00473028	0.000385023	0.000550033	0.00434526	0.00269516	0.00434526	0.00429026	0.00374022	0.00225514	0.00220013	0.00209013	0.00192512
Lin_Ros_2_hyp	7217613	0.53	71782	0.00248635	0.00248635	0.00298362	0.227252	0.0123323	0.0125312	0.0125312	0.0105421	0.0113377	0.0115367	0.0112383	0.0124317	0.00228744	0.00855304	0.00417707	0.00198908	0.0012929	0.00457488	0.000397816	0.000994539	0.00735959	0.00616614	0.00735959	0.00726014	0.0038787	0.00228744	0.00228744	0.00228744	0.00169072
Lin_Ros_2_root	9510667	0.46	348614	0.00586481	0.00586481	0.00696446	0.0762425	0.01063	0.0183275	0.0183275	0.0208934	0.0241923	0.0249254	0.0238258	0.0175944	0.00623136	0.0205268	0.0124627	0.00476516	0.00366551	0.00843066	0.00109965	0.00183275	0.0208934	0.0172279	0.0208934	0.0197937	0.00476516	0.00549826	0.00513171	0.00549826	0.00476516
Lin_Ros_2_sp	14389062	0.48	148961	0.000931714	0.000931714	0.000931714	0.00496914	0.00103524	0.000724666	0.000724666	0.00082819	0.00103524	0.00103524	0.00103524	0.000724666	0.00103524	0.000724666	0.000207048	0.00103524	0.000621143	0.00103524	0.000414095	0.000310571	0.00103524	0.000621143	0.00103524	0.000931714	0.00186343	0.00113876	0.00103524	0.00113876	0.000724666
Lin_Ros_2_stem	9304439	0.49	80960	0.00113116	0.00104415	0.00113116	0.00739604	0.00174024	0.00113116	0.00113116	0.0013922	0.00182726	0.00174024	0.00174024	0.00113116	0.00113116	0.00104415	0.000348049	0.00208829	0.00113116	0.00147921	0.00174024	0.000522073	0.0013922	0.000870122	0.0013922	0.00130518	0.00278439	0.00191427	0.00191427	0.00191427	0.000870122
Lin_Ros_2_stem_1_3_top	12978986	0.46	151290	0.010724	0.010724	0.0108406	0.0170185	0.0123559	0.0109571	0.0109571	0.010724	0.0111903	0.0111903	0.0111903	0.010724	0.0111903	0.0109571	0.000582827	0.0167854	0.00396322	0.0130553	0.00291413	0.00361353	0.0130553	0.00769331	0.0130553	0.0124725	0.00780988	0.0117731	0.0113068	0.0114234	0.00815957
Lin_Ros_3_hyp	9166828	0.69	447060	0.0112169	0.0112169	0.01268	2.25119	0.109731	0.0326754	0.0326754	0.0331631	0.0356016	0.0356016	0.0356016	0.0307247	0.0102416	0.0336508	0.0229216	0.00292616	0.00341385	0.0219462	0.000487693	0.00390155	0.0424293	0.0341385	0.0424293	0.0414539	0.00243847	0.00341385	0.00292616	0.00292616	0.00877848
Lin_Ros_3_root	5907526	0.49	47473	8.03602e-05	8.03602e-05	8.03602e-05	0.0110897	0.000964322	0.00016072	0.00016072	0.000241081	0.000482161	0.000321441	0.000562521	0.000241081	0.000241081	0.00016072	0.000241081	0.00176792	0.0012054	0.000321441	0.000241081	8.03602e-05	0.000482161	0.000401801	0.000482161	0.000482161	0.00321441	0.00208937	0.00192864	0.00200901	8.03602e-05
Lin_Ros_3_stem	6904849	0.47	383720	0.0144489	0.0144489	0.0177832	3.85507	0.206174	0.0294534	0.0294534	0.0288977	0.0294534	0.0300092	0.0294534	0.0294534	0.0111145	0.0361222	0.0511267	0.000555725	0.000555725	0.022229	0	0.00389008	0.0500153	0.0439023	0.0500153	0.0489038	0.000555725	0.000555725	0.000555725	0.000555725	0.00833588
Lin_Ros_4_hyp	8512882	0.43	2051535	0.0843471	0.0843471	0.130136	16.2814	0.636218	0.166284	0.166284	0.134955	0.139775	0.142185	0.139775	0.127726	0.0554281	0.125316	0.187974	0.00240992	0.00240992	0.0915769	0	0.0192793	0.200023	0.171104	0.200023	0.197613	0.00481984	0.00240992	0.00481984	0.00481984	0.0433785
Lin_Ros_4_root	13249562	0.92	1416902	0.0267349	0.0256655	0.0288737	3.70545	0.172173	0.0802047	0.0802047	0.103731	0.116564	0.116564	0.116564	0.0748577	0.0278043	0.0802047	0.110148	0.00320819	0.00534698	0.0556086	0.0010694	0.00962456	0.150785	0.126189	0.150785	0.148646	0.00427758	0.00534698	0.00427758	0.00427758	0.0235267
Lin_Ros_4_stem	9498964	0.19	122036	0.00488197	0.00488197	0.00501045	0.186286	0.011948	0.0075799	0.0075799	0.0080938	0.00886463	0.00873616	0.00886463	0.00668059	0.00462503	0.00680907	0.0174723	0.00115626	0.000770838	0.00693754	0.000385419	0.00115626	0.00912158	0.00693754	0.00912158	0.00912158	0.00256946	0.0014132	0.00128473	0.00128473	0.00385419
Lin_Ros_4_st_panicle	12374626	0.34	109639	0.0023922	0.0023922	0.0027466	0.0413761	0.00558179	0.00575899	0.00575899	0.00575899	0.00655639	0.00664499	0.00646779	0.00442999	0.0021264	0.00460719	0.010189	0.0011518	0.000797399	0.00469579	0.000531599	0.000620199	0.00620199	0.00442999	0.00620199	0.00611339	0.002658	0.0015062	0.0015948	0.0015062	0.0015948
Lin_v87_1_hyp	5954980	2.44	49671	0.00300279	0.00300279	0.00333643	0.103847	0.00875814	0.00642264	0.00642264	0.00550512	0.00600558	0.00608899	0.00592217	0.00600558	0.00300279	0.022938	0.00250233	0.00158481	0.00158481	0.00433736	0.00100093	0.000917519	0.00625581	0.00442078	0.00625581	0.00608899	0.00375349	0.0023355	0.0023355	0.0023355	0.0023355
Lin_v87_1_leaves	8204346	1.66	49381	0.000541699	0.000541699	0.000722266	0.0106534	0.00138434	0.000782455	0.000782455	0.000782455	0.000902832	0.000902832	0.00102321	0.000782455	0.000481511	0.0010834	0.000722266	0.00156491	0.000782455	0.000902832	0.000240755	0.000180566	0.00114359	0.000842644	0.00114359	0.0010834	0.0032502	0.00228718	0.00228718	0.00228718	0.000361133
Lin_v87_1_root	9431937	0.52	220046	0.00279959	0.00279959	0.00373278	0.0324285	0.00653237	0.0111983	0.0111983	0.0153977	0.0181973	0.0177307	0.017964	0.0114316	0.00279959	0.0149311	0.00513257	0.00186639	0.00279959	0.00536587	0.000699897	0.00139979	0.00979855	0.00769886	0.00979855	0.00933195	0.00326618	0.00279959	0.00256629	0.00256629	0.00233299
Lin_v87_1_sp	8850202	2.21	54729	0.00086575	0.00086575	0.00111311	0.0115639	0.00210254	0.00160782	0.00160782	0.00148414	0.00166966	0.0017315	0.0017315	0.00129862	0.00117495	0.00148414	0.000556553	0.00123679	0.00080391	0.00210254	0.000247357	0.000618393	0.0020407	0.00148414	0.0020407	0.00191702	0.00253541	0.00154598	0.00160782	0.00148414	0.000989428
Lin_v87_1_stem	7676409	2.95	40170	0.000418633	0.000418633	0.000470962	0.00732608	0.000837266	0.000470962	0.000470962	0.000470962	0.000732608	0.00062795	0.000784937	0.000523292	0.000366304	0.000680279	0.000366304	0.00156987	0.0012559	0.000523292	0.000313975	0.000209317	0.000575621	0.000366304	0.000575621	0.000523292	0.00345372	0.00235481	0.00230248	0.00230248	0.000261646
Lin_v87_2_hyp	8155918	0.49	114554	0.0386251	0.0389061	0.0387656	0.344396	0.0706489	0.0580079	0.0580079	0.0544966	0.0567438	0.0566034	0.0567438	0.0559011	0.0398892	0.0550584	0.00603957	0.00140455	0.00266865	0.0662948	0.00084273	0.0130623	0.0684016	0.0424174	0.0684016	0.0671375	0.0028091	0.00168546	0.00168546	0.00168546	0.0338497
Lin_v87_2_root	8261132	0.42	204692	0.00371666	0.00346888	0.00371666	0.0988631	0.00941553	0.01115	0.01115	0.01338	0.0146189	0.0146189	0.0143711	0.0101589	0.00371666	0.0106544	0.0054511	0.00371666	0.00346888	0.00644221	0.000991109	0.00148666	0.0128844	0.0106544	0.0128844	0.0128844	0.00644221	0.00520332	0.00495554	0.00495554	0.00297333
Lin_v87_2_sp	6512506	0.4	45078	0.000622958	0.000692176	0.000692176	0.00346088	0.000969046	0.000553741	0.000553741	0.000622958	0.000692176	0.000692176	0.000830611	0.000553741	0.000692176	0.000553741	0.000138435	0.000899829	0.000622958	0.000969046	0.00027687	0.000138435	0.000969046	0.000553741	0.000969046	0.000899829	0.00186888	0.0011767	0.0011767	0.0011767	0.000484523
Lin_v87_2_stem	8305321	0.34	65743	0.00189978	0.00189978	0.00182063	0.00815324	0.00332462	0.00237473	0.00237473	0.00221642	0.00245389	0.00237473	0.00245389	0.00213726	0.00189978	0.00213726	0.000474946	0.00815324	0.0035621	0.00324547	0.000870735	0.000474946	0.00340378	0.00213726	0.00340378	0.00308715	0.0113987	0.0104488	0.00997387	0.0102905	0.001504
Lin_v87_2_stem_1_3_top	9790239	0.35	73830	0.00218694	0.00218694	0.00218694	0.00641001	0.00279024	0.00233777	0.00233777	0.00233777	0.00248859	0.00241318	0.00248859	0.00226236	0.00233777	0.00218694	0.000301647	0.00437389	0.0113872	0.00301647	0.00226236	0.00082953	0.00279024	0.0018853	0.00279024	0.00263941	0.00558048	0.00512801	0.00475095	0.00505259	0.00203612
Lin_v87_3_hyp	9606609	0.58	348378	0.026473	0.026473	0.026473	1.64169	0.0892104	0.0261104	0.0261104	0.027561	0.0290115	0.0286489	0.0286489	0.0250224	0.0271983	0.0279236	0.0155937	0.00398909	0.00471437	0.0271983	0.00181322	0.00689024	0.0420667	0.0297368	0.0420667	0.0395282	0.00435173	0.00471437	0.00471437	0.00471437	0.021396
Lin_v87_3_root	10767664	0.28	100938	0.00149987	0.00149987	0.00149987	0.0362781	0.00281225	0.00121864	0.00121864	0.00121864	0.00149987	0.00131238	0.00149987	0.00131238	0.00149987	0.00159361	0.0011249	0.000749934	0.000562451	0.00159361	0.000187484	0.000281225	0.00215606	0.00159361	0.00215606	0.00215606	0.00149987	0.000843676	0.000843676	0.000843676	0.0011249
Lin_v87_3_stem	8873692	0.41	71587	0.00984214	0.00976147	0.00984214	0.0504208	0.0124237	0.00960012	0.00960012	0.00911608	0.00943878	0.00943878	0.00943878	0.00887406	0.0101648	0.00984214	0.00153279	0.00185549	0.00129077	0.0134724	0.00112943	0.00250087	0.0126657	0.00782531	0.0126657	0.012343	0.0024202	0.00169414	0.00177481	0.00177481	0.00709925
Lin_v87_4_hyp	7111800	0.6	902081	0.0279054	0.026637	0.026637	9.33056	0.357697	0.0849847	0.0849847	0.0811794	0.0837163	0.0849847	0.0837163	0.0748373	0.0291739	0.079911	0.109085	0.00253686	0.00126843	0.0659583	0.00126843	0.0126843	0.11289	0.0938637	0.11289	0.110353	0.00380529	0.00253686	0.00253686	0.00253686	0.0253686
Lin_v87_4_root	10295297	0.34	607079	0.010614	0.010614	0.010614	1.86217	0.0825533	0.037149	0.037149	0.0412766	0.0454043	0.0465836	0.0454043	0.03538	0.0112037	0.0400973	0.0518906	0.00471733	0.003538	0.0224073	0.00117933	0.003538	0.0595563	0.0501216	0.0595563	0.058377	0.00648633	0.005307	0.00471733	0.005307	0.00825533
Lin_v87_4_stem	9116099	0.28	172616	0.00530188	0.00530188	0.00568059	0.121375	0.0134441	0.0113612	0.0113612	0.012876	0.0143908	0.0143908	0.0143908	0.0109825	0.00586994	0.012876	0.0363558	0.00416576	0.00151482	0.00946765	0.000568059	0.00170418	0.0159056	0.012876	0.0159056	0.016095	0.00359771	0.00340835	0.003219	0.00340835	0.00530188
Lin_v87_4_st_panicle	9031435	1.13	168977	0.00823234	0.00823234	0.00841944	0.144253	0.0198325	0.0175873	0.0175873	0.0299358	0.0349875	0.0348004	0.0348004	0.0159034	0.00898074	0.0153421	0.0366714	0.00336778	0.00187099	0.0149679	0.000935494	0.00299358	0.0230131	0.0183357	0.0230131	0.0224518	0.00261938	0.00243228	0.00243228	0.00243228	0.00767105
