# Supplementary material for: Transcriptomic data of seven flax varieties contrasting in lodging resistance
Source: Front Plant Sci. 2026 Feb 6;16:1694555. doi: 10.3389/fpls.2025.1694555 (PMC12920455; doi:10.3389/fpls.2025.1694555)
Supplement: Supplementary Table 3 — DNA polymorphisms in gene coding regions (CDS) of seven flax varieties based on the analysis of transcriptomic data. [file Table3.xlsx]

## Sheet: SNP table
Supplementary Table S3. DNA polymorphisms in gene coding regions (CDS) of seven flax varieties based on the analysis of transcriptomic data.
Numbers separated by slashes indicate the number of reads with reference (second number) and alternative (first number) alleles. Samples with alternative alleles that passed coverage+VAF threshold (100 reads and 5% VAF) are marked in red.
Contig	Position	Reference allele	Alternative allele	Alizee	Belinka	Grant	Priziv 81	Rosinka	k-470 Porkhovsky kryazh	v-8744-10
JAUJYP020000025.1	91474	T	C	38 \ 231	56 \ 225	53 \ 211	19 \ 226	45 \ 240	15 \ 249	25 \ 229
JAUJYP020000025.1	91511	C	T	33 \ 234	36 \ 238	44 \ 226	18 \ 232	29 \ 234	13 \ 242	19 \ 232
JAUJYP020000039.1	49097	C	A	346 \ 14	11 \ 310	17 \ 236	2 \ 281	293 \ 6	140 \ 149	11 \ 299
JAUJYP020000039.1	74471	T	C	0 \ 148	0 \ 123	20 \ 134	0 \ 193	0 \ 220	0 \ 210	33 \ 9
JAUJYP020000039.1	74633	C	A	0 \ 182	0 \ 130	15 \ 133	0 \ 151	0 \ 179	2 \ 208	33 \ 3
JAUJYP020000039.1	76084	T	C	0 \ 321	3 \ 235	53 \ 206	0 \ 310	0 \ 346	1 \ 369	86 \ 7
JAUJYP020000039.1	76131	G	A	0 \ 312	1 \ 222	45 \ 207	0 \ 277	0 \ 350	2 \ 371	81 \ 7
JAUJYP020000039.1	76238	T	A	0 \ 290	1 \ 204	29 \ 235	0 \ 277	0 \ 351	2 \ 335	73 \ 11
JAUJYP020000039.1	76266	T	G	0 \ 244	0 \ 174	28 \ 210	0 \ 253	0 \ 312	2 \ 308	64 \ 10
JAUJYP020000039.1	76275	G	A	0 \ 237	0 \ 173	27 \ 210	0 \ 239	0 \ 308	1 \ 303	62 \ 10
JAUJYP020000039.1	87272	A	G	0 \ 397	0 \ 398	43 \ 336	0 \ 337	19 \ 489	2 \ 308	325 \ 19
JAUJYP020000039.1	87486	C	G	0 \ 354	0 \ 370	33 \ 313	2 \ 334	18 \ 451	0 \ 352	275 \ 21
JAUJYP020000039.1	87547	A	G	0 \ 394	0 \ 365	37 \ 385	1 \ 396	18 \ 506	0 \ 393	330 \ 26
JAUJYP020000039.1	88320	G	C	0 \ 506	0 \ 462	50 \ 413	0 \ 389	19 \ 474	0 \ 427	350 \ 40
JAUJYP020000039.1	88403	C	T	0 \ 528	0 \ 455	52 \ 404	0 \ 305	22 \ 405	0 \ 357	300 \ 32
JAUJYP020000039.1	91994	T	C	205 \ 0	154 \ 1	133 \ 24	154 \ 1	169 \ 16	127 \ 1	11 \ 190
JAUJYP020000039.1	92011	C	T	189 \ 0	165 \ 1	137 \ 29	154 \ 1	170 \ 18	128 \ 2	10 \ 200
JAUJYP020000039.1	92132	C	T	202 \ 0	183 \ 2	130 \ 27	181 \ 2	196 \ 18	170 \ 1	23 \ 167
JAUJYP020000039.1	92841	A	G	174 \ 0	176 \ 1	128 \ 28	180 \ 2	205 \ 9	126 \ 0	8 \ 174
JAUJYP020000039.1	104704	G	A	258 \ 0	259 \ 0	287 \ 0	248 \ 0	254 \ 0	221 \ 0	255 \ 0
JAUJYP020000039.1	111232	T	C	47 \ 0	16 \ 0	69 \ 0	46 \ 0	111 \ 0	68 \ 0	67 \ 0
JAUJYP020000039.1	119241	A	G	519 \ 18148	15071 \ 757	24 \ 25068	12947 \ 497	26 \ 25117	19 \ 13863	17 \ 17354
JAUJYP020000039.1	119261	A	G	588 \ 20417	17238 \ 851	39 \ 27811	14629 \ 564	42 \ 28012	28 \ 15770	29 \ 19675
JAUJYP020000039.1	119267	C	G	624 \ 21107	17845 \ 890	26 \ 28609	15291 \ 588	27 \ 28901	19 \ 16495	20 \ 20492
JAUJYP020000039.1	119363	T	C	630 \ 20293	15093 \ 860	62 \ 25849	14081 \ 660	54 \ 27271	26 \ 18535	29 \ 22752
JAUJYP020000039.1	119372	G	A	617 \ 20416	14889 \ 887	35 \ 25961	14038 \ 684	30 \ 27623	16 \ 18728	20 \ 23035
JAUJYP020000039.1	120213	T	A	837 \ 24179	18370 \ 1148	49 \ 32000	16728 \ 1088	32 \ 35631	16 \ 25361	20 \ 30088
JAUJYP020000039.1	120236	T	C	862 \ 25300	19278 \ 1214	56 \ 33770	17577 \ 1191	55 \ 37393	19 \ 26787	32 \ 32099
JAUJYP020000039.1	121251	G	C	879 \ 32447	25828 \ 1468	37 \ 43951	17901 \ 1287	37 \ 45716	18 \ 31344	12 \ 36970
JAUJYP020000039.1	121256	A	G	884 \ 32258	25788 \ 1449	40 \ 43806	17788 \ 1301	44 \ 45398	31 \ 31104	13 \ 36684
JAUJYP020000039.1	129792	G	A	133 \ 2950	2226 \ 165	4 \ 2878	2211 \ 170	2 \ 3166	7 \ 2222	3 \ 2696
JAUJYP020000039.1	129826	C	A	140 \ 2741	1851 \ 144	3 \ 2668	1940 \ 155	2 \ 2951	3 \ 1887	4 \ 2441
JAUJYP020000039.1	132605	A	C	72 \ 1084	903 \ 84	5 \ 983	895 \ 63	1 \ 1211	3 \ 834	1 \ 1098
JAUJYP020000039.1	132675	G	A	59 \ 958	819 \ 60	5 \ 942	770 \ 66	3 \ 1034	0 \ 758	0 \ 999
JAUJYP020000039.1	132798	G	A	69 \ 885	927 \ 59	0 \ 924	784 \ 79	4 \ 1067	2 \ 834	0 \ 1074
JAUJYP020000039.1	132983	A	C	38 \ 1159	792 \ 47	1 \ 1006	809 \ 94	3 \ 1121	1 \ 1048	0 \ 1212
JAUJYP020000039.1	135768	A	G	157 \ 2010	1878 \ 138	1 \ 1859	1692 \ 172	2 \ 2208	8 \ 2061	0 \ 2507
JAUJYP020000039.1	135852	G	A	117 \ 1598	1370 \ 133	1 \ 1560	1249 \ 137	2 \ 1904	3 \ 1706	0 \ 1971
JAUJYP020000039.1	136010	C	T	94 \ 1422	1199 \ 108	5 \ 1389	1032 \ 93	1 \ 1678	3 \ 1363	1 \ 1612
JAUJYP020000039.1	137070	G	A	77 \ 1496	1126 \ 86	1 \ 1442	941 \ 80	0 \ 1611	1 \ 1316	2 \ 1553
JAUJYP020000039.1	137171	T	A	76 \ 1307	881 \ 70	1 \ 1343	712 \ 84	0 \ 1547	2 \ 1302	2 \ 1514
JAUJYP020000039.1	140087	A	G	101 \ 1090	902 \ 97	2 \ 1456	616 \ 70	5 \ 1142	4 \ 843	4 \ 1597
JAUJYP020000039.1	140526	T	C	794 \ 2	997 \ 5	1071 \ 2	581 \ 3	785 \ 1	526 \ 0	1089 \ 3
JAUJYP020000039.1	141844	A	G	59 \ 761	831 \ 48	2 \ 896	538 \ 47	5 \ 581	2 \ 444	2 \ 816
JAUJYP020000039.1	143506	T	C	57 \ 693	876 \ 68	2 \ 935	557 \ 60	0 \ 661	0 \ 530	0 \ 1059
JAUJYP020000039.1	153999	C	T	195 \ 0	247 \ 0	169 \ 0	209 \ 0	241 \ 1	162 \ 0	170 \ 0
JAUJYP020000039.1	154442	A	C	117 \ 0	162 \ 0	151 \ 0	162 \ 0	177 \ 0	137 \ 0	141 \ 0
JAUJYP020000039.1	157306	CG	C	266 \ 0	226 \ 1	198 \ 1	175 \ 0	217 \ 1	228 \ 0	210 \ 0
JAUJYP020000039.1	168740	A	T	982 \ 0	1014 \ 3	868 \ 3	878 \ 1	1004 \ 3	852 \ 2	975 \ 0
JAUJYP020000039.1	169270	T	G	898 \ 0	947 \ 0	829 \ 1	774 \ 0	845 \ 0	738 \ 0	901 \ 0
JAUJYP020000039.1	169348	G	A	1081 \ 0	993 \ 4	1005 \ 0	934 \ 0	988 \ 6	861 \ 0	1119 \ 0
JAUJYP020000039.1	170030	G	A	1427 \ 2	1498 \ 4	1462 \ 0	1207 \ 2	1532 \ 0	1329 \ 0	1366 \ 2
JAUJYP020000039.1	170111	A	G	1178 \ 6	1376 \ 6	1168 \ 3	1023 \ 4	1358 \ 4	1096 \ 1	1198 \ 5
JAUJYP020000039.1	171284	G	A	139 \ 2	158 \ 0	117 \ 0	119 \ 0	201 \ 0	110 \ 0	120 \ 0
JAUJYP020000039.1	171302	C	T	140 \ 0	147 \ 0	117 \ 4	110 \ 1	189 \ 0	110 \ 1	121 \ 0
JAUJYP020000039.1	171388	T	G	128 \ 0	98 \ 0	134 \ 0	82 \ 0	143 \ 0	112 \ 0	112 \ 0
JAUJYP020000039.1	171509	T	C	125 \ 0	96 \ 0	151 \ 0	83 \ 4	135 \ 0	107 \ 0	124 \ 0
JAUJYP020000039.1	171568	G	A	129 \ 2	90 \ 0	148 \ 0	85 \ 0	130 \ 0	123 \ 0	155 \ 0
JAUJYP020000039.1	171580	C	T	127 \ 0	87 \ 0	148 \ 0	84 \ 0	127 \ 0	123 \ 0	149 \ 0
JAUJYP020000039.1	171934	A	G	124 \ 0	125 \ 0	149 \ 0	105 \ 0	163 \ 0	122 \ 0	161 \ 0
JAUJYP020000039.1	172105	G	A	135 \ 0	157 \ 0	177 \ 0	127 \ 0	165 \ 0	151 \ 0	160 \ 0
JAUJYP020000039.1	172146	A	C	134 \ 0	143 \ 0	169 \ 0	129 \ 0	139 \ 0	126 \ 0	136 \ 0
JAUJYP020000039.1	172222	T	C	170 \ 0	188 \ 0	158 \ 0	139 \ 0	151 \ 0	155 \ 0	127 \ 4
JAUJYP020000039.1	172380	G	C	165 \ 0	169 \ 0	151 \ 0	141 \ 0	175 \ 0	167 \ 0	127 \ 0
JAUJYP020000039.1	172491	A	G	184 \ 0	163 \ 0	139 \ 0	150 \ 0	159 \ 0	147 \ 0	117 \ 0
JAUJYP020000039.1	172734	A	G	115 \ 0	125 \ 0	110 \ 0	119 \ 0	125 \ 0	121 \ 0	94 \ 0
JAUJYP020000039.1	172745	C	T	116 \ 0	127 \ 0	113 \ 0	114 \ 0	125 \ 0	120 \ 0	94 \ 0
JAUJYP020000039.1	172824	A	G	143 \ 0	89 \ 0	109 \ 0	95 \ 0	115 \ 0	127 \ 0	89 \ 0
JAUJYP020000039.1	172833	T	C	159 \ 0	96 \ 0	121 \ 0	100 \ 2	125 \ 0	118 \ 0	93 \ 0
JAUJYP020000039.1	172910	A	C	165 \ 0	94 \ 0	141 \ 0	131 \ 0	132 \ 0	133 \ 0	131 \ 0
JAUJYP020000039.1	173058	A	G	119 \ 0	89 \ 0	126 \ 0	86 \ 0	115 \ 0	117 \ 0	139 \ 0
JAUJYP020000039.1	173394	C	T	122 \ 0	124 \ 0	103 \ 0	90 \ 0	117 \ 0	90 \ 0	77 \ 0
JAUJYP020000039.1	174771	T	C	134 \ 0	113 \ 0	137 \ 0	104 \ 0	123 \ 0	110 \ 0	115 \ 0
JAUJYP020000039.1	201792	C	A	0 \ 415	0 \ 292	0 \ 274	19 \ 386	0 \ 417	204 \ 188	12 \ 210
JAUJYP020000039.1	246327	C	T	452 \ 28	15 \ 425	135 \ 278	2 \ 402	548 \ 6	25 \ 348	5 \ 495
JAUJYP020000039.1	252553	G	A	25 \ 472	322 \ 19	0 \ 460	2 \ 481	0 \ 466	0 \ 457	0 \ 461
JAUJYP020000039.1	268526	G	C	516 \ 0	381 \ 0	469 \ 0	348 \ 0	461 \ 0	393 \ 0	538 \ 0
JAUJYP020000039.1	401291	G	T	2310 \ 2	1558 \ 3	2139 \ 4	1815 \ 145	2495 \ 0	2225 \ 0	2368 \ 1
JAUJYP020000039.1	402331	AC	TT	1907 \ 0	1301 \ 0	1804 \ 0	1312 \ 98	1889 \ 0	1601 \ 0	1591 \ 0
JAUJYP020000039.1	402386	A	G	1717 \ 9	1092 \ 2	1629 \ 2	1275 \ 81	1714 \ 2	1498 \ 8	1531 \ 5
JAUJYP020000039.1	402880	G	A	2796 \ 8	1838 \ 2	2620 \ 3	1948 \ 200	2970 \ 3	2625 \ 4	2822 \ 2
JAUJYP020000039.1	404844	C	G	463 \ 0	452 \ 0	473 \ 0	407 \ 18	523 \ 1	394 \ 1	395 \ 0
JAUJYP020000039.1	406495	G	A	405 \ 1	396 \ 2	451 \ 4	412 \ 23	441 \ 3	382 \ 4	429 \ 3
JAUJYP020000039.1	406924	C	G	468 \ 0	560 \ 0	533 \ 0	540 \ 47	611 \ 1	430 \ 0	524 \ 1
JAUJYP020000039.1	414598	C	T	351 \ 0	348 \ 0	295 \ 0	305 \ 0	364 \ 0	242 \ 0	264 \ 0
JAUJYP020000039.1	415667	C	G	451 \ 0	501 \ 0	391 \ 0	367 \ 0	469 \ 0	357 \ 0	391 \ 0
JAUJYP020000039.1	417152	G	A	3086 \ 3	4182 \ 5	4230 \ 8	2048 \ 1	4007 \ 3	4168 \ 2	2560 \ 3
JAUJYP020000039.1	417318	G	A	3774 \ 0	4496 \ 1	4564 \ 3	2291 \ 3	4397 \ 2	4874 \ 0	2989 \ 1
JAUJYP020000039.1	417386	A	G	4494 \ 1	5610 \ 6	5609 \ 8	2878 \ 2	5348 \ 2	5848 \ 4	3673 \ 2
JAUJYP020000039.1	418697	C	G	2835 \ 2	3520 \ 3	3365 \ 2	1976 \ 0	3192 \ 2	3680 \ 1	2443 \ 0
JAUJYP020000039.1	419613	G	A	1562 \ 5	1899 \ 5	2024 \ 3	40 \ 1758	2170 \ 0	2337 \ 6	1491 \ 10
JAUJYP020000039.1	419618	G	T	1615 \ 2	1947 \ 2	2079 \ 2	41 \ 1909	2233 \ 2	2428 \ 3	1512 \ 3
JAUJYP020000039.1	419799	C	T	2464 \ 0	3132 \ 4	2974 \ 2	61 \ 1629	3103 \ 2	2926 \ 4	1957 \ 0
JAUJYP020000039.1	421247	GGCC	G	6117 \ 2	7196 \ 2	6217 \ 8	405 \ 8516	8096 \ 20	6550 \ 6	6434 \ 14
JAUJYP020000039.1	422466	G	T	5944 \ 5	7296 \ 5	6059 \ 19	399 \ 6979	8070 \ 21	6281 \ 3	6256 \ 10
JAUJYP020000039.1	461579	C	T	620 \ 34	45 \ 449	682 \ 8	36 \ 600	660 \ 7	613 \ 2	654 \ 0
JAUJYP020000039.1	517221	G	GA	48 \ 313	47 \ 289	37 \ 277	29 \ 303	37 \ 252	37 \ 300	37 \ 355
JAUJYP020000039.1	604301	T	C	0 \ 443	0 \ 361	0 \ 379	54 \ 403	0 \ 418	0 \ 384	0 \ 388
JAUJYP020000039.1	692666	G	A	0 \ 192	0 \ 207	0 \ 202	0 \ 168	0 \ 202	67 \ 79	4 \ 199
JAUJYP020000039.1	729061	C	T	0 \ 93	0 \ 77	0 \ 67	0 \ 106	0 \ 124	47 \ 75	0 \ 66
JAUJYP020000039.1	953150	G	C	3 \ 3275	194 \ 3901	1 \ 3522	5 \ 3534	2933 \ 896	2 \ 3374	3 \ 3970
JAUJYP020000039.1	961075	T	C	1156 \ 4	1464 \ 14	1283 \ 13	1436 \ 13	1648 \ 13	1076 \ 8	1290 \ 4
JAUJYP020000039.1	962014	T	C	0 \ 986	48 \ 1150	0 \ 949	0 \ 1174	847 \ 303	1 \ 1061	0 \ 1155
JAUJYP020000039.1	1011947	A	T	120 \ 0	106 \ 3	97 \ 0	79 \ 0	11 \ 87	116 \ 0	118 \ 0
JAUJYP020000039.1	1013701	C	T	73 \ 224	81 \ 184	99 \ 180	60 \ 162	62 \ 163	38 \ 174	62 \ 175
JAUJYP020000039.1	1014033	C	A	98 \ 177	78 \ 137	105 \ 160	59 \ 121	62 \ 163	66 \ 148	87 \ 160
JAUJYP020000039.1	1016804	G	C	15 \ 0	19 \ 31	30 \ 0	25 \ 0	0 \ 794	12 \ 42	27 \ 0
JAUJYP020000039.1	1017320	A	C	70 \ 0	49 \ 9	70 \ 0	94 \ 0	107 \ 345	39 \ 0	103 \ 0
JAUJYP020000039.1	1039538	T	C	105 \ 0	94 \ 0	39 \ 0	59 \ 3	116 \ 0	65 \ 1	57 \ 0
JAUJYP020000039.1	1040105	C	T	349 \ 0	303 \ 0	315 \ 0	374 \ 2	423 \ 0	329 \ 1	314 \ 0
JAUJYP020000039.1	1041563	C	T	378 \ 0	304 \ 0	358 \ 0	458 \ 1	379 \ 0	419 \ 0	356 \ 1
JAUJYP020000039.1	1056407	A	G	912 \ 0	838 \ 28	623 \ 0	747 \ 2	227 \ 753	890 \ 4	982 \ 1
JAUJYP020000039.1	1056443	A	G	801 \ 1	720 \ 28	564 \ 0	636 \ 3	200 \ 758	722 \ 1	885 \ 1
JAUJYP020000039.1	1056584	G	C	591 \ 0	634 \ 28	439 \ 0	484 \ 1	136 \ 656	608 \ 0	657 \ 2
JAUJYP020000039.1	1064227	A	G	478 \ 0	480 \ 20	406 \ 0	446 \ 0	157 \ 342	426 \ 0	396 \ 0
JAUJYP020000039.1	1064240	C	T	543 \ 0	520 \ 20	425 \ 0	504 \ 0	172 \ 343	484 \ 0	425 \ 0
JAUJYP020000039.1	1087169	T	A	63 \ 0	100 \ 6	64 \ 0	105 \ 0	3 \ 64	89 \ 5	89 \ 0
JAUJYP020000039.1	1116707	G	GA	41 \ 259	33 \ 272	21 \ 205	50 \ 244	50 \ 281	18 \ 181	31 \ 263
JAUJYP020000039.1	1123347	T	C	0 \ 73	0 \ 39	0 \ 33	0 \ 76	89 \ 12	0 \ 61	0 \ 52
JAUJYP020000039.1	1130337	C	T	3 \ 1588	95 \ 1171	0 \ 1602	2 \ 1734	1303 \ 333	0 \ 1710	1 \ 1921
JAUJYP020000039.1	1134148	A	ATTG	706 \ 49	348 \ 84	545 \ 28	619 \ 51	183 \ 610	635 \ 75	836 \ 52
JAUJYP020000039.1	1135048	A	C	648 \ 0	437 \ 0	599 \ 1	675 \ 0	640 \ 0	665 \ 4	936 \ 1
JAUJYP020000039.1	1135225	G	A	802 \ 0	433 \ 0	647 \ 0	656 \ 0	623 \ 0	791 \ 0	1020 \ 1
JAUJYP020000039.1	1135273	C	T	861 \ 0	414 \ 0	642 \ 1	737 \ 0	615 \ 0	834 \ 1	1048 \ 2
JAUJYP020000039.1	1142929	TTTCTTC	T	1216 \ 0	1363 \ 0	851 \ 1	1296 \ 2	1550 \ 2	1137 \ 0	1133 \ 0
JAUJYP020000039.1	1145230	T	A	1151 \ 1	1172 \ 4	886 \ 2	1243 \ 2	1375 \ 1	997 \ 1	919 \ 0
JAUJYP020000039.1	1147060	C	T	1666 \ 0	1934 \ 0	1156 \ 2	1777 \ 2	2110 \ 0	1660 \ 2	1401 \ 1
JAUJYP020000039.1	1147084	A	T	1436 \ 3	1693 \ 4	993 \ 2	1522 \ 6	1885 \ 0	1400 \ 3	1194 \ 2
JAUJYP020000039.1	1148587	G	C	17900 \ 3	18778 \ 5	22912 \ 15	15684 \ 31	19069 \ 19	16521 \ 28	20076 \ 25
JAUJYP020000039.1	1148630	ATTTT	A	9950 \ 6	11014 \ 10	13175 \ 7	8930 \ 5	11154 \ 6	8744 \ 11	11479 \ 16
JAUJYP020000039.1	1152078	T	A	990 \ 2	697 \ 0	819 \ 2	829 \ 0	950 \ 2	796 \ 2	1058 \ 0
JAUJYP020000039.1	1152110	T	C	1071 \ 0	762 \ 0	873 \ 1	908 \ 2	938 \ 1	937 \ 3	1176 \ 0
JAUJYP020000039.1	1152152	C	T	1119 \ 2	868 \ 2	970 \ 10	1022 \ 5	1072 \ 7	1078 \ 3	1309 \ 0
JAUJYP020000039.1	1152410	A	G	988 \ 0	726 \ 0	948 \ 2	778 \ 2	1081 \ 0	842 \ 7	1121 \ 4
JAUJYP020000039.1	1152602	T	G	1160 \ 0	878 \ 0	1059 \ 0	1116 \ 0	1343 \ 0	1088 \ 5	1404 \ 0
JAUJYP020000039.1	1152614	C	T	1150 \ 0	881 \ 0	1042 \ 0	1132 \ 3	1358 \ 5	1110 \ 3	1423 \ 3
JAUJYP020000039.1	1152824	CTTT	GTTC	1206 \ 0	995 \ 0	1135 \ 0	1160 \ 2	1337 \ 0	1001 \ 0	1357 \ 0
JAUJYP020000039.1	1156522	C	A	163 \ 0	166 \ 0	180 \ 2	119 \ 0	185 \ 0	154 \ 0	278 \ 0
JAUJYP020000039.1	1156540	T	C	153 \ 0	174 \ 0	179 \ 0	122 \ 0	192 \ 0	155 \ 2	291 \ 1
JAUJYP020000039.1	1158206	C	T	219 \ 0	193 \ 6	250 \ 2	225 \ 3	253 \ 2	207 \ 1	234 \ 8
JAUJYP020000039.1	1158280	G	C	207 \ 0	205 \ 0	198 \ 0	210 \ 0	266 \ 0	206 \ 0	232 \ 2
JAUJYP020000039.1	1171848	C	G	55 \ 0	33 \ 0	54 \ 0	73 \ 0	129 \ 0	73 \ 0	101 \ 0
JAUJYP020000039.1	1172081	G	A	98 \ 0	26 \ 6	61 \ 0	127 \ 0	22 \ 132	117 \ 0	187 \ 0
JAUJYP020000039.1	1177781	C	T	22240 \ 19	16778 \ 1550	15535 \ 17	21756 \ 40	5204 \ 16531	18601 \ 32	28723 \ 48
JAUJYP020000039.1	1237995	C	G	0 \ 368	0 \ 438	0 \ 364	2 \ 309	0 \ 467	275 \ 41	40 \ 379
JAUJYP020000039.1	1238103	C	A	344 \ 0	363 \ 27	359 \ 0	320 \ 0	19 \ 457	304 \ 37	454 \ 0
JAUJYP020000039.1	1238708	C	T	333 \ 1	307 \ 20	363 \ 2	338 \ 1	19 \ 335	276 \ 16	378 \ 0
JAUJYP020000039.1	1244402	C	A	897 \ 0	883 \ 17	856 \ 5	736 \ 1	15 \ 725	782 \ 28	800 \ 1
JAUJYP020000039.1	1265869	A	G	0 \ 300	0 \ 435	0 \ 231	0 \ 836	36 \ 119	8 \ 295	0 \ 348
JAUJYP020000039.1	1266952	G	A	0 \ 212	7 \ 278	0 \ 150	0 \ 475	88 \ 18	3 \ 172	0 \ 205
JAUJYP020000039.1	1267330	G	A	8 \ 240	8 \ 339	0 \ 206	0 \ 563	76 \ 13	10 \ 233	0 \ 195
JAUJYP020000039.1	1275301	C	T	1072 \ 5	1136 \ 59	1039 \ 2	1121 \ 5	42 \ 1187	903 \ 89	1352 \ 2
JAUJYP020000039.1	1275314	T	C	1171 \ 2	1186 \ 61	1118 \ 0	1180 \ 3	47 \ 1198	950 \ 90	1375 \ 2
JAUJYP020000039.1	1275450	C	T	1125 \ 1	900 \ 72	968 \ 2	933 \ 2	40 \ 1063	790 \ 118	1069 \ 0
JAUJYP020000039.1	1275540	A	G	1214 \ 2	1042 \ 67	1075 \ 1	1147 \ 2	44 \ 1138	899 \ 120	1220 \ 3
JAUJYP020000039.1	1283738	G	A	51 \ 0	33 \ 4	102 \ 0	76 \ 0	7 \ 75	70 \ 2	69 \ 0
JAUJYP020000039.1	1287157	C	T	1568 \ 14	1103 \ 82	1378 \ 11	1294 \ 12	84 \ 1249	1067 \ 110	1262 \ 12
JAUJYP020000039.1	1287347	T	C	1604 \ 3	1219 \ 102	1556 \ 0	1353 \ 6	74 \ 1404	1532 \ 148	1601 \ 0
JAUJYP020000039.1	1287866	A	G	1189 \ 8	786 \ 64	1089 \ 0	926 \ 1	58 \ 869	935 \ 94	1168 \ 2
JAUJYP020000039.1	1288481	T	A	1162 \ 0	1048 \ 56	1173 \ 0	1067 \ 4	77 \ 966	1080 \ 113	1233 \ 2
JAUJYP020000039.1	1296048	G	T	0 \ 639	50 \ 579	0 \ 660	0 \ 641	672 \ 32	67 \ 605	0 \ 687
JAUJYP020000039.1	1303082	A	C	796 \ 1	893 \ 0	671 \ 0	891 \ 0	877 \ 0	826 \ 0	824 \ 0
JAUJYP020000039.1	1309336	A	AT	23 \ 115	9 \ 136	26 \ 104	15 \ 114	15 \ 78	10 \ 116	14 \ 86
JAUJYP020000039.1	1343087	G	A	0 \ 259	24 \ 333	0 \ 214	0 \ 314	155 \ 81	248 \ 34	14 \ 226
JAUJYP020000039.1	1343520	A	G	5 \ 260	24 \ 364	0 \ 260	0 \ 319	219 \ 132	368 \ 40	20 \ 325
JAUJYP020000039.1	1343556	T	G	3 \ 236	21 \ 343	0 \ 250	0 \ 318	198 \ 133	313 \ 37	14 \ 321
JAUJYP020000039.1	1343631	G	A	2 \ 317	27 \ 419	0 \ 290	0 \ 353	200 \ 118	308 \ 28	22 \ 334
JAUJYP020000039.1	1343745	G	A	2 \ 241	18 \ 367	0 \ 280	2 \ 320	173 \ 109	292 \ 32	20 \ 275
JAUJYP020000039.1	1343787	A	C	0 \ 190	18 \ 292	0 \ 252	2 \ 265	171 \ 91	297 \ 30	19 \ 265
JAUJYP020000039.1	1344390	T	A	0 \ 327	48 \ 346	0 \ 343	0 \ 404	239 \ 105	318 \ 22	21 \ 265
JAUJYP020000039.1	1344549	T	A	0 \ 357	37 \ 476	0 \ 430	1 \ 475	346 \ 154	424 \ 30	33 \ 391
JAUJYP020000039.1	1344557	A	C	0 \ 362	30 \ 475	0 \ 414	1 \ 470	328 \ 151	397 \ 29	33 \ 386
JAUJYP020000039.1	1344910	G	C	0 \ 332	41 \ 416	0 \ 392	0 \ 486	345 \ 123	408 \ 57	26 \ 399
JAUJYP020000039.1	1344933	G	T	0 \ 346	39 \ 411	0 \ 394	0 \ 494	329 \ 131	398 \ 61	30 \ 370
JAUJYP020000039.1	1345095	A	G	1 \ 364	56 \ 361	0 \ 350	2 \ 444	236 \ 123	324 \ 38	31 \ 303
JAUJYP020000039.1	1345912	T	G	0 \ 656	61 \ 776	1 \ 579	1 \ 815	490 \ 238	667 \ 78	50 \ 747
JAUJYP020000039.1	1345933	C	T	0 \ 656	74 \ 773	1 \ 609	1 \ 809	534 \ 241	715 \ 78	46 \ 753
JAUJYP020000039.1	1345956	A	C	0 \ 661	67 \ 749	1 \ 582	1 \ 804	532 \ 267	657 \ 75	47 \ 752
JAUJYP020000039.1	1371020	C	T	0 \ 189	15 \ 204	0 \ 209	0 \ 177	168 \ 40	0 \ 150	0 \ 179
JAUJYP020000039.1	1371190	G	T	0 \ 202	11 \ 201	0 \ 237	2 \ 128	148 \ 49	0 \ 165	0 \ 219
JAUJYP020000039.1	1380156	G	A	179 \ 0	155 \ 19	90 \ 0	82 \ 0	31 \ 148	8 \ 88	65 \ 1
JAUJYP020000039.1	1384821	A	G	0 \ 134	1 \ 66	0 \ 113	0 \ 88	78 \ 36	79 \ 13	5 \ 124
JAUJYP020000039.1	1384893	A	G	0 \ 184	4 \ 102	1 \ 157	0 \ 98	93 \ 41	90 \ 17	6 \ 141
JAUJYP020000039.1	1384968	G	A	2 \ 151	9 \ 105	1 \ 171	0 \ 101	99 \ 37	90 \ 16	3 \ 150
JAUJYP020000039.1	1385011	T	C	1 \ 122	7 \ 86	0 \ 152	0 \ 103	86 \ 30	85 \ 14	3 \ 127
JAUJYP020000039.1	1385178	G	A	0 \ 132	8 \ 83	1 \ 172	0 \ 88	105 \ 33	119 \ 8	4 \ 135
JAUJYP020000039.1	1385298	T	A	0 \ 186	1 \ 131	1 \ 169	0 \ 105	104 \ 58	116 \ 6	7 \ 115
JAUJYP020000039.1	1385470	C	T	0 \ 181	6 \ 149	0 \ 132	0 \ 139	119 \ 60	104 \ 9	8 \ 97
JAUJYP020000039.1	1385507	C	T	0 \ 148	7 \ 127	0 \ 130	0 \ 128	132 \ 60	0 \ 97	0 \ 104
JAUJYP020000039.1	1385670	C	T	0 \ 137	11 \ 77	0 \ 146	0 \ 88	107 \ 50	63 \ 7	11 \ 95
JAUJYP020000039.1	1385697	T	C	2 \ 146	8 \ 74	1 \ 136	0 \ 93	98 \ 57	72 \ 2	12 \ 88
JAUJYP020000039.1	1395419	A	G	1 \ 622	29 \ 567	0 \ 501	0 \ 455	412 \ 123	0 \ 447	0 \ 527
JAUJYP020000039.1	1395972	A	G	1 \ 870	37 \ 950	0 \ 793	0 \ 722	621 \ 270	0 \ 696	0 \ 732
JAUJYP020000039.1	1408857	T	C	91 \ 0	75 \ 6	5 \ 64	94 \ 0	6 \ 71	6 \ 91	0 \ 110
JAUJYP020000039.1	1408887	A	G	95 \ 0	86 \ 5	3 \ 70	105 \ 0	5 \ 77	10 \ 121	1 \ 131
JAUJYP020000039.1	1408951	A	T	94 \ 0	102 \ 0	1 \ 78	97 \ 2	69 \ 12	10 \ 167	0 \ 136
JAUJYP020000039.1	1409022	A	G	129 \ 0	159 \ 0	6 \ 103	125 \ 2	128 \ 14	8 \ 181	0 \ 137
JAUJYP020000039.1	1411991	A	G	0 \ 127	4 \ 151	87 \ 5	0 \ 137	92 \ 24	120 \ 10	138 \ 0
JAUJYP020000039.1	1412006	G	A	0 \ 136	4 \ 157	89 \ 6	2 \ 141	94 \ 26	123 \ 11	157 \ 0
JAUJYP020000039.1	1412426	GG	AA	0 \ 93	4 \ 141	0 \ 78	0 \ 112	89 \ 18	0 \ 137	0 \ 113
JAUJYP020000039.1	1412931	A	G	0 \ 134	0 \ 125	125 \ 4	0 \ 82	9 \ 109	143 \ 8	140 \ 0
JAUJYP020000039.1	1416142	T	C	3 \ 2408	114 \ 2155	0 \ 2067	3 \ 2329	1712 \ 801	0 \ 1913	1 \ 1961
JAUJYP020000039.1	1416178	C	G	4 \ 2692	104 \ 2368	0 \ 2310	3 \ 2493	1661 \ 855	0 \ 2112	2 \ 2143
JAUJYP020000039.1	1416193	G	A	4 \ 2704	103 \ 2448	0 \ 2362	1 \ 2479	1694 \ 848	1 \ 2184	2 \ 2206
JAUJYP020000039.1	1416973	G	A	6 \ 2367	71 \ 2141	2 \ 2181	0 \ 2145	1266 \ 617	4 \ 2006	0 \ 2035
JAUJYP020000039.1	1417021	T	C	3 \ 1975	68 \ 1759	2 \ 1796	0 \ 1809	1283 \ 507	1 \ 1751	1 \ 1765
JAUJYP020000039.1	1417120	A	G	2 \ 2500	111 \ 2562	0 \ 2399	2 \ 2549	2273 \ 849	1 \ 2432	0 \ 2489
JAUJYP020000039.1	1417518	A	G	4 \ 2462	86 \ 2400	1 \ 2263	5 \ 2397	1704 \ 830	0 \ 2053	0 \ 2103
JAUJYP020000039.1	1420275	C	A	1943 \ 1	1726 \ 52	2900 \ 1	2147 \ 1	334 \ 1538	2246 \ 4	3138 \ 4
JAUJYP020000039.1	1420594	T	C	1865 \ 2	1484 \ 43	2664 \ 3	2017 \ 3	305 \ 1385	2110 \ 2	2721 \ 4
JAUJYP020000039.1	1431551	C	T	4 \ 4254	371 \ 4032	0 \ 5184	5 \ 4441	2706 \ 691	3 \ 6196	7 \ 6471
JAUJYP020000039.1	1431557	C	T	1 \ 4207	371 \ 4010	7 \ 5139	2 \ 4346	2677 \ 676	3 \ 6066	4 \ 6373
JAUJYP020000039.1	1431572	C	T	5 \ 4011	340 \ 3746	2 \ 4792	5 \ 4110	2603 \ 623	4 \ 5671	5 \ 6026
JAUJYP020000039.1	1431995	T	C	1971 \ 0	1791 \ 2	2138 \ 4	1889 \ 7	1400 \ 2	2595 \ 2	2385 \ 5
JAUJYP020000039.1	1432376	G	A	4122 \ 10	4174 \ 7	4461 \ 9	3823 \ 24	3264 \ 5	5774 \ 15	5524 \ 18
JAUJYP020000039.1	1433110	T	G	4302 \ 12	1801 \ 3	4779 \ 2	4218 \ 8	3458 \ 4	6529 \ 4	5996 \ 8
JAUJYP020000039.1	1433120	G	A	4527 \ 13	2146 \ 3	5097 \ 1	4497 \ 10	3666 \ 2	7023 \ 9	6322 \ 12
JAUJYP020000039.1	1433125	T	C	4598 \ 12	4872 \ 4	5158 \ 0	4552 \ 6	3691 \ 1	7182 \ 7	6411 \ 8
JAUJYP020000039.1	1433154	A	G	4975 \ 16	5138 \ 4	5460 \ 3	4786 \ 8	3951 \ 2	7712 \ 10	6744 \ 11
JAUJYP020000039.1	1433170	G	A	5309 \ 15	5435 \ 6	5787 \ 3	5016 \ 9	4196 \ 6	8119 \ 16	7033 \ 26
JAUJYP020000039.1	1433245	A	C	5915 \ 9	6060 \ 5	6527 \ 5	5684 \ 5	4749 \ 2	8887 \ 10	7453 \ 10
JAUJYP020000039.1	1433296	T	C	5416 \ 5	5192 \ 15	5901 \ 14	4979 \ 6	4015 \ 9	7390 \ 15	6290 \ 26
JAUJYP020000039.1	1433308	C	A	4616 \ 2	4850 \ 6	5581 \ 2	4692 \ 6	3778 \ 3	6171 \ 3	5904 \ 13
JAUJYP020000039.1	1433332	G	A	4428 \ 9	4448 \ 30	5231 \ 16	4346 \ 20	3555 \ 12	5655 \ 22	5411 \ 28
JAUJYP020000039.1	1433551	C	A	3441 \ 3	3212 \ 3	3597 \ 0	3070 \ 12	2435 \ 0	4460 \ 8	4209 \ 5
JAUJYP020000039.1	1436425	A	G	562 \ 0	420 \ 42	494 \ 3	598 \ 2	119 \ 540	556 \ 2	600 \ 2
JAUJYP020000039.1	1436524	A	C	671 \ 0	513 \ 51	586 \ 0	682 \ 3	153 \ 572	674 \ 0	739 \ 1
JAUJYP020000039.1	1436648	G	A	670 \ 4	477 \ 47	606 \ 1	669 \ 4	143 \ 600	662 \ 3	681 \ 3
JAUJYP020000039.1	1436842	G	A	870 \ 0	656 \ 74	783 \ 0	838 \ 1	178 \ 738	757 \ 0	899 \ 4
JAUJYP020000039.1	1437679	A	G	897 \ 0	650 \ 63	857 \ 1	905 \ 2	199 \ 846	814 \ 2	984 \ 1
JAUJYP020000039.1	1437732	T	G	907 \ 0	682 \ 52	840 \ 0	973 \ 4	197 \ 825	828 \ 1	947 \ 1
JAUJYP020000039.1	1437757	G	T	916 \ 0	685 \ 50	787 \ 0	975 \ 3	210 \ 820	863 \ 1	960 \ 1
JAUJYP020000039.1	1437775	G	A	876 \ 1	654 \ 47	749 \ 1	924 \ 3	200 \ 787	809 \ 2	917 \ 1
JAUJYP020000039.1	1437865	A	G	569 \ 0	454 \ 23	480 \ 0	643 \ 4	184 \ 504	498 \ 0	588 \ 2
JAUJYP020000039.1	1437903	G	A	429 \ 0	384 \ 27	398 \ 0	486 \ 2	148 \ 452	404 \ 1	457 \ 2
JAUJYP020000039.1	1445672	C	A	131 \ 0	161 \ 0	125 \ 0	126 \ 0	108 \ 0	164 \ 0	230 \ 0
JAUJYP020000039.1	1445701	A	C	117 \ 0	132 \ 0	129 \ 0	138 \ 0	128 \ 0	169 \ 0	201 \ 0
JAUJYP020000039.1	1445719	C	T	112 \ 0	129 \ 0	127 \ 0	133 \ 0	122 \ 0	148 \ 0	203 \ 0
JAUJYP020000039.1	1445728	T	C	108 \ 0	120 \ 0	126 \ 0	130 \ 0	136 \ 0	151 \ 0	206 \ 1
JAUJYP020000039.1	1446230	T	C	86 \ 0	89 \ 0	105 \ 0	111 \ 0	117 \ 0	117 \ 0	166 \ 0
JAUJYP020000039.1	1446308	A	T	75 \ 0	85 \ 0	102 \ 0	79 \ 0	86 \ 0	82 \ 0	119 \ 0
JAUJYP020000039.1	1446769	A	C	105 \ 0	79 \ 0	83 \ 2	99 \ 0	74 \ 0	148 \ 2	105 \ 0
JAUJYP020000039.1	1447268	A	G	119 \ 0	108 \ 1	154 \ 0	124 \ 0	129 \ 0	167 \ 0	159 \ 0
JAUJYP020000039.1	1447415	C	T	120 \ 0	73 \ 0	119 \ 0	96 \ 0	76 \ 0	137 \ 0	145 \ 0
JAUJYP020000039.1	1454562	G	A	1080 \ 0	624 \ 67	1054 \ 3	2 \ 1146	11 \ 1153	998 \ 59	1020 \ 6
JAUJYP020000039.1	1473057	GGA	CGG	2 \ 510	23 \ 600	0 \ 531	0 \ 698	398 \ 188	0 \ 405	0 \ 508
JAUJYP020000039.1	1474244	AGGGAAGGAGGG	GAAGGAGGA	305 \ 1	235 \ 34	261 \ 0	330 \ 0	110 \ 431	226 \ 0	275 \ 2
JAUJYP020000039.1	1474317	T	A	255 \ 2	202 \ 51	186 \ 2	266 \ 0	111 \ 691	199 \ 2	234 \ 2
JAUJYP020000039.1	1475429	A	T	448 \ 0	383 \ 33	382 \ 0	453 \ 0	117 \ 348	370 \ 0	451 \ 0
JAUJYP020000039.1	1475583	G	C	378 \ 0	352 \ 19	334 \ 0	386 \ 2	82 \ 219	362 \ 1	370 \ 0
JAUJYP020000039.1	1475941	G	T	336 \ 0	270 \ 15	267 \ 0	305 \ 0	62 \ 213	336 \ 1	260 \ 0
JAUJYP020000039.1	1475989	A	G	354 \ 0	313 \ 19	325 \ 1	365 \ 0	100 \ 229	379 \ 1	318 \ 2
JAUJYP020000039.1	1477666	A	G	0 \ 662	55 \ 837	2 \ 867	0 \ 711	605 \ 197	0 \ 561	0 \ 797
JAUJYP020000039.1	1477671	G	C	661 \ 0	826 \ 59	853 \ 2	704 \ 0	198 \ 669	551 \ 2	793 \ 4
JAUJYP020000039.1	1477803	T	G	0 \ 770	89 \ 839	3 \ 1027	0 \ 770	759 \ 232	1 \ 580	0 \ 772
JAUJYP020000039.1	1477948	T	C	651 \ 0	859 \ 53	902 \ 0	666 \ 0	225 \ 628	558 \ 1	854 \ 1
JAUJYP020000039.1	1478251	T	G	511 \ 0	623 \ 62	684 \ 1	513 \ 3	152 \ 535	446 \ 0	671 \ 4
JAUJYP020000039.1	1478314	G	T	714 \ 0	1127 \ 0	1020 \ 1	936 \ 2	1048 \ 0	649 \ 2	1192 \ 1
JAUJYP020000039.1	1478353	A	T	936 \ 0	1487 \ 103	1374 \ 4	1251 \ 1	309 \ 1099	845 \ 0	1612 \ 0
JAUJYP020000039.1	1478363	A	G	971 \ 0	1555 \ 115	1434 \ 2	1315 \ 1	333 \ 1178	907 \ 0	1668 \ 0
JAUJYP020000039.1	1478427	A	G	651 \ 0	1025 \ 77	987 \ 0	917 \ 0	231 \ 762	614 \ 0	1133 \ 0
JAUJYP020000039.1	1482255	C	A	880 \ 0	655 \ 25	832 \ 0	607 \ 0	166 \ 301	610 \ 0	736 \ 3
JAUJYP020000039.1	1482265	T	A	864 \ 0	627 \ 28	818 \ 1	611 \ 0	157 \ 300	590 \ 0	752 \ 7
JAUJYP020000039.1	1482284	T	G	901 \ 0	654 \ 33	837 \ 0	618 \ 2	173 \ 344	580 \ 0	756 \ 3
JAUJYP020000039.1	1482404	T	C	966 \ 0	703 \ 36	979 \ 1	689 \ 4	204 \ 371	622 \ 0	830 \ 4
JAUJYP020000039.1	1482426	T	C	1014 \ 3	742 \ 39	999 \ 1	730 \ 6	203 \ 424	615 \ 2	871 \ 4
JAUJYP020000039.1	1484133	T	C	2 \ 2347	181 \ 1033	0 \ 1962	1 \ 1728	1664 \ 114	0 \ 1711	0 \ 2332
JAUJYP020000039.1	1484705	C	T	2 \ 2122	237 \ 922	0 \ 1702	0 \ 1468	1576 \ 113	0 \ 1371	2 \ 1825
JAUJYP020000039.1	1488508	T	G	341 \ 1874	8 \ 1297	244 \ 3138	57 \ 2071	359 \ 3702	179 \ 2837	82 \ 2256
JAUJYP020000039.1	1488579	CCTCA	ACTCG	329 \ 1710	6 \ 1388	254 \ 3083	37 \ 2036	333 \ 3727	191 \ 2883	70 \ 2183
JAUJYP020000039.1	1488592	TTTGGGA	CTTTGGC	322 \ 1598	5 \ 1270	272 \ 2808	36 \ 1834	314 \ 3446	180 \ 2652	74 \ 2026
JAUJYP020000039.1	1488608	T	C	410 \ 1539	8 \ 1227	341 \ 2765	48 \ 1823	383 \ 3365	227 \ 2646	92 \ 1961
JAUJYP020000039.1	1488658	T	C	310 \ 1449	6 \ 1287	252 \ 2637	45 \ 1840	307 \ 3296	180 \ 2669	75 \ 2026
JAUJYP020000039.1	1488673	T	C	299 \ 1492	7 \ 1286	218 \ 2626	45 \ 1799	278 \ 3282	176 \ 2669	74 \ 2050
JAUJYP020000039.1	1489917	G	A	1322 \ 2	903 \ 106	2430 \ 10	1534 \ 12	159 \ 2945	2062 \ 9	1765 \ 5
JAUJYP020000039.1	1517687	GACGT	AACGC	105 \ 1	57 \ 0	124 \ 0	68 \ 3	205 \ 0	77 \ 0	105 \ 2
JAUJYP020000039.1	1517700	A	G	105 \ 1	54 \ 0	118 \ 0	73 \ 2	228 \ 0	85 \ 0	115 \ 2
JAUJYP020000039.1	1518082	A	G	0 \ 109	0 \ 94	0 \ 107	0 \ 80	206 \ 25	0 \ 88	0 \ 101
JAUJYP020000039.1	1518142	C	T	0 \ 107	0 \ 81	0 \ 91	0 \ 80	171 \ 23	0 \ 84	0 \ 99
JAUJYP020000039.1	1518160	G	GATA	0 \ 74	0 \ 55	0 \ 73	0 \ 60	88 \ 17	0 \ 61	0 \ 60
JAUJYP020000039.1	1518188	A	G	0 \ 74	0 \ 56	0 \ 70	0 \ 68	118 \ 18	0 \ 54	0 \ 59
JAUJYP020000039.1	1518245	A	G	0 \ 45	0 \ 28	0 \ 55	0 \ 52	103 \ 12	0 \ 38	0 \ 46
JAUJYP020000039.1	1530028	A	T	585 \ 0	1099 \ 7	546 \ 2	535 \ 1	15 \ 565	420 \ 1	411 \ 0
JAUJYP020000039.1	1530208	C	G	368 \ 0	498 \ 0	317 \ 1	280 \ 0	237 \ 0	247 \ 0	195 \ 0
JAUJYP020000039.1	1530219	T	G	351 \ 0	507 \ 0	292 \ 0	277 \ 0	237 \ 0	240 \ 0	195 \ 0
JAUJYP020000039.1	1530272	T	C	321 \ 0	501 \ 0	240 \ 0	245 \ 0	232 \ 1	225 \ 0	183 \ 0
JAUJYP020000039.1	1530423	C	G	401 \ 0	743 \ 1	403 \ 0	303 \ 0	379 \ 0	304 \ 0	270 \ 0
JAUJYP020000039.1	1531051	A	G	488 \ 0	685 \ 1	379 \ 0	263 \ 0	312 \ 0	264 \ 0	252 \ 0
JAUJYP020000039.1	1531118	T	G	498 \ 0	671 \ 0	377 \ 0	259 \ 0	322 \ 0	243 \ 0	256 \ 0
JAUJYP020000039.1	1531225	G	C	465 \ 0	678 \ 0	377 \ 0	254 \ 0	314 \ 0	303 \ 0	233 \ 0
JAUJYP020000039.1	1531240	C	T	466 \ 0	675 \ 3	392 \ 0	265 \ 0	334 \ 2	314 \ 1	240 \ 0
JAUJYP020000039.1	1531325	T	G	640 \ 0	907 \ 0	528 \ 0	377 \ 0	534 \ 0	443 \ 0	296 \ 0
JAUJYP020000039.1	1531366	G	T	648 \ 0	1015 \ 2	550 \ 1	396 \ 1	543 \ 0	474 \ 0	336 \ 0
JAUJYP020000039.1	1531712	TA	CG	689 \ 0	1270 \ 0	589 \ 0	477 \ 0	528 \ 0	475 \ 0	339 \ 0
JAUJYP020000039.1	1531736	C	T	733 \ 0	1255 \ 0	573 \ 0	476 \ 0	523 \ 1	484 \ 2	352 \ 0
JAUJYP020000039.1	1531745	A	G	726 \ 0	1218 \ 0	562 \ 0	463 \ 0	512 \ 0	474 \ 0	336 \ 0
JAUJYP020000039.1	1535461	G	A	56 \ 0	85 \ 0	100 \ 1	83 \ 0	72 \ 0	114 \ 1	68 \ 0
JAUJYP020000039.1	1535587	G	A	91 \ 1	109 \ 0	89 \ 0	90 \ 0	87 \ 0	109 \ 0	78 \ 3
JAUJYP020000039.1	1535745	T	G	34 \ 0	68 \ 0	73 \ 0	88 \ 0	106 \ 0	72 \ 0	52 \ 0
JAUJYP020000039.1	1536196	A	G	87 \ 0	128 \ 0	107 \ 0	109 \ 0	154 \ 0	151 \ 1	108 \ 0
JAUJYP020000039.1	1536509	TTTG	ATAA	87 \ 0	135 \ 0	105 \ 0	102 \ 0	130 \ 0	141 \ 0	77 \ 0
JAUJYP020000039.1	1536562	G	C	105 \ 0	133 \ 0	99 \ 1	105 \ 0	133 \ 2	160 \ 0	92 \ 1
JAUJYP020000039.1	1536682	A	G	107 \ 0	121 \ 0	99 \ 0	89 \ 0	138 \ 0	143 \ 0	114 \ 0
JAUJYP020000039.1	1536753	C	A	86 \ 0	96 \ 0	97 \ 0	68 \ 0	134 \ 0	126 \ 0	84 \ 0
JAUJYP020000039.1	1538497	GAT	AAG	31071 \ 8	108312 \ 6	53230 \ 0	43156 \ 9	55222 \ 6	68744 \ 28	42578 \ 25
JAUJYP020000039.1	1538514	G	A	31121 \ 49	104994 \ 163	51900 \ 80	41735 \ 63	54673 \ 78	63570 \ 81	41637 \ 90
JAUJYP020000039.1	1538533	A	G	30477 \ 87	100946 \ 236	50182 \ 107	40391 \ 95	53082 \ 116	62981 \ 151	40499 \ 82
JAUJYP020000039.1	1538615	G	A	44 \ 28126	1645 \ 89381	36 \ 45467	34 \ 35463	44319 \ 990	66 \ 63395	33 \ 35336
JAUJYP020000039.1	1539011	C	G	23943 \ 14	77682 \ 30	39177 \ 12	26890 \ 9	37677 \ 11	50159 \ 19	30456 \ 23
JAUJYP020000039.1	1539041	G	A	20919 \ 21	65986 \ 78	33056 \ 22	22618 \ 25	31926 \ 46	43456 \ 46	24609 \ 42
JAUJYP020000039.1	1547666	G	A	3 \ 1290	3 \ 2996	1313 \ 4	2 \ 1743	4 \ 1990	18 \ 3122	3642 \ 17
JAUJYP020000039.1	1578337	A	G	2125 \ 0	2433 \ 0	2380 \ 0	3700 \ 0	2689 \ 0	2810 \ 2	2691 \ 2
JAUJYP020000039.1	1579660	T	C	1053 \ 0	1336 \ 1	1214 \ 0	2268 \ 0	1355 \ 0	1594 \ 0	1246 \ 2
JAUJYP020000039.1	1611308	C	T	2384 \ 7	4112 \ 8	51 \ 2482	10 \ 3023	2166 \ 59	123 \ 2704	11 \ 1849
JAUJYP020000039.1	1611405	C	T	2275 \ 1	3832 \ 8	65 \ 2347	15 \ 2807	2007 \ 63	100 \ 2660	12 \ 1766
JAUJYP020000039.1	1611613	A	G	2506 \ 3	4619 \ 2	86 \ 2793	14 \ 3153	2464 \ 58	120 \ 3117	8 \ 2139
JAUJYP020000039.1	1611713	T	C	3599 \ 6	6681 \ 13	109 \ 3946	24 \ 4522	3350 \ 96	168 \ 4068	15 \ 2910
JAUJYP020000039.1	1611760	ACAAC	CCAGT	3561 \ 4	6377 \ 13	104 \ 3789	16 \ 4152	3226 \ 93	163 \ 3793	9 \ 2667
JAUJYP020000039.1	1611908	C	A	2164 \ 5	3628 \ 5	51 \ 2195	11 \ 2232	1952 \ 58	92 \ 2372	4 \ 1392
JAUJYP020000039.1	1612171	A	G	3241 \ 18	5432 \ 18	115 \ 3364	8 \ 3809	2882 \ 116	155 \ 3515	4 \ 2549
JAUJYP020000039.1	1662669	T	C	882 \ 2	742 \ 2	843 \ 2	741 \ 2	814 \ 2	654 \ 0	896 \ 1
JAUJYP020000039.1	1671179	T	A	425 \ 0	455 \ 0	459 \ 0	344 \ 0	413 \ 0	354 \ 0	489 \ 0
JAUJYP020000039.1	1671234	T	A	57 \ 290	50 \ 356	60 \ 345	34 \ 258	59 \ 284	32 \ 275	47 \ 360
JAUJYP020000039.1	1671240	T	TCAACATCAA	128 \ 121	144 \ 164	158 \ 135	109 \ 105	124 \ 120	97 \ 127	154 \ 162
JAUJYP020000039.1	1671243	T	A	137 \ 212	167 \ 242	143 \ 263	116 \ 178	135 \ 214	148 \ 167	174 \ 251
JAUJYP020000039.1	1671256	T	C	253 \ 0	275 \ 0	314 \ 0	224 \ 0	248 \ 0	183 \ 0	290 \ 2
JAUJYP020000039.1	1671478	T	C	343 \ 1	383 \ 0	318 \ 0	280 \ 0	304 \ 0	219 \ 0	386 \ 2
JAUJYP020000039.1	1673487	TGCT	CGCC	3191 \ 0	1769 \ 0	3306 \ 0	3105 \ 0	2619 \ 2	3231 \ 8	3698 \ 14
JAUJYP020000039.1	1674198	C	T	5794 \ 5	4571 \ 4	5873 \ 4	5819 \ 4	5275 \ 6	5917 \ 8	6427 \ 5
JAUJYP020000039.1	1678565	C	G	99 \ 0	106 \ 0	105 \ 0	79 \ 0	81 \ 0	118 \ 0	143 \ 0
JAUJYP020000039.1	1678882	G	A	150 \ 0	184 \ 0	138 \ 0	141 \ 2	145 \ 0	146 \ 0	120 \ 0
JAUJYP020000039.1	1680448	G	A	156 \ 0	150 \ 0	125 \ 0	147 \ 0	131 \ 0	123 \ 3	151 \ 0
JAUJYP020000039.1	1680994	G	A	0 \ 172	2 \ 208	149 \ 17	0 \ 152	2 \ 153	0 \ 138	126 \ 20
JAUJYP020000039.1	1681088	G	A	184 \ 0	195 \ 0	176 \ 0	162 \ 0	176 \ 0	133 \ 0	120 \ 0
JAUJYP020000039.1	1681435	G	T	157 \ 0	134 \ 0	119 \ 0	134 \ 1	130 \ 0	77 \ 0	101 \ 0
JAUJYP020000039.1	1682374	A	T	228 \ 0	225 \ 0	194 \ 0	219 \ 2	190 \ 2	169 \ 0	175 \ 0
JAUJYP020000039.1	1683233	C	T	129 \ 0	131 \ 0	129 \ 1	101 \ 2	110 \ 1	119 \ 0	103 \ 0
JAUJYP020000039.1	1683982	T	G	235 \ 0	200 \ 1	201 \ 0	211 \ 0	188 \ 0	194 \ 0	230 \ 0
JAUJYP020000039.1	1685170	G	C	311 \ 0	261 \ 0	243 \ 0	257 \ 3	323 \ 1	277 \ 0	261 \ 1
JAUJYP020000039.1	1689998	G	A	156 \ 0	153 \ 4	155 \ 0	136 \ 1	137 \ 0	130 \ 2	111 \ 1
JAUJYP020000039.1	1690756	A	G	130 \ 0	122 \ 0	98 \ 0	93 \ 0	172 \ 0	84 \ 0	121 \ 0
JAUJYP020000039.1	1690766	C	G	130 \ 0	118 \ 0	101 \ 0	91 \ 0	170 \ 1	88 \ 0	122 \ 0
JAUJYP020000039.1	1690804	A	T	134 \ 0	127 \ 0	124 \ 0	130 \ 0	166 \ 0	111 \ 0	138 \ 0
JAUJYP020000039.1	1706616	G	GA	18 \ 277	23 \ 289	26 \ 259	30 \ 349	40 \ 285	25 \ 337	25 \ 278
JAUJYP020000039.1	1754772	A	G	1018 \ 13	938 \ 4	843 \ 1	811 \ 4	837 \ 4	838 \ 8	1059 \ 5
JAUJYP020000039.1	1763862	T	C	825 \ 3	763 \ 52	39 \ 778	1 \ 827	2 \ 950	566 \ 84	57 \ 879
JAUJYP020000039.1	1774396	G	GA	54 \ 435	15 \ 185	22 \ 283	10 \ 329	16 \ 320	17 \ 284	18 \ 576
JAUJYP020000039.1	1810722	G	A	15812 \ 28	15793 \ 35	14660 \ 30	15071 \ 45	17486 \ 24	14370 \ 28	16362 \ 28
JAUJYP020000039.1	1810824	T	C	18417 \ 24	19310 \ 31	17353 \ 18	17956 \ 40	21061 \ 23	16352 \ 23	19046 \ 19
JAUJYP020000039.1	1815466	C	G	205 \ 0	224 \ 0	237 \ 0	239 \ 0	194 \ 0	232 \ 0	248 \ 0
JAUJYP020000039.1	1815494	T	A	203 \ 0	214 \ 0	239 \ 2	248 \ 0	195 \ 0	219 \ 0	261 \ 0
JAUJYP020000039.1	1815755	C	G	204 \ 0	164 \ 0	216 \ 0	177 \ 0	164 \ 0	160 \ 0	209 \ 0
JAUJYP020000039.1	1816261	A	C	191 \ 0	173 \ 0	168 \ 0	153 \ 0	185 \ 0	155 \ 0	208 \ 0
JAUJYP020000039.1	1816454	T	A	256 \ 0	236 \ 1	239 \ 0	222 \ 0	214 \ 0	196 \ 0	238 \ 0
JAUJYP020000039.1	1816462	C	T	226 \ 0	205 \ 1	216 \ 0	193 \ 0	187 \ 0	181 \ 0	215 \ 0
JAUJYP020000039.1	1817329	A	G	149 \ 0	114 \ 1	159 \ 1	122 \ 2	134 \ 0	108 \ 0	147 \ 2
JAUJYP020000039.1	1819007	C	T	370 \ 3	270 \ 0	353 \ 5	260 \ 5	370 \ 0	261 \ 2	282 \ 0
JAUJYP020000039.1	1819424	T	C	1 \ 293	18 \ 261	318 \ 25	221 \ 0	282 \ 1	0 \ 222	311 \ 34
JAUJYP020000039.1	1825091	T	C	189 \ 0	89 \ 0	148 \ 0	89 \ 0	153 \ 0	71 \ 0	94 \ 0
JAUJYP020000039.1	1827433	A	G	10048 \ 7	9279 \ 3	8001 \ 2	10989 \ 6	8853 \ 1	12062 \ 1	10674 \ 11
JAUJYP020000039.1	1834965	G	GT	493 \ 2959	321 \ 3348	402 \ 2748	383 \ 3432	520 \ 3460	287 \ 2657	339 \ 3211
JAUJYP020000039.1	1844527	A	G	75 \ 270	89 \ 262	110 \ 227	89 \ 238	118 \ 269	75 \ 202	46 \ 192
JAUJYP020000039.1	1845471	G	A	21 \ 271	19 \ 301	25 \ 276	21 \ 298	21 \ 309	26 \ 245	45 \ 263
JAUJYP020000039.1	1845507	CGG	TGA	68 \ 262	49 \ 288	46 \ 248	59 \ 268	62 \ 287	63 \ 257	82 \ 254
JAUJYP020000039.1	1845555	T	C	110 \ 238	79 \ 232	73 \ 220	113 \ 218	116 \ 252	89 \ 235	114 \ 215
JAUJYP020000039.1	1845635	T	A	176 \ 222	148 \ 217	157 \ 222	187 \ 203	191 \ 245	133 \ 214	200 \ 202
JAUJYP020000039.1	1845660	G	A	191 \ 246	175 \ 241	208 \ 255	202 \ 243	230 \ 276	159 \ 267	223 \ 248
JAUJYP020000039.1	1845669	C	T	205 \ 243	179 \ 232	219 \ 262	222 \ 249	241 \ 288	181 \ 270	236 \ 256
JAUJYP020000039.1	1845696	A	G	185 \ 210	165 \ 219	211 \ 258	208 \ 228	8 \ 248	175 \ 245	239 \ 233
JAUJYP020000039.1	1845696	ATAG	GTAC	0 \ 210	4 \ 219	0 \ 258	0 \ 228	216 \ 248	0 \ 245	0 \ 233
JAUJYP020000039.1	1845841	AC	GA	136 \ 209	109 \ 132	116 \ 165	139 \ 134	144 \ 176	110 \ 143	131 \ 139
JAUJYP020000039.1	1845917	G	A	73 \ 118	52 \ 77	59 \ 75	83 \ 90	74 \ 96	61 \ 84	62 \ 72
JAUJYP020000039.1	1846139	G	A	126 \ 189	133 \ 161	156 \ 153	146 \ 173	161 \ 226	115 \ 122	159 \ 167
JAUJYP020000039.1	1846191	T	C	139 \ 221	144 \ 186	166 \ 160	141 \ 207	160 \ 274	120 \ 160	180 \ 201
JAUJYP020000039.1	1846232	T	C	91 \ 167	101 \ 175	113 \ 145	85 \ 193	122 \ 230	82 \ 146	115 \ 177
JAUJYP020000039.1	1846281	C	G	119 \ 2	154 \ 0	125 \ 0	159 \ 0	158 \ 0	129 \ 0	177 \ 0
JAUJYP020000039.1	1846281	C	T	72 \ 2	80 \ 0	94 \ 0	65 \ 0	88 \ 0	81 \ 0	85 \ 0
JAUJYP020000039.1	1846294	C	A	56 \ 100	70 \ 131	75 \ 112	52 \ 138	64 \ 142	62 \ 122	60 \ 146
JAUJYP020000039.1	1846324	G	A	85 \ 0	118 \ 0	108 \ 0	84 \ 0	115 \ 0	96 \ 0	119 \ 0
JAUJYP020000039.1	1853840	C	T	96 \ 0	94 \ 0	102 \ 0	114 \ 0	85 \ 0	88 \ 0	104 \ 0
JAUJYP020000039.1	1873728	T	C	225 \ 2	174 \ 0	329 \ 1	461 \ 3	281 \ 1	376 \ 2	182 \ 0
JAUJYP020000039.1	1873855	G	C	206 \ 0	211 \ 0	355 \ 0	349 \ 0	277 \ 0	335 \ 0	160 \ 0
JAUJYP020000039.1	1873881	G	A	195 \ 0	203 \ 0	326 \ 0	331 \ 0	263 \ 0	291 \ 0	150 \ 0
JAUJYP020000039.1	1874017	GGCG	A	270 \ 0	265 \ 0	445 \ 0	354 \ 0	380 \ 0	436 \ 0	198 \ 0
JAUJYP020000039.1	1874106	T	G	295 \ 0	257 \ 0	481 \ 0	464 \ 0	467 \ 0	454 \ 0	210 \ 0
JAUJYP020000039.1	1883357	G	A	409 \ 0	395 \ 4	383 \ 0	379 \ 1	400 \ 4	372 \ 2	393 \ 2
JAUJYP020000039.1	1883596	T	C	160 \ 0	153 \ 0	194 \ 0	160 \ 0	197 \ 0	173 \ 0	173 \ 0
JAUJYP020000039.1	1883654	C	G	128 \ 0	125 \ 0	133 \ 0	92 \ 0	149 \ 0	123 \ 0	140 \ 0
JAUJYP020000039.1	1883799	G	A	239 \ 0	215 \ 1	228 \ 4	170 \ 2	260 \ 2	195 \ 0	239 \ 3
JAUJYP020000039.1	1883995	T	C	488 \ 0	444 \ 1	538 \ 0	498 \ 3	563 \ 0	419 \ 0	477 \ 0
JAUJYP020000039.1	1884052	G	A	504 \ 0	484 \ 0	558 \ 1	490 \ 0	609 \ 0	428 \ 0	528 \ 0
JAUJYP020000039.1	1885819	C	T	2357 \ 3	2567 \ 3	2221 \ 2	2429 \ 4	3122 \ 7	1753 \ 4	2287 \ 0
JAUJYP020000039.1	1885837	CGCGGAG	C	1485 \ 0	1648 \ 0	1366 \ 0	1551 \ 0	1937 \ 0	1106 \ 0	1416 \ 0
JAUJYP020000039.1	1886877	A	G	226 \ 0	282 \ 0	192 \ 0	175 \ 1	198 \ 2	196 \ 1	209 \ 0
JAUJYP020000039.1	1889677	C	T	264 \ 5	291 \ 0	226 \ 1	247 \ 2	246 \ 1	294 \ 1	278 \ 0
JAUJYP020000039.1	1900469	C	T	142 \ 0	171 \ 0	127 \ 0	133 \ 0	124 \ 0	107 \ 20	138 \ 0
JAUJYP020000039.1	1900753	C	T	152 \ 0	158 \ 0	166 \ 0	159 \ 0	168 \ 0	144 \ 17	156 \ 0
JAUJYP020000039.1	1901038	G	T	147 \ 1	149 \ 0	120 \ 1	113 \ 0	138 \ 2	84 \ 15	113 \ 3
JAUJYP020000039.1	1901205	TCAC	T	143 \ 0	141 \ 0	99 \ 1	100 \ 0	137 \ 0	107 \ 15	131 \ 0
JAUJYP020000039.1	1901224	A	C	176 \ 0	158 \ 0	114 \ 1	116 \ 0	153 \ 0	126 \ 16	154 \ 0
JAUJYP020000039.1	1901305	T	A	154 \ 0	122 \ 0	121 \ 0	112 \ 1	118 \ 0	109 \ 11	120 \ 4
JAUJYP020000039.1	1901310	A	G	163 \ 0	132 \ 0	131 \ 0	122 \ 1	125 \ 0	111 \ 13	127 \ 4
JAUJYP020000039.1	1901905	G	A	120 \ 0	112 \ 0	119 \ 2	122 \ 0	122 \ 0	82 \ 18	128 \ 1
JAUJYP020000039.1	1902123	G	A	147 \ 2	143 \ 0	100 \ 2	123 \ 2	139 \ 0	81 \ 3	153 \ 0
JAUJYP020000039.1	1902129	C	A	147 \ 0	147 \ 0	99 \ 2	127 \ 2	151 \ 0	85 \ 3	145 \ 0
JAUJYP020000039.1	1902459	A	G	204 \ 0	204 \ 0	193 \ 2	220 \ 0	186 \ 0	186 \ 25	210 \ 0
JAUJYP020000039.1	1903070	C	T	227 \ 1	205 \ 1	167 \ 0	200 \ 0	163 \ 0	150 \ 15	177 \ 1
JAUJYP020000039.1	1903182	C	G	202 \ 0	197 \ 0	172 \ 0	193 \ 0	152 \ 0	130 \ 20	194 \ 0
JAUJYP020000039.1	1903212	A	T	209 \ 0	182 \ 0	168 \ 1	200 \ 0	157 \ 0	110 \ 23	177 \ 1
JAUJYP020000039.1	1903236	A	T	177 \ 0	155 \ 0	138 \ 2	186 \ 0	155 \ 0	91 \ 20	163 \ 1
JAUJYP020000039.1	1903245	T	C	173 \ 0	155 \ 1	150 \ 2	177 \ 0	158 \ 0	93 \ 19	159 \ 1
JAUJYP020000039.1	1903250	C	T	163 \ 7	138 \ 2	137 \ 0	155 \ 2	160 \ 0	93 \ 20	139 \ 1
JAUJYP020000039.1	1903268	C	T	150 \ 0	120 \ 0	124 \ 0	131 \ 0	147 \ 0	82 \ 19	136 \ 1
JAUJYP020000039.1	1903286	GAAG	T	114 \ 0	97 \ 0	95 \ 0	90 \ 0	112 \ 0	61 \ 18	107 \ 1
JAUJYP020000039.1	1903358	T	C	127 \ 2	177 \ 0	153 \ 0	170 \ 0	193 \ 0	101 \ 16	138 \ 0
JAUJYP020000039.1	1903482	C	A	233 \ 0	269 \ 0	181 \ 0	232 \ 0	268 \ 0	180 \ 26	203 \ 0
JAUJYP020000039.1	1905032	G	T	216 \ 1	122 \ 0	224 \ 4	172 \ 0	248 \ 2	190 \ 0	230 \ 5
JAUJYP020000039.1	1911799	C	A	2232 \ 1	2505 \ 5	94 \ 2159	2031 \ 2	2442 \ 141	1635 \ 153	180 \ 2163
JAUJYP020000039.1	1911863	C	A	2615 \ 1	3022 \ 6	108 \ 2396	2491 \ 6	2858 \ 161	2029 \ 154	221 \ 2672
JAUJYP020000039.1	1920268	A	C	554 \ 4	416 \ 0	5 \ 738	715 \ 0	860 \ 2	1028 \ 5	6 \ 433
JAUJYP020000039.1	1920505	C	T	373 \ 0	257 \ 8	3 \ 498	490 \ 5	449 \ 3	660 \ 1	0 \ 258
JAUJYP020000039.1	1921795	G	A	464 \ 0	380 \ 1	0 \ 520	551 \ 0	574 \ 0	892 \ 0	5 \ 347
JAUJYP020000039.1	1921973	A	G	408 \ 3	283 \ 4	3 \ 525	438 \ 1	467 \ 0	727 \ 6	2 \ 287
JAUJYP020000039.1	1922026	G	A	434 \ 0	304 \ 1	2 \ 656	507 \ 0	586 \ 0	747 \ 2	3 \ 322
JAUJYP020000039.1	1922035	G	C	425 \ 0	297 \ 1	2 \ 646	516 \ 0	579 \ 0	748 \ 1	3 \ 316
JAUJYP020000039.1	1922092	G	A	383 \ 0	282 \ 0	2 \ 534	464 \ 0	495 \ 5	633 \ 2	4 \ 252
JAUJYP020000039.1	1922127	G	A	331 \ 0	220 \ 0	1 \ 531	350 \ 0	414 \ 1	509 \ 3	6 \ 214
JAUJYP020000039.1	1931436	G	A	1596 \ 0	1196 \ 4	140 \ 1361	1480 \ 0	1717 \ 43	1488 \ 2	274 \ 1553
JAUJYP020000039.1	1931514	G	T	1656 \ 0	1152 \ 0	126 \ 1299	1463 \ 1	1710 \ 43	1374 \ 0	210 \ 1407
JAUJYP020000039.1	1931895	T	C	1173 \ 0	778 \ 0	105 \ 967	930 \ 0	1153 \ 49	930 \ 2	159 \ 1195
JAUJYP020000039.1	1931985	C	T	1456 \ 0	1000 \ 1	123 \ 1312	1307 \ 0	1594 \ 54	1368 \ 0	231 \ 1439
JAUJYP020000039.1	1932051	C	T	1457 \ 2	992 \ 2	111 \ 1269	1339 \ 0	1583 \ 52	1344 \ 3	217 \ 1454
JAUJYP020000039.1	1932063	A	G	1368 \ 0	921 \ 2	108 \ 1164	1243 \ 0	1490 \ 53	1206 \ 2	198 \ 1328
JAUJYP020000039.1	1932138	A	T	1158 \ 2	839 \ 1	67 \ 906	960 \ 0	1105 \ 37	927 \ 2	157 \ 1094
JAUJYP020000039.1	1934924	C	T	51 \ 0	86 \ 0	3 \ 89	66 \ 0	92 \ 1	75 \ 0	0 \ 116
JAUJYP020000039.1	1935057	TGAA	T	54 \ 0	82 \ 0	8 \ 101	72 \ 0	106 \ 3	104 \ 0	7 \ 115
JAUJYP020000039.1	1943884	T	C	395 \ 1	403 \ 0	19 \ 347	384 \ 0	362 \ 8	406 \ 0	29 \ 335
JAUJYP020000039.1	1943905	A	G	369 \ 0	88 \ 0	19 \ 336	364 \ 0	374 \ 8	386 \ 0	30 \ 315
JAUJYP020000039.1	1943911	G	A	376 \ 0	93 \ 0	21 \ 355	389 \ 0	375 \ 8	388 \ 2	31 \ 329
JAUJYP020000039.1	1945876	A	G	247 \ 0	232 \ 0	14 \ 219	237 \ 0	238 \ 13	234 \ 0	18 \ 215
JAUJYP020000039.1	1945990	G	A	235 \ 0	229 \ 0	11 \ 183	248 \ 0	208 \ 12	253 \ 0	12 \ 265
JAUJYP020000039.1	1946077	C	T	192 \ 0	173 \ 0	13 \ 177	234 \ 0	196 \ 14	251 \ 1	29 \ 239
JAUJYP020000039.1	1946197	C	A	210 \ 0	172 \ 0	13 \ 186	150 \ 0	149 \ 6	191 \ 0	31 \ 194
JAUJYP020000039.1	1946230	G	A	215 \ 0	185 \ 0	18 \ 179	175 \ 0	181 \ 8	188 \ 0	31 \ 159
JAUJYP020000039.1	1946275	C	T	245 \ 1	214 \ 0	17 \ 218	216 \ 1	193 \ 9	217 \ 0	24 \ 167
JAUJYP020000039.1	1946457	T	C	174 \ 3	184 \ 0	6 \ 176	173 \ 0	123 \ 4	177 \ 0	18 \ 167
JAUJYP020000039.1	1946515	G	A	210 \ 2	185 \ 0	14 \ 232	206 \ 0	195 \ 1	227 \ 1	11 \ 201
JAUJYP020000039.1	1946757	C	A	211 \ 1	237 \ 0	9 \ 266	177 \ 0	161 \ 5	220 \ 1	19 \ 222
JAUJYP020000039.1	1946788	T	C	206 \ 2	233 \ 0	10 \ 244	178 \ 0	163 \ 5	206 \ 0	18 \ 208
JAUJYP020000039.1	1947122	T	C	164 \ 4	196 \ 0	3 \ 206	193 \ 0	172 \ 11	224 \ 0	17 \ 211
JAUJYP020000039.1	1947130	C	T	176 \ 6	195 \ 0	4 \ 210	214 \ 2	188 \ 11	235 \ 0	17 \ 253
JAUJYP020000039.1	1947292	A	G	176 \ 0	181 \ 0	11 \ 159	158 \ 0	169 \ 5	199 \ 0	15 \ 176
JAUJYP020000039.1	1947398	T	C	181 \ 0	163 \ 0	8 \ 183	150 \ 0	157 \ 6	189 \ 0	11 \ 163
JAUJYP020000039.1	1950382	C	T	2999 \ 11	2945 \ 3	146 \ 2622	3026 \ 7	3068 \ 173	2760 \ 7	253 \ 2941
JAUJYP020000039.1	1959120	G	A	85 \ 0	102 \ 0	0 \ 66	66 \ 0	79 \ 0	100 \ 0	0 \ 85
JAUJYP020000039.1	1959183	CACAAA	GACAGT	89 \ 0	88 \ 0	0 \ 73	79 \ 0	101 \ 0	129 \ 0	0 \ 76
JAUJYP020000039.1	1959727	A	G	70 \ 1	74 \ 0	0 \ 65	61 \ 0	83 \ 0	103 \ 0	0 \ 53
JAUJYP020000039.1	1960146	C	T	79 \ 0	97 \ 1	0 \ 64	71 \ 0	76 \ 0	120 \ 0	0 \ 60
JAUJYP020000039.1	1964485	C	A	85 \ 629	84 \ 688	88 \ 727	67 \ 492	95 \ 529	62 \ 460	122 \ 733
JAUJYP020000039.1	1964556	T	A	661 \ 0	760 \ 0	65 \ 744	486 \ 2	567 \ 36	519 \ 0	129 \ 764
JAUJYP020000039.1	1964967	T	C	707 \ 0	825 \ 7	60 \ 943	614 \ 5	549 \ 58	542 \ 2	79 \ 893
JAUJYP020000039.1	1965316	C	G	601 \ 0	704 \ 0	32 \ 944	511 \ 1	562 \ 32	418 \ 0	47 \ 755
JAUJYP020000039.1	1965400	G	A	517 \ 1	641 \ 0	39 \ 726	447 \ 2	524 \ 27	414 \ 0	40 \ 622
JAUJYP020000039.1	1965436	GA	TC	503 \ 1	710 \ 0	44 \ 757	454 \ 0	579 \ 29	418 \ 0	33 \ 649
JAUJYP020000039.1	1973371	G	A	15327 \ 30	14647 \ 22	957 \ 14715	15390 \ 27	16085 \ 796	16010 \ 25	1181 \ 16007
JAUJYP020000039.1	1995390	C	A	60 \ 0	101 \ 0	2 \ 62	113 \ 0	109 \ 13	77 \ 0	7 \ 77
JAUJYP020000039.1	2001574	G	T	3725 \ 9	2098 \ 0	21 \ 3547	1912 \ 0	2286 \ 4	2666 \ 7	151 \ 2927
JAUJYP020000039.1	2001621	A	G	4338 \ 14	2435 \ 3	23 \ 4288	2203 \ 3	2562 \ 5	2924 \ 14	195 \ 3606
JAUJYP020000039.1	2001632	C	CGCCGTAGTT	3134 \ 733	1747 \ 423	13 \ 3980	1556 \ 355	1833 \ 414	2088 \ 467	155 \ 3355
JAUJYP020000039.1	2006165	C	G	97 \ 0	81 \ 1	10 \ 71	70 \ 0	101 \ 3	93 \ 0	8 \ 76
JAUJYP020000039.1	2007555	T	A	140 \ 0	105 \ 0	9 \ 152	132 \ 0	145 \ 0	115 \ 0	25 \ 136
JAUJYP020000039.1	2007808	T	C	187 \ 0	171 \ 1	5 \ 164	180 \ 0	184 \ 0	152 \ 0	18 \ 123
JAUJYP020000039.1	2008858	A	T	161 \ 0	206 \ 0	12 \ 136	170 \ 0	194 \ 0	175 \ 0	13 \ 152
JAUJYP020000039.1	2008891	A	G	171 \ 0	208 \ 0	14 \ 146	188 \ 0	197 \ 1	182 \ 0	13 \ 149
JAUJYP020000039.1	2009461	G	A	277 \ 0	212 \ 0	13 \ 250	216 \ 0	276 \ 2	180 \ 1	25 \ 193
JAUJYP020000039.1	2009886	A	G	273 \ 0	203 \ 1	11 \ 200	180 \ 4	212 \ 6	184 \ 0	21 \ 115
JAUJYP020000039.1	2028639	T	C	205 \ 1	165 \ 0	16 \ 195	178 \ 0	154 \ 3	198 \ 0	13 \ 170
JAUJYP020000039.1	2028648	C	T	208 \ 1	164 \ 0	19 \ 192	183 \ 0	152 \ 3	181 \ 0	12 \ 165
JAUJYP020000039.1	2030940	A	G	137 \ 0	164 \ 2	10 \ 144	141 \ 0	151 \ 14	143 \ 1	23 \ 142
JAUJYP020000039.1	2031245	G	C	123 \ 0	138 \ 0	16 \ 119	117 \ 0	106 \ 11	98 \ 0	31 \ 123
JAUJYP020000039.1	2031622	G	GA	2 \ 107	1 \ 94	9 \ 116	13 \ 94	21 \ 95	13 \ 100	4 \ 108
JAUJYP020000039.1	2033815	T	A	132 \ 0	154 \ 0	4 \ 102	133 \ 0	143 \ 5	123 \ 0	11 \ 141
JAUJYP020000039.1	2034830	C	T	114 \ 0	148 \ 0	7 \ 93	119 \ 0	142 \ 0	99 \ 0	8 \ 115
JAUJYP020000039.1	2046675	G	T	1095 \ 1	1230 \ 1	29 \ 844	689 \ 7	844 \ 8	1092 \ 3	1214 \ 1637
JAUJYP020000039.1	2078649	TGATA	GGATG	5496 \ 3	2558 \ 6	391 \ 4883	3390 \ 2	4648 \ 6	3782 \ 3	603 \ 2669
JAUJYP020000039.1	2078669	G	A	5983 \ 36	2982 \ 21	451 \ 5816	3930 \ 12	5003 \ 32	4502 \ 22	716 \ 3238
JAUJYP020000039.1	2078684	G	A	7513 \ 7	3263 \ 8	510 \ 6104	4286 \ 8	6326 \ 13	4898 \ 11	797 \ 3477
JAUJYP020000039.1	2078708	T	G	7864 \ 7	3196 \ 13	516 \ 5948	4360 \ 3	6254 \ 15	5099 \ 8	755 \ 3532
JAUJYP020000039.1	2078722	G	T	8075 \ 5	3320 \ 5	537 \ 5944	4465 \ 3	6467 \ 9	5275 \ 6	768 \ 3592
JAUJYP020000039.1	2078797	C	G	8464 \ 6	3872 \ 12	558 \ 5547	4632 \ 7	7116 \ 22	5423 \ 15	767 \ 3315
JAUJYP020000039.1	2079865	T	G	12764 \ 11	6959 \ 19	883 \ 12612	8358 \ 8	13258 \ 12	9853 \ 6	1676 \ 7670
JAUJYP020000039.1	2086262	G	A	970 \ 4	1174 \ 5	23 \ 1258	707 \ 3	1177 \ 1	1340 \ 8	22 \ 623
JAUJYP020000039.1	2086641	GGAC	TGAG	827 \ 0	1000 \ 3	18 \ 1535	622 \ 2	869 \ 4	1379 \ 4	24 \ 999
JAUJYP020000039.1	2086924	A	T	1938 \ 2	2598 \ 1	27 \ 2210	1879 \ 3	2419 \ 8	3195 \ 0	64 \ 1294
JAUJYP020000039.1	2089308	A	C	449 \ 0	406 \ 2	8 \ 419	350 \ 0	513 \ 1	394 \ 0	3 \ 392
JAUJYP020000039.1	2090090	G	A	408 \ 2	349 \ 2	4 \ 372	313 \ 4	332 \ 10	373 \ 5	3 \ 332
JAUJYP020000039.1	2090121	A	G	356 \ 2	322 \ 2	3 \ 392	311 \ 0	316 \ 8	313 \ 0	5 \ 311
JAUJYP020000039.1	2090271	G	T	419 \ 1	377 \ 2	0 \ 426	335 \ 1	395 \ 8	379 \ 0	8 \ 354
JAUJYP020000039.1	2101932	A	G	55 \ 0	81 \ 5	3 \ 76	0 \ 73	0 \ 106	0 \ 47	0 \ 69
JAUJYP020000039.1	2102756	A	G	88 \ 0	116 \ 0	6 \ 117	83 \ 0	106 \ 3	109 \ 0	4 \ 89
JAUJYP020000039.1	2103246	G	A	142 \ 0	167 \ 0	12 \ 113	115 \ 1	146 \ 14	159 \ 0	8 \ 120
JAUJYP020000039.1	2103653	A	G	155 \ 0	196 \ 2	6 \ 138	159 \ 0	166 \ 8	148 \ 1	9 \ 162
JAUJYP020000039.1	2109355	G	A	330 \ 2	335 \ 0	19 \ 331	315 \ 2	342 \ 28	368 \ 0	39 \ 355
JAUJYP020000039.1	2109865	T	C	335 \ 0	384 \ 1	5 \ 229	295 \ 1	247 \ 16	288 \ 0	27 \ 259
JAUJYP020000039.1	2122194	A	G	417 \ 0	374 \ 1	15 \ 338	531 \ 2	326 \ 12	483 \ 1	41 \ 375
JAUJYP020000039.1	2138102	T	C	414 \ 0	341 \ 1	39 \ 303	362 \ 26	411 \ 1	451 \ 48	25 \ 325
JAUJYP020000039.1	2138494	C	T	458 \ 2	350 \ 0	38 \ 359	384 \ 31	465 \ 6	488 \ 32	28 \ 313
JAUJYP020000039.1	2138549	C	A	430 \ 2	354 \ 0	41 \ 364	397 \ 25	469 \ 5	516 \ 33	36 \ 355
JAUJYP020000039.1	2139112	A	G	785 \ 4	664 \ 3	52 \ 665	696 \ 53	776 \ 14	845 \ 76	50 \ 718
JAUJYP020000039.1	2139205	A	C	671 \ 4	552 \ 3	42 \ 529	595 \ 49	707 \ 9	730 \ 53	50 \ 598
JAUJYP020000039.1	2139235	G	C	626 \ 5	544 \ 4	47 \ 522	570 \ 48	668 \ 10	696 \ 50	46 \ 588
JAUJYP020000039.1	2139248	T	C	591 \ 6	507 \ 3	45 \ 461	556 \ 46	656 \ 11	634 \ 43	41 \ 561
JAUJYP020000039.1	2139370	C	A	615 \ 2	523 \ 1	42 \ 454	512 \ 45	687 \ 5	668 \ 56	55 \ 496
JAUJYP020000039.1	2152067	A	G	1 \ 874	0 \ 1070	3 \ 742	675 \ 5	0 \ 902	77 \ 714	0 \ 1025
JAUJYP020000039.1	2152170	A	G	0 \ 869	0 \ 1065	1 \ 722	732 \ 5	0 \ 923	78 \ 736	0 \ 989
JAUJYP020000039.1	2165192	T	C	360 \ 2	372 \ 2	27 \ 310	199 \ 21	346 \ 7	340 \ 30	23 \ 256
JAUJYP020000039.1	2165372	T	C	369 \ 2	343 \ 0	22 \ 264	211 \ 26	324 \ 8	313 \ 19	21 \ 261
JAUJYP020000039.1	2165383	C	T	376 \ 2	361 \ 0	29 \ 270	1 \ 245	321 \ 9	318 \ 19	22 \ 261
JAUJYP020000039.1	2166006	A	T	292 \ 0	273 \ 2	13 \ 262	0 \ 270	324 \ 7	307 \ 15	25 \ 269
JAUJYP020000039.1	2166158	G	C	0 \ 328	0 \ 348	0 \ 355	241 \ 14	0 \ 278	0 \ 354	0 \ 323
JAUJYP020000039.1	2166179	C	T	302 \ 1	312 \ 0	22 \ 311	214 \ 8	253 \ 4	305 \ 8	35 \ 276
JAUJYP020000039.1	2166190	GTTC	G	0 \ 297	0 \ 312	0 \ 310	184 \ 6	0 \ 254	0 \ 297	0 \ 287
JAUJYP020000039.1	2166314	T	G	227 \ 2	252 \ 0	14 \ 241	0 \ 214	243 \ 1	229 \ 19	18 \ 218
JAUJYP020000039.1	2166455	A	G	250 \ 3	236 \ 3	13 \ 217	206 \ 16	231 \ 7	229 \ 25	13 \ 226
JAUJYP020000039.1	2166525	A	G	254 \ 1	267 \ 2	15 \ 252	245 \ 13	244 \ 8	250 \ 22	15 \ 248
JAUJYP020000039.1	2166584	G	A	257 \ 5	248 \ 1	15 \ 272	225 \ 11	225 \ 10	219 \ 15	20 \ 272
JAUJYP020000039.1	2166621	C	T	246 \ 5	197 \ 1	16 \ 242	194 \ 10	204 \ 8	190 \ 11	23 \ 238
JAUJYP020000039.1	2167019	G	T	1 \ 1	0 \ 0	0 \ 263	194 \ 20	0 \ 4	0 \ 38	0 \ 260
JAUJYP020000039.1	2167019	GG	TA	287 \ 1	279 \ 0	24 \ 263	0 \ 20	241 \ 4	307 \ 38	38 \ 260
JAUJYP020000039.1	2167115	G	A	229 \ 2	238 \ 0	9 \ 248	180 \ 21	228 \ 4	266 \ 27	28 \ 258
JAUJYP020000039.1	2168332	A	C	195 \ 0	192 \ 0	10 \ 139	0 \ 150	165 \ 2	185 \ 9	27 \ 169
JAUJYP020000039.1	2168634	G	T	204 \ 1	169 \ 2	11 \ 164	174 \ 19	140 \ 3	183 \ 6	15 \ 132
JAUJYP020000039.1	2169395	C	T	137 \ 0	122 \ 0	97 \ 1	92 \ 11	111 \ 0	110 \ 4	100 \ 2
JAUJYP020000039.1	2172246	T	G	1230 \ 2	1264 \ 0	722 \ 2	642 \ 80	1357 \ 2	1102 \ 46	688 \ 0
JAUJYP020000039.1	2172902	T	A	1529 \ 2	1631 \ 0	764 \ 0	676 \ 92	1629 \ 3	1253 \ 79	818 \ 1
JAUJYP020000039.1	2173032	G	A	1379 \ 2	1467 \ 0	671 \ 0	592 \ 85	1425 \ 1	1121 \ 74	698 \ 2
JAUJYP020000039.1	2173200	GGA	CGG	1489 \ 3	1524 \ 1	79 \ 750	3 \ 775	1505 \ 22	1179 \ 69	100 \ 711
JAUJYP020000039.1	2173210	G	C	1453 \ 0	1421 \ 1	775 \ 2	658 \ 55	1468 \ 0	1109 \ 70	729 \ 3
JAUJYP020000039.1	2189859	G	A	1 \ 297	16 \ 226	205 \ 14	0 \ 285	235 \ 1	0 \ 306	271 \ 63
JAUJYP020000039.1	2193538	T	C	706 \ 0	610 \ 56	55 \ 741	602 \ 4	1 \ 887	682 \ 4	97 \ 717
JAUJYP020000039.1	2193543	A	C	692 \ 0	633 \ 58	55 \ 757	582 \ 4	1 \ 886	674 \ 3	94 \ 713
JAUJYP020000039.1	2193631	G	A	570 \ 4	430 \ 45	33 \ 616	490 \ 0	2 \ 728	539 \ 3	36 \ 614
JAUJYP020000039.1	2194063	T	G	873 \ 1	829 \ 49	48 \ 806	785 \ 7	1 \ 931	799 \ 0	96 \ 752
JAUJYP020000039.1	2194936	G	A	812 \ 4	676 \ 61	59 \ 859	715 \ 0	0 \ 865	797 \ 3	86 \ 778
JAUJYP020000039.1	2195162	T	A	948 \ 2	769 \ 54	65 \ 975	900 \ 2	4 \ 1055	894 \ 7	77 \ 975
JAUJYP020000039.1	2195248	A	G	1142 \ 1	997 \ 66	67 \ 1101	1036 \ 3	2 \ 1141	1026 \ 2	101 \ 991
JAUJYP020000039.1	2195412	T	G	994 \ 2	937 \ 50	78 \ 938	1036 \ 2	1 \ 1026	1018 \ 3	83 \ 790
JAUJYP020000039.1	2195494	C	A	905 \ 1	850 \ 60	57 \ 938	899 \ 3	1 \ 952	977 \ 2	89 \ 824
JAUJYP020000039.1	2205670	T	C	0 \ 1038	6 \ 660	321 \ 4	0 \ 1056	793 \ 1	0 \ 888	860 \ 6
JAUJYP020000039.1	2205732	G	A	0 \ 1094	2 \ 650	368 \ 2	0 \ 990	966 \ 0	0 \ 927	923 \ 4
JAUJYP020000039.1	2205949	G	A	0 \ 751	2 \ 461	186 \ 0	0 \ 631	552 \ 1	0 \ 587	555 \ 2
JAUJYP020000039.1	2218409	G	A	104 \ 0	120 \ 0	104 \ 0	135 \ 0	81 \ 0	103 \ 0	97 \ 0
JAUJYP020000039.1	2218686	G	A	119 \ 0	128 \ 0	116 \ 0	134 \ 0	123 \ 0	107 \ 0	110 \ 0
JAUJYP020000039.1	2218692	CGACTTT	TGACTTC	92 \ 0	116 \ 0	97 \ 0	107 \ 0	108 \ 0	101 \ 0	83 \ 0
JAUJYP020000039.1	2218860	T	C	122 \ 1	86 \ 0	84 \ 0	113 \ 0	107 \ 1	124 \ 1	75 \ 0
JAUJYP020000039.1	2236982	C	T	1 \ 844	52 \ 908	856 \ 58	2 \ 892	1155 \ 0	72 \ 828	987 \ 88
JAUJYP020000039.1	2237680	C	T	0 \ 595	34 \ 530	656 \ 46	1 \ 510	847 \ 1	40 \ 417	596 \ 30
JAUJYP020000039.1	2238569	A	G	0 \ 739	44 \ 756	731 \ 56	1 \ 759	848 \ 2	43 \ 645	640 \ 59
JAUJYP020000039.1	2240857	A	T	1971 \ 2	1900 \ 116	73 \ 2189	1631 \ 12	3 \ 2452	1797 \ 110	114 \ 1952
JAUJYP020000039.1	2240994	T	C	1190 \ 7	1163 \ 122	43 \ 1825	1013 \ 7	2 \ 2165	1184 \ 133	82 \ 1836
JAUJYP020000039.1	2240999	C	T	1084 \ 4	1079 \ 115	40 \ 1766	938 \ 9	4 \ 2063	1094 \ 131	77 \ 1779
JAUJYP020000039.1	2241383	A	C	403 \ 4	444 \ 90	11 \ 1937	365 \ 3	5 \ 2402	438 \ 115	14 \ 1886
JAUJYP020000039.1	2241766	G	T	846 \ 7	815 \ 80	37 \ 1629	742 \ 5	0 \ 1758	486 \ 79	47 \ 1531
JAUJYP020000039.1	2241778	G	C	934 \ 7	880 \ 72	41 \ 1626	818 \ 5	0 \ 1725	584 \ 76	49 \ 1521
JAUJYP020000039.1	2241799	C	A	1150 \ 9	1171 \ 71	47 \ 1598	1066 \ 4	0 \ 1685	1197 \ 90	54 \ 1464
JAUJYP020000039.1	2242153	T	C	1671 \ 7	1575 \ 91	70 \ 1630	1545 \ 1	9 \ 1850	1650 \ 79	95 \ 1464
JAUJYP020000039.1	2244133	T	C	1340 \ 0	1554 \ 0	1370 \ 0	1293 \ 0	1453 \ 1	1207 \ 0	1238 \ 2
JAUJYP020000039.1	2244151	C	T	1386 \ 0	1581 \ 0	1354 \ 2	1312 \ 3	1483 \ 1	1224 \ 2	1257 \ 2
JAUJYP020000039.1	2245204	C	T	956 \ 6	878 \ 61	51 \ 813	831 \ 8	1 \ 995	760 \ 72	79 \ 883
JAUJYP020000039.1	2245264	T	C	927 \ 1	815 \ 2	789 \ 0	808 \ 0	962 \ 0	744 \ 0	804 \ 0
JAUJYP020000039.1	2245775	C	A	1030 \ 1	1108 \ 118	63 \ 921	975 \ 2	2 \ 1124	767 \ 80	81 \ 1020
JAUJYP020000039.1	2245822	T	C	884 \ 0	1081 \ 1	867 \ 1	871 \ 0	950 \ 0	806 \ 1	902 \ 2
JAUJYP020000039.1	2246206	T	G	1077 \ 0	1149 \ 1	922 \ 1	963 \ 1	1093 \ 2	992 \ 0	1042 \ 1
JAUJYP020000039.1	2258868	C	T	126 \ 0	153 \ 11	7 \ 158	131 \ 0	0 \ 126	105 \ 13	5 \ 153
JAUJYP020000039.1	2260266	C	A	158 \ 0	204 \ 0	139 \ 0	156 \ 0	138 \ 0	141 \ 0	182 \ 0
JAUJYP020000039.1	2260280	C	T	0 \ 165	4 \ 211	140 \ 4	0 \ 152	140 \ 1	0 \ 157	163 \ 17
JAUJYP020000039.1	2261470	G	A	145 \ 2	221 \ 6	5 \ 125	182 \ 0	0 \ 123	109 \ 0	2 \ 157
JAUJYP020000039.1	2269074	T	C	0 \ 373	6 \ 278	109 \ 16	0 \ 266	138 \ 0	7 \ 209	134 \ 18
JAUJYP020000039.1	2272572	G	T	0 \ 196	9 \ 174	205 \ 6	0 \ 151	197 \ 4	23 \ 196	186 \ 13
JAUJYP020000039.1	2273177	T	C	0 \ 200	11 \ 272	242 \ 12	0 \ 205	261 \ 0	17 \ 167	234 \ 12
JAUJYP020000039.1	2273616	A	C	1 \ 144	3 \ 239	154 \ 2	1 \ 138	199 \ 0	1 \ 248	140 \ 1
JAUJYP020000039.1	2273731	T	C	1 \ 121	5 \ 204	137 \ 0	2 \ 128	165 \ 0	1 \ 231	158 \ 0
JAUJYP020000039.1	2274403	C	T	0 \ 100	0 \ 120	90 \ 2	0 \ 109	135 \ 0	6 \ 199	104 \ 0
JAUJYP020000039.1	2274949	G	A	0 \ 113	2 \ 190	108 \ 1	6 \ 109	140 \ 0	4 \ 230	138 \ 0
JAUJYP020000039.1	2287294	G	A	0 \ 137	0 \ 95	169 \ 4	0 \ 157	162 \ 0	0 \ 171	135 \ 2
JAUJYP020000039.1	2288351	A	G	115 \ 0	113 \ 0	92 \ 1	106 \ 0	132 \ 0	59 \ 0	74 \ 0
JAUJYP020000039.1	2293390	C	T	275 \ 2	235 \ 1	89 \ 4	704 \ 5	157 \ 1	828 \ 0	185 \ 1
JAUJYP020000039.1	2295096	T	C	0 \ 190	4 \ 163	63 \ 2	0 \ 603	130 \ 0	1 \ 697	125 \ 10
JAUJYP020000039.1	2302202	C	T	45 \ 0	27 \ 0	23 \ 0	55 \ 0	47 \ 0	94 \ 6	55 \ 2
JAUJYP020000039.1	2302334	T	A	24 \ 0	20 \ 0	33 \ 0	61 \ 0	33 \ 0	114 \ 6	68 \ 0
JAUJYP020000039.1	2311094	A	G	0 \ 251	9 \ 240	225 \ 4	0 \ 215	289 \ 2	0 \ 159	196 \ 10
JAUJYP020000039.1	2326108	A	C	5 \ 1799	112 \ 2087	1598 \ 109	7 \ 1733	1857 \ 4	105 \ 1500	1567 \ 121
JAUJYP020000039.1	2326947	C	G	2 \ 559	49 \ 704	838 \ 32	0 \ 1150	1330 \ 0	42 \ 1365	1391 \ 11
JAUJYP020000039.1	2327322	A	T	660 \ 8	878 \ 39	72 \ 996	1442 \ 8	5 \ 1443	1708 \ 36	8 \ 1748
JAUJYP020000039.1	2327697	G	T	1013 \ 14	1125 \ 92	66 \ 1625	2268 \ 9	1 \ 2148	2874 \ 63	10 \ 3130
JAUJYP020000039.1	2327727	G	T	981 \ 13	1023 \ 75	62 \ 1528	2027 \ 9	0 \ 1971	2544 \ 63	11 \ 2791
JAUJYP020000039.1	2327811	A	G	711 \ 5	814 \ 53	62 \ 1018	1428 \ 1	0 \ 1525	1843 \ 1	4 \ 1913
JAUJYP020000039.1	2327843	C	T	568 \ 5	623 \ 44	47 \ 852	1085 \ 0	4 \ 1286	1411 \ 1	4 \ 1623
JAUJYP020000039.1	2327849	A	G	537 \ 5	576 \ 36	43 \ 777	1038 \ 0	0 \ 1174	1336 \ 1	4 \ 1428
JAUJYP020000039.1	2332331	A	G	0 \ 672	29 \ 599	582 \ 47	3 \ 569	695 \ 1	42 \ 550	508 \ 47
JAUJYP020000039.1	2332336	T	A	625 \ 0	572 \ 39	47 \ 576	515 \ 33	0 \ 708	514 \ 46	45 \ 498
JAUJYP020000039.1	2333361	C	A	534 \ 1	473 \ 28	38 \ 408	438 \ 19	0 \ 462	378 \ 23	30 \ 378
JAUJYP020000039.1	2336539	C	T	479 \ 0	502 \ 19	17 \ 419	516 \ 23	0 \ 426	518 \ 2	35 \ 370
JAUJYP020000039.1	2337070	C	T	1 \ 541	33 \ 628	480 \ 24	37 \ 653	604 \ 2	3 \ 635	441 \ 41
JAUJYP020000039.1	2341108	C	T	1001 \ 2	1187 \ 61	40 \ 773	808 \ 35	2 \ 872	840 \ 6	74 \ 926
JAUJYP020000039.1	2353550	T	C	256 \ 0	206 \ 15	18 \ 250	182 \ 13	0 \ 335	169 \ 0	8 \ 250
JAUJYP020000039.1	2356892	G	C	200 \ 1	121 \ 9	9 \ 108	147 \ 13	0 \ 175	124 \ 2	17 \ 148
JAUJYP020000039.1	2357900	C	T	185 \ 0	171 \ 24	3 \ 216	172 \ 16	0 \ 242	155 \ 12	22 \ 198
JAUJYP020000039.1	2358325	T	C	158 \ 2	169 \ 0	147 \ 0	176 \ 2	150 \ 1	165 \ 1	165 \ 0
JAUJYP020000039.1	2358813	A	G	188 \ 0	211 \ 0	163 \ 2	191 \ 0	209 \ 0	186 \ 0	181 \ 0
JAUJYP020000039.1	2358843	T	G	161 \ 0	183 \ 0	135 \ 0	165 \ 0	150 \ 0	168 \ 0	160 \ 0
JAUJYP020000039.1	2367000	A	G	1411 \ 1	1642 \ 1	1249 \ 0	1069 \ 0	1148 \ 0	1545 \ 2	1219 \ 0
JAUJYP020000039.1	2367010	G	T	1519 \ 0	1777 \ 0	1335 \ 0	1118 \ 0	1253 \ 3	1663 \ 0	1331 \ 0
JAUJYP020000039.1	2367020	T	C	1507 \ 2	1789 \ 0	1358 \ 2	1138 \ 2	1298 \ 1	1706 \ 1	1392 \ 3
JAUJYP020000039.1	2367155	T	A	1232 \ 4	1560 \ 13	32 \ 1286	1007 \ 38	3 \ 1108	1572 \ 44	142 \ 1011
JAUJYP020000039.1	2367195	G	A	1259 \ 5	1532 \ 17	32 \ 1118	1022 \ 26	1 \ 1094	1517 \ 43	121 \ 969
JAUJYP020000039.1	2367478	G	C	950 \ 0	1380 \ 0	1183 \ 1	915 \ 0	1060 \ 0	1204 \ 30	987 \ 0
JAUJYP020000039.1	2367488	T	A	871 \ 1	1315 \ 0	1117 \ 0	865 \ 0	1022 \ 0	1130 \ 27	934 \ 0
JAUJYP020000039.1	2385243	GCCAT	ACCAC	437 \ 1	520 \ 9	8 \ 345	394 \ 0	2 \ 325	668 \ 1	14 \ 366
JAUJYP020000039.1	2385476	A	C	356 \ 2	381 \ 4	5 \ 315	359 \ 0	0 \ 243	628 \ 0	21 \ 305
JAUJYP020000039.1	2385497	T	C	398 \ 3	428 \ 5	7 \ 377	423 \ 0	2 \ 321	713 \ 0	31 \ 395
JAUJYP020000039.1	2385509	T	C	379 \ 3	441 \ 5	6 \ 357	428 \ 2	2 \ 314	721 \ 0	33 \ 368
JAUJYP020000039.1	2385832	G	T	781 \ 0	1005 \ 6	24 \ 563	857 \ 0	1 \ 505	1242 \ 4	27 \ 538
JAUJYP020000039.1	2385950	GGCC	AGCT	657 \ 0	819 \ 8	18 \ 473	759 \ 0	3 \ 455	790 \ 1	32 \ 467
JAUJYP020000039.1	2386007	G	T	619 \ 0	702 \ 10	14 \ 445	594 \ 0	2 \ 477	917 \ 1	28 \ 399
JAUJYP020000039.1	2386040	ACAG	GCAA	711 \ 0	786 \ 10	16 \ 464	650 \ 0	1 \ 514	1052 \ 0	33 \ 439
JAUJYP020000039.1	2412392	T	A	0 \ 362	0 \ 305	0 \ 352	30 \ 289	0 \ 363	285 \ 4	42 \ 278
JAUJYP020000039.1	2460335	T	C	131 \ 0	86 \ 0	99 \ 0	95 \ 2	91 \ 0	107 \ 0	102 \ 0
JAUJYP020000039.1	2460440	C	A	147 \ 0	140 \ 0	121 \ 2	150 \ 2	117 \ 0	113 \ 0	123 \ 0
JAUJYP020000039.1	2463327	G	A	189 \ 0	147 \ 0	171 \ 0	181 \ 2	137 \ 0	127 \ 0	170 \ 0
JAUJYP020000039.1	2467511	T	A	750 \ 4	732 \ 4	670 \ 2	535 \ 1	784 \ 4	509 \ 2	519 \ 12
JAUJYP020000039.1	2471224	G	A	102 \ 0	134 \ 1	64 \ 0	96 \ 0	172 \ 0	144 \ 2	38 \ 0
JAUJYP020000039.1	2471623	A	G	152 \ 0	193 \ 0	86 \ 0	133 \ 0	266 \ 0	224 \ 1	72 \ 0
JAUJYP020000039.1	2471951	C	A	103 \ 0	110 \ 0	66 \ 0	97 \ 0	189 \ 0	149 \ 0	53 \ 0
JAUJYP020000039.1	2480081	G	T	0 \ 166	0 \ 185	0 \ 153	13 \ 143	0 \ 181	142 \ 14	11 \ 146
JAUJYP020000039.1	2480646	G	T	0 \ 231	2 \ 222	4 \ 194	8 \ 145	2 \ 222	195 \ 16	10 \ 176
JAUJYP020000039.1	2481934	C	T	0 \ 251	1 \ 224	0 \ 260	9 \ 185	0 \ 262	199 \ 24	15 \ 215
JAUJYP020000039.1	2482733	C	T	0 \ 283	0 \ 382	0 \ 303	23 \ 248	0 \ 337	295 \ 21	21 \ 319
JAUJYP020000039.1	2482833	C	T	0 \ 335	0 \ 444	0 \ 320	32 \ 235	0 \ 357	387 \ 35	29 \ 369
JAUJYP020000039.1	2482842	TCT	GCC	0 \ 347	0 \ 446	0 \ 322	28 \ 235	0 \ 363	367 \ 35	30 \ 378
JAUJYP020000039.1	2482860	A	T	4 \ 342	0 \ 392	0 \ 295	27 \ 231	0 \ 354	319 \ 33	27 \ 345
JAUJYP020000039.1	2482884	G	A	0 \ 384	0 \ 417	0 \ 302	25 \ 243	0 \ 352	313 \ 28	24 \ 333
JAUJYP020000039.1	2484777	A	T	0 \ 329	0 \ 322	0 \ 378	6 \ 290	0 \ 382	179 \ 2	3 \ 473
JAUJYP020000039.1	2484783	T	C	6 \ 339	26 \ 301	371 \ 25	8 \ 297	403 \ 0	195 \ 0	497 \ 0
JAUJYP020000039.1	2484880	T	C	0 \ 256	1 \ 251	0 \ 349	5 \ 252	0 \ 318	114 \ 3	21 \ 374
JAUJYP020000039.1	2485140	A	G	0 \ 241	0 \ 294	0 \ 338	2 \ 252	2 \ 250	139 \ 6	15 \ 383
JAUJYP020000039.1	2485220	G	A	0 \ 258	0 \ 240	2 \ 270	6 \ 226	1 \ 238	132 \ 4	6 \ 323
JAUJYP020000039.1	2485668	C	T	0 \ 254	0 \ 255	0 \ 247	0 \ 181	0 \ 295	117 \ 8	8 \ 339
JAUJYP020000039.1	2490959	T	C	369 \ 3	351 \ 18	30 \ 266	278 \ 34	0 \ 374	26 \ 279	1 \ 361
JAUJYP020000039.1	2490965	T	C	395 \ 3	371 \ 19	33 \ 282	295 \ 34	0 \ 399	26 \ 297	1 \ 397
JAUJYP020000039.1	2491786	C	T	320 \ 1	303 \ 22	17 \ 265	302 \ 32	0 \ 308	40 \ 282	0 \ 330
JAUJYP020000039.1	2496669	G	A	503 \ 0	538 \ 31	40 \ 515	531 \ 59	3 \ 594	50 \ 459	4 \ 578
JAUJYP020000039.1	2497028	G	A	465 \ 0	417 \ 46	26 \ 421	314 \ 22	3 \ 473	27 \ 405	2 \ 400
JAUJYP020000039.1	2498541	C	G	611 \ 3	567 \ 32	46 \ 419	474 \ 33	3 \ 481	39 \ 403	0 \ 516
JAUJYP020000039.1	2501082	G	A	300 \ 0	415 \ 26	16 \ 412	253 \ 26	0 \ 483	0 \ 282	2 \ 448
JAUJYP020000039.1	2501731	C	A	265 \ 0	280 \ 28	17 \ 290	177 \ 16	0 \ 300	0 \ 245	0 \ 272
JAUJYP020000039.1	2523036	T	A	2 \ 48	16 \ 41	377 \ 1	0 \ 18	356 \ 10	11 \ 47	352 \ 1
JAUJYP020000039.1	2523843	G	A	2 \ 68	9 \ 50	463 \ 0	0 \ 44	505 \ 0	18 \ 39	495 \ 0
JAUJYP020000039.1	2524643	C	A	0 \ 39	7 \ 51	448 \ 5	0 \ 35	414 \ 1	6 \ 52	338 \ 7
JAUJYP020000039.1	2524678	G	A	0 \ 34	8 \ 58	490 \ 4	0 \ 49	444 \ 5	11 \ 47	450 \ 2
JAUJYP020000039.1	2524717	A	G	0 \ 33	11 \ 53	435 \ 6	0 \ 51	445 \ 1	14 \ 49	442 \ 0
JAUJYP020000039.1	2524884	G	T	1 \ 41	12 \ 61	559 \ 2	0 \ 65	649 \ 1	12 \ 63	593 \ 0
JAUJYP020000039.1	2524896	T	G	1 \ 38	11 \ 66	555 \ 3	0 \ 64	638 \ 1	10 \ 64	589 \ 2
JAUJYP020000039.1	2532310	T	C	132 \ 0	191 \ 0	115 \ 2	177 \ 10	184 \ 0	15 \ 104	140 \ 4
JAUJYP020000039.1	2534037	G	A	210 \ 1	226 \ 0	209 \ 0	212 \ 9	206 \ 1	12 \ 158	159 \ 4
JAUJYP020000039.1	2534156	G	C	257 \ 1	238 \ 0	240 \ 2	246 \ 7	254 \ 0	20 \ 143	194 \ 13
JAUJYP020000039.1	2534303	AGGAG	GGGAT	223 \ 1	211 \ 0	114 \ 0	227 \ 18	240 \ 0	13 \ 161	157 \ 15
JAUJYP020000039.1	2534394	G	A	260 \ 1	313 \ 0	221 \ 0	291 \ 21	286 \ 0	16 \ 174	173 \ 7
JAUJYP020000039.1	2536532	T	C	1326 \ 11	1480 \ 9	1442 \ 6	1220 \ 69	1782 \ 13	95 \ 929	1166 \ 99
JAUJYP020000039.1	2541495	AA	TC	90 \ 0	81 \ 0	115 \ 4	88 \ 2	104 \ 0	10 \ 43	100 \ 8
JAUJYP020000039.1	2541566	C	T	112 \ 0	83 \ 0	109 \ 2	82 \ 2	107 \ 0	5 \ 41	91 \ 16
JAUJYP020000039.1	2541588	T	C	108 \ 0	80 \ 0	112 \ 2	78 \ 2	96 \ 0	5 \ 38	76 \ 14
JAUJYP020000039.1	2541758	G	A	135 \ 2	83 \ 0	101 \ 0	82 \ 2	116 \ 0	2 \ 71	74 \ 3
JAUJYP020000039.1	2542497	C	T	135 \ 0	130 \ 0	102 \ 0	79 \ 2	124 \ 0	11 \ 81	91 \ 8
JAUJYP020000039.1	2542922	G	C	97 \ 0	145 \ 0	90 \ 0	77 \ 1	70 \ 0	4 \ 51	70 \ 4
JAUJYP020000039.1	2543069	G	A	102 \ 0	117 \ 0	107 \ 0	64 \ 2	76 \ 0	4 \ 51	71 \ 2
JAUJYP020000039.1	2543087	A	G	97 \ 0	113 \ 0	106 \ 0	64 \ 2	70 \ 0	4 \ 44	73 \ 2
JAUJYP020000039.1	2551934	A	G	1505 \ 6	767 \ 14	12 \ 1349	1594 \ 3	2 \ 2083	2711 \ 3	7 \ 932
JAUJYP020000039.1	2552003	T	C	1025 \ 5	505 \ 12	3 \ 959	1037 \ 5	0 \ 1423	1822 \ 7	5 \ 679
JAUJYP020000039.1	2552249	T	G	2060 \ 1	1070 \ 1	1392 \ 0	2251 \ 4	1947 \ 0	3642 \ 2	836 \ 1
JAUJYP020000039.1	2552390	C	G	1674 \ 1	835 \ 4	981 \ 0	1606 \ 0	1450 \ 1	2776 \ 5	638 \ 3
JAUJYP020000039.1	2552522	C	A	1993 \ 0	1048 \ 0	1358 \ 1	2008 \ 0	1854 \ 1	3139 \ 0	718 \ 0
JAUJYP020000039.1	2554915	C	G	322 \ 0	299 \ 0	384 \ 0	336 \ 0	311 \ 1	269 \ 2	336 \ 0
JAUJYP020000039.1	2558812	A	C	0 \ 387	22 \ 383	421 \ 19	0 \ 332	413 \ 1	0 \ 335	429 \ 41
JAUJYP020000039.1	2559506	G	A	2 \ 541	29 \ 513	607 \ 36	3 \ 424	616 \ 0	1 \ 517	570 \ 53
JAUJYP020000039.1	2559734	G	A	0 \ 462	25 \ 363	395 \ 25	3 \ 327	408 \ 0	1 \ 406	421 \ 34
JAUJYP020000039.1	2559893	T	C	0 \ 426	19 \ 341	378 \ 21	0 \ 302	411 \ 1	1 \ 344	390 \ 30
JAUJYP020000039.1	2560218	C	T	0 \ 621	23 \ 524	537 \ 34	0 \ 433	520 \ 0	0 \ 500	505 \ 57
JAUJYP020000039.1	2560241	A	T	2 \ 630	26 \ 510	544 \ 34	0 \ 467	515 \ 1	0 \ 484	489 \ 64
JAUJYP020000039.1	2570501	G	T	81 \ 1	198 \ 4	0 \ 183	247 \ 0	0 \ 211	233 \ 0	1 \ 24
JAUJYP020000039.1	2580882	C	G	0 \ 289	0 \ 272	0 \ 231	0 \ 252	0 \ 267	180 \ 13	23 \ 239
JAUJYP020000039.1	2590813	G	A	288 \ 2	295 \ 26	23 \ 355	278 \ 0	0 \ 483	252 \ 0	37 \ 364
JAUJYP020000039.1	2600139	G	A	1 \ 318	29 \ 264	271 \ 16	0 \ 256	374 \ 2	0 \ 259	231 \ 31
JAUJYP020000039.1	2600947	G	C	4 \ 178	14 \ 112	210 \ 19	1 \ 134	202 \ 0	0 \ 161	160 \ 10
JAUJYP020000039.1	2601394	C	G	0 \ 141	13 \ 115	134 \ 12	0 \ 119	211 \ 0	0 \ 127	133 \ 12
JAUJYP020000039.1	2613800	GAAC	G	6 \ 306	14 \ 202	139 \ 27	4 \ 230	218 \ 0	5 \ 191	145 \ 37
JAUJYP020000039.1	2627974	G	C	0 \ 200	0 \ 176	0 \ 163	0 \ 132	0 \ 199	28 \ 125	0 \ 170
JAUJYP020000039.1	2628025	C	T	0 \ 178	0 \ 210	0 \ 192	0 \ 143	0 \ 230	28 \ 127	0 \ 182
JAUJYP020000039.1	2628460	GG	AT	1 \ 91	10 \ 76	98 \ 5	0 \ 77	110 \ 1	0 \ 52	59 \ 14
JAUJYP020000039.1	2628667	G	A	0 \ 141	0 \ 121	0 \ 148	0 \ 148	0 \ 151	73 \ 10	12 \ 126
JAUJYP020000039.1	2628835	A	G	0 \ 93	0 \ 90	0 \ 111	0 \ 107	0 \ 164	15 \ 63	0 \ 110
JAUJYP020000039.1	2628892	C	T	0 \ 66	0 \ 76	0 \ 94	0 \ 102	0 \ 130	17 \ 62	0 \ 82
JAUJYP020000039.1	2647902	T	C	17 \ 7800	460 \ 8003	6585 \ 429	458 \ 7415	8623 \ 38	541 \ 6251	6993 \ 534
JAUJYP020000039.1	2649840	T	A	0 \ 346	18 \ 273	187 \ 16	13 \ 253	270 \ 0	22 \ 275	210 \ 34
JAUJYP020000039.1	2650111	C	T	0 \ 251	24 \ 208	209 \ 12	19 \ 228	270 \ 0	16 \ 245	154 \ 18
JAUJYP020000039.1	2650503	A	C	2 \ 179	6 \ 153	136 \ 21	7 \ 191	151 \ 0	7 \ 164	126 \ 9
JAUJYP020000039.1	2650540	G	A	1 \ 203	11 \ 174	155 \ 22	5 \ 214	189 \ 0	11 \ 175	129 \ 11
JAUJYP020000039.1	2651461	T	G	0 \ 283	9 \ 256	204 \ 32	8 \ 294	276 \ 0	20 \ 278	166 \ 29
JAUJYP020000039.1	2652140	G	T	0 \ 275	8 \ 232	158 \ 25	13 \ 293	232 \ 0	20 \ 260	179 \ 40
JAUJYP020000039.1	2659421	A	T	0 \ 95	6 \ 95	76 \ 7	2 \ 70	71 \ 0	0 \ 83	23 \ 3
JAUJYP020000039.1	2660704	G	A	1 \ 254	8 \ 178	218 \ 20	16 \ 219	263 \ 0	0 \ 239	170 \ 22
JAUJYP020000039.1	2661028	G	GA	68 \ 159	15 \ 105	31 \ 160	18 \ 121	63 \ 192	37 \ 147	52 \ 188
JAUJYP020000039.1	2676331	A	AT	34 \ 171	23 \ 161	17 \ 161	17 \ 154	17 \ 198	3 \ 149	24 \ 173
JAUJYP020000039.1	2713558	G	A	9 \ 3645	20 \ 3032	899 \ 2014	11 \ 3389	710 \ 1484	6 \ 4259	699 \ 1351
JAUJYP020000039.1	2713587	TAAG	GAAC	2 \ 3783	21 \ 3003	937 \ 2053	4 \ 3394	735 \ 1509	2 \ 4363	759 \ 1395
JAUJYP020000039.1	2713603	C	T	5 \ 3670	19 \ 2777	891 \ 1974	3 \ 3234	689 \ 1373	4 \ 4153	718 \ 1309
JAUJYP020000039.1	2713639	T	G	1 \ 3847	7 \ 2846	394 \ 1990	0 \ 3427	314 \ 1444	1 \ 4264	341 \ 1391
JAUJYP020000039.1	2713726	AT	GC	4 \ 4726	40 \ 3786	1260 \ 1882	19 \ 4602	965 \ 1463	6 \ 5284	1662 \ 1493
JAUJYP020000039.1	2713734	G	T	7 \ 4780	55 \ 3867	1689 \ 1877	32 \ 4713	1309 \ 1414	14 \ 5412	2049 \ 1468
JAUJYP020000039.1	2713744	G	C	10 \ 4378	64 \ 3615	1937 \ 1612	37 \ 4378	1479 \ 1185	16 \ 5087	2304 \ 1277
JAUJYP020000039.1	2713750	T	C	8 \ 4805	68 \ 3944	2064 \ 1732	35 \ 4797	1570 \ 1295	14 \ 5475	2405 \ 1364
JAUJYP020000039.1	2713770	G	T	20 \ 4980	129 \ 4134	3731 \ 111	56 \ 5074	2913 \ 13	18 \ 5815	3850 \ 41
JAUJYP020000039.1	2713780	G	T	15 \ 5017	45 \ 4302	1188 \ 2885	16 \ 5205	913 \ 2117	2 \ 5870	993 \ 3134
JAUJYP020000039.1	2713804	T	C	13 \ 4751	100 \ 4185	3245 \ 139	38 \ 5237	2541 \ 26	11 \ 5986	3598 \ 59
JAUJYP020000039.1	2713844	T	A	8 \ 4564	31 \ 4061	681 \ 3784	12 \ 4948	533 \ 2799	2 \ 5674	629 \ 3800
JAUJYP020000039.1	2713861	G	T	7 \ 4677	35 \ 4185	784 \ 3944	12 \ 5047	622 \ 2967	2 \ 5812	672 \ 3952
JAUJYP020000039.1	2713902	C	T	12 \ 5129	112 \ 4623	3267 \ 1160	38 \ 5697	2600 \ 901	8 \ 6744	3359 \ 950
JAUJYP020000039.1	2713903	G	A	12 \ 5102	49 \ 4669	998 \ 3525	27 \ 5698	845 \ 2695	6 \ 6734	850 \ 3578
JAUJYP020000039.1	2713912	CAGCA	TAGCG	12 \ 4935	51 \ 4340	943 \ 125	29 \ 5455	800 \ 11	3 \ 6495	790 \ 52
JAUJYP020000039.1	2713916	A	G	10 \ 4935	115 \ 4340	3436 \ 125	42 \ 5455	2786 \ 11	7 \ 6495	3686 \ 52
JAUJYP020000039.1	2713936	G	A	10 \ 4945	58 \ 4471	1685 \ 4249	31 \ 5630	1478 \ 3525	3 \ 6824	1517 \ 4741
JAUJYP020000039.1	2713993	C	G	6 \ 5421	138 \ 5119	4738 \ 2543	68 \ 6417	4386 \ 2205	7 \ 7973	5875 \ 2350
JAUJYP020000039.1	2714104	G	A	8 \ 5386	68 \ 5025	343 \ 5134	23 \ 6047	1141 \ 4835	8 \ 7525	427 \ 6472
JAUJYP020000039.1	2714110	G	A	1 \ 5232	55 \ 4861	229 \ 4984	21 \ 5823	1009 \ 4644	4 \ 7263	275 \ 6262
JAUJYP020000039.1	2756400	C	T	138 \ 0	118 \ 0	111 \ 0	95 \ 0	95 \ 0	97 \ 0	106 \ 0
JAUJYP020000039.1	2756724	G	A	104 \ 1	107 \ 0	86 \ 0	68 \ 0	107 \ 0	77 \ 0	97 \ 0
JAUJYP020000039.1	2757081	CGAT	TGAA	118 \ 1	82 \ 0	131 \ 0	82 \ 0	131 \ 0	90 \ 0	128 \ 0
JAUJYP020000039.1	2757197	A	C	132 \ 0	139 \ 0	136 \ 0	105 \ 0	128 \ 0	98 \ 0	146 \ 0
JAUJYP020000039.1	2758479	G	A	177 \ 0	154 \ 0	149 \ 0	149 \ 1	179 \ 0	143 \ 0	151 \ 0
JAUJYP020000039.1	2758624	T	G	109 \ 0	91 \ 0	91 \ 0	79 \ 0	111 \ 0	75 \ 0	92 \ 0
JAUJYP020000039.1	2780655	T	G	523 \ 27	290 \ 39	20 \ 312	1 \ 486	0 \ 364	1 \ 675	0 \ 493
JAUJYP020000039.1	2808484	C	T	1 \ 1737	106 \ 1444	1188 \ 142	144 \ 1321	1124 \ 8	1 \ 1745	1359 \ 420
JAUJYP020000039.1	2808503	C	G	0 \ 1657	88 \ 1317	1101 \ 135	142 \ 1221	1054 \ 6	0 \ 1598	1285 \ 376
JAUJYP020000039.1	2809731	C	T	6 \ 3983	190 \ 3020	3037 \ 303	389 \ 2859	2804 \ 11	11 \ 4036	3261 \ 729
JAUJYP020000039.1	2809809	G	A	3 \ 3928	169 \ 2941	3060 \ 326	340 \ 2717	2836 \ 10	14 \ 3722	3126 \ 680
JAUJYP020000039.1	2811936	A	G	0 \ 209	16 \ 153	177 \ 6	10 \ 160	151 \ 0	0 \ 146	159 \ 12
JAUJYP020000039.1	2812277	C	A	1 \ 141	9 \ 85	145 \ 5	5 \ 92	176 \ 0	0 \ 91	179 \ 13
JAUJYP020000039.1	2812421	G	A	3 \ 90	4 \ 89	121 \ 4	10 \ 100	162 \ 0	0 \ 97	152 \ 15
JAUJYP020000039.1	2812542	T	A	0 \ 149	16 \ 120	143 \ 8	13 \ 102	181 \ 0	0 \ 101	169 \ 12
JAUJYP020000039.1	2812702	C	T	0 \ 173	15 \ 167	173 \ 13	13 \ 119	210 \ 0	0 \ 120	222 \ 9
JAUJYP020000039.1	2824496	C	T	4 \ 674	74 \ 223	1004 \ 97	13 \ 650	624 \ 4	4 \ 963	2377 \ 9
JAUJYP020000039.1	2824604	T	C	3 \ 474	72 \ 201	824 \ 47	18 \ 488	496 \ 2	6 \ 713	2001 \ 4
JAUJYP020000039.1	2824625	T	C	5 \ 419	59 \ 170	758 \ 37	14 \ 445	444 \ 8	6 \ 626	1818 \ 3
JAUJYP020000039.1	2824682	A	G	0 \ 323	37 \ 100	626 \ 30	7 \ 306	292 \ 0	0 \ 402	1238 \ 4
JAUJYP020000039.1	2824724	G	A	2 \ 351	36 \ 118	736 \ 28	6 \ 325	343 \ 2	1 \ 444	1405 \ 2
JAUJYP020000039.1	2824835	C	T	5 \ 344	28 \ 126	532 \ 30	9 \ 270	273 \ 2	3 \ 448	1035 \ 2
JAUJYP020000039.1	2824949	A	G	1 \ 479	46 \ 158	609 \ 56	9 \ 367	337 \ 1	4 \ 613	1109 \ 1
JAUJYP020000039.1	2825009	TAGA	CAGG	7 \ 444	35 \ 158	472 \ 61	10 \ 405	263 \ 2	5 \ 601	786 \ 1
JAUJYP020000039.1	2825064	C	T	6 \ 378	32 \ 126	526 \ 45	8 \ 357	264 \ 1	2 \ 523	890 \ 1
JAUJYP020000039.1	2825306	T	C	5 \ 457	50 \ 169	636 \ 36	8 \ 410	383 \ 0	6 \ 593	1489 \ 6
JAUJYP020000039.1	2825423	C	T	5 \ 573	53 \ 220	803 \ 66	15 \ 506	456 \ 1	10 \ 810	1901 \ 10
JAUJYP020000039.1	2825539	C	G	3 \ 578	34 \ 207	695 \ 68	8 \ 479	442 \ 1	5 \ 854	1561 \ 8
JAUJYP020000039.1	2833517	C	T	0 \ 267	4 \ 262	71 \ 17	10 \ 199	69 \ 0	0 \ 207	57 \ 27
JAUJYP020000039.1	2833540	T	C	0 \ 246	0 \ 215	15 \ 27	5 \ 163	18 \ 4	0 \ 202	18 \ 34
JAUJYP020000039.1	2833540	T	TTGC	0 \ 246	0 \ 215	49 \ 27	2 \ 163	54 \ 4	0 \ 202	43 \ 34
JAUJYP020000039.1	2833615	C	T	0 \ 277	7 \ 264	158 \ 14	20 \ 207	191 \ 0	0 \ 255	188 \ 23
JAUJYP020000039.1	2834455	G	T	0 \ 197	4 \ 153	157 \ 12	15 \ 144	164 \ 0	1 \ 130	162 \ 11
JAUJYP020000039.1	2834540	C	A	0 \ 202	6 \ 160	159 \ 13	11 \ 167	145 \ 0	1 \ 150	148 \ 18
JAUJYP020000039.1	2834903	G	A	1 \ 180	17 \ 146	115 \ 7	16 \ 158	132 \ 1	0 \ 146	125 \ 15
JAUJYP020000039.1	2834908	T	C	2 \ 183	17 \ 142	112 \ 7	15 \ 152	125 \ 0	0 \ 139	117 \ 15
JAUJYP020000039.1	2835035	AACA	CACG	1 \ 147	11 \ 130	90 \ 13	10 \ 118	106 \ 0	2 \ 114	135 \ 13
JAUJYP020000039.1	2835661	G	A	7 \ 153	10 \ 177	163 \ 9	6 \ 152	149 \ 0	0 \ 135	168 \ 19
JAUJYP020000039.1	2836426	C	T	3 \ 173	9 \ 139	146 \ 19	16 \ 136	146 \ 0	0 \ 167	171 \ 19
JAUJYP020000039.1	2836443	C	T	4 \ 168	10 \ 131	154 \ 17	16 \ 129	151 \ 0	0 \ 141	164 \ 19
JAUJYP020000039.1	2837567	G	C	0 \ 181	8 \ 176	136 \ 6	15 \ 128	132 \ 0	4 \ 141	148 \ 12
JAUJYP020000039.1	2837949	G	A	2 \ 83	8 \ 95	67 \ 9	8 \ 68	101 \ 1	1 \ 76	94 \ 3
JAUJYP020000039.1	2839155	C	A	0 \ 105	5 \ 83	96 \ 8	5 \ 70	90 \ 0	2 \ 89	97 \ 15
JAUJYP020000039.1	2840499	C	T	0 \ 87	2 \ 98	59 \ 5	9 \ 80	74 \ 0	0 \ 89	63 \ 7
JAUJYP020000039.1	2840758	T	C	0 \ 78	10 \ 102	77 \ 9	7 \ 120	80 \ 0	0 \ 93	99 \ 23
JAUJYP020000039.1	2841236	G	A	0 \ 57	10 \ 98	62 \ 12	5 \ 106	69 \ 0	0 \ 75	82 \ 15
JAUJYP020000039.1	2841464	G	GT	6 \ 56	1 \ 62	7 \ 68	5 \ 81	13 \ 67	5 \ 96	6 \ 96
JAUJYP020000039.1	2841814	G	A	0 \ 100	7 \ 94	68 \ 8	9 \ 87	82 \ 0	0 \ 101	108 \ 11
JAUJYP020000039.1	2842565	C	T	0 \ 83	3 \ 98	78 \ 9	5 \ 70	57 \ 0	0 \ 100	58 \ 12
JAUJYP020000039.1	2846985	C	T	1 \ 144	19 \ 150	161 \ 14	6 \ 159	129 \ 0	0 \ 124	176 \ 5
JAUJYP020000039.1	2851490	A	T	1 \ 156	8 \ 138	107 \ 10	13 \ 127	139 \ 0	0 \ 137	151 \ 11
JAUJYP020000039.1	2851579	CG	AA	1 \ 252	14 \ 177	160 \ 5	17 \ 170	183 \ 0	0 \ 163	227 \ 18
JAUJYP020000039.1	2852883	C	A	0 \ 244	18 \ 255	239 \ 22	24 \ 235	271 \ 0	0 \ 212	234 \ 14
JAUJYP020000039.1	2853446	ATAG	A	0 \ 287	2 \ 166	38 \ 17	3 \ 165	33 \ 0	0 \ 160	41 \ 10
JAUJYP020000039.1	2853472	T	A	0 \ 292	3 \ 174	118 \ 16	5 \ 171	121 \ 0	0 \ 154	123 \ 10
JAUJYP020000039.1	2855232	C	G	0 \ 221	17 \ 220	148 \ 26	12 \ 182	181 \ 1	1 \ 166	192 \ 10
JAUJYP020000039.1	2855254	G	T	0 \ 203	18 \ 157	100 \ 16	8 \ 151	139 \ 1	0 \ 137	131 \ 15
JAUJYP020000039.1	2857012	G	A	0 \ 454	22 \ 312	406 \ 22	33 \ 347	417 \ 0	4 \ 432	457 \ 39
JAUJYP020000039.1	2859477	C	G	0 \ 553	16 \ 435	619 \ 35	13 \ 761	680 \ 4	2 \ 974	530 \ 27
JAUJYP020000039.1	2860675	A	ACGGCAG	3 \ 582	9 \ 546	495 \ 110	28 \ 699	383 \ 63	1 \ 896	356 \ 72
JAUJYP020000039.1	2860733	G	T	5 \ 485	11 \ 457	529 \ 24	24 \ 570	411 \ 4	1 \ 749	369 \ 5
JAUJYP020000039.1	2870883	C	T	6 \ 1154	121 \ 703	1217 \ 93	155 \ 791	1164 \ 1	6 \ 1398	1071 \ 245
JAUJYP020000039.1	2872764	G	T	2 \ 1022	76 \ 544	876 \ 44	114 \ 642	817 \ 5	1 \ 1058	789 \ 139
JAUJYP020000039.1	2890469	C	T	0 \ 47	0 \ 83	39 \ 1	2 \ 108	75 \ 0	0 \ 85	25 \ 5
JAUJYP020000039.1	2890770	G	A	0 \ 71	2 \ 76	38 \ 2	7 \ 140	76 \ 0	0 \ 103	40 \ 6
JAUJYP020000039.1	2898061	C	T	353 \ 0	197 \ 23	12 \ 271	299 \ 16	0 \ 461	1 \ 260	0 \ 254
JAUJYP020000039.1	2912673	A	G	0 \ 117	6 \ 94	104 \ 5	13 \ 88	113 \ 3	1 \ 117	82 \ 10
JAUJYP020000039.1	2913433	C	T	1 \ 125	8 \ 97	59 \ 6	12 \ 71	62 \ 0	0 \ 114	74 \ 11
JAUJYP020000039.1	2913442	A	C	1 \ 132	6 \ 92	65 \ 5	12 \ 68	62 \ 0	0 \ 119	74 \ 10
JAUJYP020000039.1	2913990	C	T	1 \ 138	11 \ 114	110 \ 10	11 \ 112	111 \ 3	0 \ 106	116 \ 9
JAUJYP020000039.1	2914284	A	G	1 \ 173	13 \ 140	119 \ 12	8 \ 116	137 \ 2	0 \ 127	117 \ 18
JAUJYP020000039.1	2914662	C	T	0 \ 144	5 \ 100	128 \ 7	7 \ 105	143 \ 0	0 \ 74	115 \ 7
JAUJYP020000039.1	2915686	C	T	0 \ 125	11 \ 75	115 \ 14	15 \ 83	112 \ 7	0 \ 84	117 \ 10
JAUJYP020000039.1	2916647	T	A	0 \ 131	11 \ 109	94 \ 5	20 \ 104	116 \ 2	0 \ 116	106 \ 9
JAUJYP020000039.1	2916856	A	G	0 \ 159	21 \ 91	121 \ 7	20 \ 83	117 \ 0	0 \ 104	105 \ 18
JAUJYP020000039.1	2919519	C	G	2 \ 510	34 \ 417	510 \ 27	39 \ 343	708 \ 2	0 \ 301	521 \ 42
JAUJYP020000039.1	2933461	G	A	2 \ 1641	94 \ 1322	1551 \ 103	149 \ 1134	1692 \ 4	7 \ 1435	1477 \ 144
JAUJYP020000039.1	2936718	G	T	0 \ 89	6 \ 73	161 \ 2	1 \ 82	192 \ 0	0 \ 80	132 \ 6
JAUJYP020000039.1	2936773	A	G	0 \ 94	5 \ 72	163 \ 9	2 \ 83	190 \ 0	0 \ 83	128 \ 6
JAUJYP020000039.1	2936797	C	A	0 \ 89	6 \ 80	147 \ 7	2 \ 81	190 \ 0	0 \ 90	137 \ 5
JAUJYP020000039.1	2936821	G	A	0 \ 101	6 \ 95	166 \ 7	3 \ 86	193 \ 0	0 \ 91	127 \ 5
JAUJYP020000039.1	2936971	A	G	0 \ 82	6 \ 86	123 \ 0	2 \ 63	143 \ 1	0 \ 63	94 \ 0
JAUJYP020000039.1	2937280	C	A	0 \ 53	1 \ 59	144 \ 3	6 \ 108	150 \ 0	0 \ 105	116 \ 0
JAUJYP020000039.1	2938248	G	A	0 \ 74	9 \ 66	100 \ 1	7 \ 92	126 \ 2	0 \ 104	129 \ 6
JAUJYP020000039.1	2938666	G	A	0 \ 99	10 \ 107	222 \ 1	10 \ 113	161 \ 0	4 \ 129	174 \ 2
JAUJYP020000039.1	2942411	A	G	0 \ 94	1 \ 88	14 \ 1	0 \ 138	4 \ 0	0 \ 123	13 \ 0
JAUJYP020000039.1	2943179	A	T	0 \ 140	2 \ 131	40 \ 11	0 \ 188	46 \ 0	0 \ 192	68 \ 1
JAUJYP020000039.1	2943185	T	G	0 \ 142	2 \ 138	44 \ 10	0 \ 188	44 \ 0	0 \ 188	60 \ 1
JAUJYP020000039.1	2943253	C	A	0 \ 129	1 \ 121	34 \ 6	0 \ 183	34 \ 0	0 \ 133	68 \ 1
JAUJYP020000039.1	2943339	C	T	0 \ 91	0 \ 62	18 \ 5	0 \ 160	39 \ 0	0 \ 114	38 \ 4
JAUJYP020000039.1	2968474	A	G	1 \ 275	10 \ 369	182 \ 20	27 \ 338	184 \ 0	0 \ 336	212 \ 59
JAUJYP020000039.1	2993267	A	G	12 \ 1584	19 \ 1908	1081 \ 33	40 \ 2354	1401 \ 4	4 \ 1618	1380 \ 4
JAUJYP020000039.1	2993282	T	A	2 \ 1663	22 \ 1900	1252 \ 37	46 \ 2426	1557 \ 6	4 \ 1744	1574 \ 6
JAUJYP020000039.1	2995629	G	A	3 \ 1091	42 \ 1730	1294 \ 35	45 \ 1833	1670 \ 3	4 \ 1388	1462 \ 9
JAUJYP020000039.1	2996261	A	G	1 \ 1370	22 \ 1336	1207 \ 44	47 \ 1770	1413 \ 8	4 \ 1357	1286 \ 17
JAUJYP020000039.1	2996802	C	A	6 \ 1782	42 \ 2326	1987 \ 48	47 \ 2674	2309 \ 3	5 \ 2266	2235 \ 10
JAUJYP020000039.1	2996832	A	G	7 \ 1967	47 \ 2661	2207 \ 50	64 \ 2995	2609 \ 4	10 \ 2459	2550 \ 15
JAUJYP020000039.1	3008399	G	GA	12 \ 101	18 \ 120	10 \ 105	14 \ 111	11 \ 128	13 \ 72	18 \ 98
JAUJYP020000039.1	3018998	C	G	1 \ 93	3 \ 114	89 \ 6	9 \ 79	125 \ 0	2 \ 93	89 \ 8
JAUJYP020000039.1	3085752	A	C	660 \ 3	618 \ 3	13 \ 728	287 \ 14	0 \ 776	596 \ 2	14 \ 595
JAUJYP020000039.1	3085765	C	T	692 \ 3	673 \ 3	13 \ 796	294 \ 14	0 \ 838	617 \ 3	14 \ 643
JAUJYP020000039.1	3086237	T	C	424 \ 2	356 \ 5	3 \ 706	194 \ 8	0 \ 527	346 \ 0	5 \ 577
JAUJYP020000039.1	3086338	G	A	508 \ 6	441 \ 11	18 \ 676	240 \ 8	0 \ 607	359 \ 0	17 \ 668
JAUJYP020000039.1	3086506	G	A	667 \ 3	553 \ 12	9 \ 729	280 \ 15	1 \ 706	489 \ 8	9 \ 620
JAUJYP020000039.1	3086764	G	A	417 \ 1	321 \ 17	7 \ 668	224 \ 9	1 \ 614	275 \ 1	7 \ 517
JAUJYP020000039.1	3086818	C	T	353 \ 1	291 \ 2	5 \ 773	202 \ 9	0 \ 713	252 \ 1	10 \ 566
JAUJYP020000039.1	3086825	T	C	377 \ 1	309 \ 0	6 \ 754	202 \ 9	4 \ 699	278 \ 1	11 \ 545
JAUJYP020000039.1	3088647	C	A	72918 \ 148	56993 \ 2599	3348 \ 60212	71121 \ 2553	334 \ 81640	53265 \ 204	5622 \ 64570
JAUJYP020000039.1	3088817	G	A	49970 \ 237	37642 \ 1941	2296 \ 42181	39104 \ 1655	147 \ 54684	32864 \ 229	3053 \ 43382
JAUJYP020000039.1	3088945	C	T	29820 \ 98	20777 \ 1107	1404 \ 24268	24323 \ 826	161 \ 34382	17877 \ 89	1802 \ 22956
JAUJYP020000039.1	3089331	T	C	149 \ 1	121 \ 15	5 \ 411	120 \ 9	0 \ 450	103 \ 5	8 \ 319
JAUJYP020000039.1	3089420	T	C	117 \ 1	109 \ 11	4 \ 274	94 \ 8	0 \ 266	96 \ 0	10 \ 227
JAUJYP020000039.1	3089673	G	C	78 \ 0	107 \ 1	10 \ 93	64 \ 6	0 \ 110	88 \ 1	1 \ 91
JAUJYP020000039.1	3097709	A	G	671 \ 4	442 \ 40	25 \ 539	558 \ 45	0 \ 539	566 \ 5	65 \ 478
JAUJYP020000039.1	3110781	T	G	3 \ 716	45 \ 675	680 \ 43	769 \ 0	815 \ 2	674 \ 3	648 \ 2
JAUJYP020000039.1	3110906	CGCT	AGCC	3 \ 880	47 \ 960	828 \ 46	684 \ 1	877 \ 2	815 \ 1	731 \ 0
JAUJYP020000039.1	3111687	C	G	1 \ 826	61 \ 756	743 \ 61	883 \ 0	896 \ 2	909 \ 0	895 \ 1
JAUJYP020000039.1	3112339	A	C	4 \ 668	45 \ 651	605 \ 30	741 \ 3	728 \ 1	754 \ 0	652 \ 0
JAUJYP020000039.1	3112411	T	C	4 \ 726	52 \ 627	620 \ 24	712 \ 5	672 \ 0	739 \ 1	587 \ 1
JAUJYP020000039.1	3120615	G	A	1633 \ 6	1787 \ 61	83 \ 1564	0 \ 1239	5 \ 1673	0 \ 1212	2 \ 1517
JAUJYP020000039.1	3125127	A	C	344 \ 5	292 \ 17	6 \ 353	0 \ 265	0 \ 361	2 \ 258	0 \ 289
JAUJYP020000039.1	3125162	CT	AA	4 \ 375	13 \ 337	400 \ 6	13 \ 281	459 \ 1	2 \ 281	306 \ 25
JAUJYP020000039.1	3136824	G	A	3 \ 595	21 \ 391	399 \ 23	21 \ 472	481 \ 0	3 \ 389	328 \ 38
JAUJYP020000039.1	3137571	G	A	2 \ 697	26 \ 515	503 \ 24	23 \ 463	481 \ 5	6 \ 526	491 \ 58
JAUJYP020000039.1	3137862	C	T	2 \ 812	52 \ 592	496 \ 48	51 \ 658	689 \ 2	4 \ 682	517 \ 79
JAUJYP020000039.1	3137895	G	T	0 \ 816	50 \ 619	565 \ 50	47 \ 690	761 \ 1	4 \ 717	601 \ 72
JAUJYP020000039.1	3140707	C	T	25 \ 1923	17 \ 1615	2499 \ 5	23 \ 2243	3460 \ 8	19 \ 2375	3006 \ 13
JAUJYP020000039.1	3140716	A	G	25 \ 1992	14 \ 1667	2611 \ 10	24 \ 2333	3525 \ 6	20 \ 2465	3113 \ 11
JAUJYP020000039.1	3140768	G	A	29 \ 2385	16 \ 1904	3759 \ 8	24 \ 2715	4150 \ 17	18 \ 3036	3451 \ 10
JAUJYP020000039.1	3140815	G	A	19 \ 2233	13 \ 1804	3540 \ 16	19 \ 2575	3793 \ 17	10 \ 2898	3303 \ 16
JAUJYP020000039.1	3140947	C	T	8 \ 2503	10 \ 1953	3904 \ 11	33 \ 2732	4327 \ 7	23 \ 3072	4531 \ 5
JAUJYP020000039.1	3140953	A	G	9 \ 2467	9 \ 1925	3913 \ 13	35 \ 2655	4300 \ 7	22 \ 3054	4526 \ 8
JAUJYP020000039.1	3141004	T	C	6 \ 1794	10 \ 1330	2973 \ 8	18 \ 1899	3192 \ 7	8 \ 2266	3327 \ 1
JAUJYP020000039.1	3141529	A	G	15 \ 1671	13 \ 1278	2813 \ 6	19 \ 1790	2912 \ 10	11 \ 2082	2860 \ 9
JAUJYP020000039.1	3142140	CATT	ACTC	1 \ 1864	15 \ 1502	2036 \ 5	13 \ 2043	2433 \ 9	6 \ 2155	2217 \ 12
JAUJYP020000039.1	3147229	C	G	140 \ 0	152 \ 0	180 \ 1	160 \ 1	211 \ 2	176 \ 0	173 \ 0
JAUJYP020000039.1	3157861	T	A	0 \ 39	0 \ 34	0 \ 55	0 \ 99	0 \ 55	145 \ 2	0 \ 46
JAUJYP020000039.1	3159554	G	A	0 \ 39	0 \ 29	0 \ 74	62 \ 2	0 \ 71	0 \ 181	0 \ 46
JAUJYP020000039.1	3172855	C	T	4 \ 3092	114 \ 3987	1968 \ 91	99 \ 3798	2990 \ 13	7 \ 3082	2611 \ 107
JAUJYP020000039.1	3172942	A	G	5 \ 3451	117 \ 4675	2136 \ 119	117 \ 4102	3146 \ 9	10 \ 3422	2780 \ 104
JAUJYP020000039.1	3173056	T	A	2 \ 2574	85 \ 3065	1707 \ 86	72 \ 2563	2571 \ 5	5 \ 2211	2140 \ 70
JAUJYP020000039.1	3182016	A	C	0 \ 25	4 \ 25	163 \ 2	14 \ 26	191 \ 1	2 \ 29	161 \ 1
JAUJYP020000039.1	3188591	T	G	0 \ 80	0 \ 119	0 \ 102	0 \ 74	0 \ 94	89 \ 0	8 \ 106
JAUJYP020000039.1	3189746	CAAG	C	0 \ 104	0 \ 146	0 \ 125	0 \ 137	0 \ 144	67 \ 0	6 \ 161
JAUJYP020000039.1	3191687	T	C	1 \ 763	0 \ 706	0 \ 623	0 \ 661	0 \ 724	536 \ 3	42 \ 546
JAUJYP020000039.1	3191834	AG	TC	810 \ 5	732 \ 37	28 \ 743	1 \ 782	0 \ 827	1 \ 701	0 \ 686
JAUJYP020000039.1	3191861	G	T	0 \ 862	0 \ 847	0 \ 840	0 \ 805	0 \ 824	696 \ 6	51 \ 654
JAUJYP020000039.1	3200719	C	T	0 \ 784	0 \ 315	1 \ 933	190 \ 17	0 \ 989	506 \ 4	16 \ 672
JAUJYP020000039.1	3200749	TTT	ATC	0 \ 738	0 \ 370	0 \ 952	247 \ 18	0 \ 1049	704 \ 4	16 \ 758
JAUJYP020000039.1	3200770	A	G	0 \ 955	0 \ 499	0 \ 1210	298 \ 21	1 \ 1364	784 \ 4	23 \ 922
JAUJYP020000039.1	3200804	A	G	0 \ 1084	0 \ 590	1 \ 1412	387 \ 27	0 \ 1618	960 \ 6	26 \ 1102
JAUJYP020000039.1	3201126	C	T	2 \ 807	0 \ 433	8 \ 943	321 \ 16	0 \ 976	820 \ 8	34 \ 837
JAUJYP020000039.1	3201191	T	A	0 \ 839	0 \ 413	0 \ 968	292 \ 15	0 \ 1099	817 \ 4	19 \ 834
JAUJYP020000039.1	3201412	GCTA	ACTC	0 \ 871	0 \ 482	1 \ 963	367 \ 12	1 \ 1205	1120 \ 5	17 \ 950
JAUJYP020000039.1	3201600	G	A	2 \ 906	2 \ 446	1 \ 1001	365 \ 35	5 \ 1265	1074 \ 3	10 \ 1001
JAUJYP020000039.1	3203909	T	C	3924 \ 13	1849 \ 43	11 \ 4357	7 \ 2003	0 \ 4255	1 \ 4494	3 \ 4059
JAUJYP020000039.1	3204158	T	C	3990 \ 20	2244 \ 40	10 \ 4546	6 \ 1859	5 \ 4828	2 \ 4202	2 \ 3409
JAUJYP020000039.1	3204167	T	C	3856 \ 20	2155 \ 40	22 \ 4442	7 \ 1818	25 \ 4708	19 \ 4084	11 \ 3315
JAUJYP020000039.1	3204222	T	C	3742 \ 19	2020 \ 26	12 \ 4652	2 \ 1811	7 \ 4675	1 \ 3893	3 \ 3236
JAUJYP020000039.1	3204302	T	C	3510 \ 20	1705 \ 25	18 \ 4392	9 \ 1667	5 \ 4107	2 \ 3509	1 \ 3128
JAUJYP020000039.1	3204596	A	G	3856 \ 23	1755 \ 61	17 \ 4486	8 \ 1892	4 \ 4402	4 \ 4103	7 \ 3707
JAUJYP020000039.1	3204608	T	C	4065 \ 20	1891 \ 49	11 \ 4578	5 \ 1966	3 \ 4571	5 \ 4303	1 \ 3836
JAUJYP020000039.1	3204648	G	A	19 \ 4422	39 \ 2229	5161 \ 31	47 \ 2175	5111 \ 8	3 \ 4733	4227 \ 108
JAUJYP020000039.1	3204682	C	T	3946 \ 34	1992 \ 52	13 \ 5072	6 \ 2092	3 \ 4856	3 \ 4323	0 \ 4076
JAUJYP020000039.1	3204701	T	C	3791 \ 21	1946 \ 46	10 \ 4777	6 \ 2006	5 \ 4551	3 \ 4058	0 \ 3808
JAUJYP020000039.1	3204766	A	G	2984 \ 27	1549 \ 36	12 \ 3649	6 \ 1465	5 \ 3208	3 \ 2766	1 \ 2597
JAUJYP020000039.1	3208995	G	T	6 \ 2226	36 \ 1275	2023 \ 14	51 \ 1454	1779 \ 7	1215 \ 2	1479 \ 1
JAUJYP020000039.1	3209064	A	G	4 \ 2148	33 \ 1284	2010 \ 15	60 \ 1482	1852 \ 4	1376 \ 2	1642 \ 7
JAUJYP020000039.1	3209163	A	G	11 \ 2407	35 \ 1326	2081 \ 13	51 \ 1659	2056 \ 10	1504 \ 0	1905 \ 5
JAUJYP020000039.1	3209270	T	C	11 \ 2070	19 \ 1088	1839 \ 20	35 \ 1256	1747 \ 3	1196 \ 2	1488 \ 1
JAUJYP020000039.1	3209307	C	A	7 \ 2016	22 \ 1107	1785 \ 15	40 \ 1246	1784 \ 2	1222 \ 0	1546 \ 1
JAUJYP020000039.1	3209364	G	A	4 \ 1921	26 \ 1042	1702 \ 19	46 \ 1201	1685 \ 1	1230 \ 0	1467 \ 2
JAUJYP020000039.1	3209499	C	G	6 \ 1444	27 \ 706	1457 \ 8	37 \ 922	1453 \ 1	968 \ 0	1205 \ 0
JAUJYP020000039.1	3209517	T	A	5 \ 1333	22 \ 653	1288 \ 16	35 \ 852	1251 \ 2	863 \ 3	1045 \ 1
JAUJYP020000039.1	3209556	T	G	9 \ 1427	24 \ 751	1507 \ 10	49 \ 923	1476 \ 3	974 \ 0	1209 \ 1
JAUJYP020000039.1	3210061	G	A	7 \ 1470	32 \ 909	1370 \ 12	44 \ 1164	1519 \ 4	1136 \ 1	1409 \ 2
JAUJYP020000039.1	3210196	A	C	1042 \ 8	656 \ 18	18 \ 1119	0 \ 961	3 \ 1219	0 \ 973	0 \ 1096
JAUJYP020000039.1	3210283	G	A	5 \ 835	21 \ 562	885 \ 22	23 \ 1051	1007 \ 0	779 \ 0	847 \ 1
JAUJYP020000039.1	3210370	T	C	212 \ 0	162 \ 1	209 \ 4	6 \ 492	274 \ 0	199 \ 0	223 \ 0
JAUJYP020000039.1	3210392	T	TCCG	0 \ 4	3 \ 0	1 \ 1	0 \ 294	7 \ 2	1 \ 1	6 \ 0
JAUJYP020000039.1	3219765	A	T	132 \ 0	102 \ 0	108 \ 0	27 \ 0	101 \ 0	45 \ 0	56 \ 0
JAUJYP020000039.1	3220015	A	G	339 \ 1	215 \ 0	130 \ 0	59 \ 2	164 \ 0	48 \ 0	96 \ 0
JAUJYP020000039.1	3220485	C	T	0 \ 305	0 \ 211	0 \ 146	0 \ 54	0 \ 149	66 \ 3	2 \ 108
JAUJYP020000039.1	3220743	T	G	31 \ 422	16 \ 316	30 \ 223	11 \ 97	22 \ 125	8 \ 73	18 \ 142
JAUJYP020000039.1	3220774	GAGG	TAGA	176 \ 451	113 \ 345	153 \ 229	56 \ 95	194 \ 134	88 \ 80	148 \ 138
JAUJYP020000039.1	3220795	T	C	175 \ 569	113 \ 421	151 \ 277	60 \ 114	193 \ 170	88 \ 79	140 \ 175
JAUJYP020000039.1	3220825	A	G	118 \ 507	83 \ 361	116 \ 251	38 \ 91	135 \ 140	60 \ 62	113 \ 151
JAUJYP020000039.1	3220850	AGCA	GGCC	83 \ 397	50 \ 279	75 \ 190	29 \ 63	96 \ 121	43 \ 53	77 \ 103
JAUJYP020000039.1	3220877	A	G	59 \ 319	36 \ 228	50 \ 152	22 \ 43	65 \ 103	26 \ 37	59 \ 80
JAUJYP020000039.1	3226786	A	G	0 \ 206	1 \ 265	130 \ 4	106 \ 0	105 \ 0	2 \ 243	51 \ 7
JAUJYP020000039.1	3226794	G	T	0 \ 212	1 \ 262	145 \ 4	105 \ 0	100 \ 0	2 \ 256	53 \ 8
JAUJYP020000039.1	3226857	G	C	147 \ 0	204 \ 4	4 \ 136	0 \ 85	0 \ 79	210 \ 0	11 \ 46
JAUJYP020000039.1	3227472	C	G	0 \ 158	14 \ 146	153 \ 16	154 \ 0	202 \ 2	0 \ 115	143 \ 11
JAUJYP020000039.1	3227494	T	C	0 \ 148	15 \ 132	148 \ 21	136 \ 0	186 \ 0	0 \ 107	144 \ 11
JAUJYP020000039.1	3227589	C	T	0 \ 134	11 \ 116	144 \ 18	104 \ 1	144 \ 1	0 \ 89	122 \ 12
JAUJYP020000039.1	3227715	G	A	156 \ 0	106 \ 10	16 \ 172	0 \ 149	0 \ 215	115 \ 2	23 \ 140
JAUJYP020000039.1	3227803	A	T	1 \ 207	8 \ 147	207 \ 20	187 \ 0	223 \ 0	0 \ 129	178 \ 18
JAUJYP020000039.1	3228033	T	A	211 \ 2	190 \ 18	15 \ 233	0 \ 206	0 \ 287	165 \ 0	31 \ 184
JAUJYP020000039.1	3228098	G	T	197 \ 1	186 \ 18	11 \ 235	0 \ 213	0 \ 271	175 \ 0	29 \ 183
JAUJYP020000039.1	3228875	T	C	86 \ 1	92 \ 8	6 \ 111	0 \ 132	0 \ 161	99 \ 2	9 \ 76
JAUJYP020000039.1	3231115	T	C	591 \ 0	521 \ 0	625 \ 0	593 \ 0	745 \ 0	478 \ 0	585 \ 0
JAUJYP020000039.1	3231130	C	T	3 \ 629	31 \ 516	593 \ 24	603 \ 3	710 \ 8	5 \ 515	496 \ 63
JAUJYP020000039.1	3231160	C	T	633 \ 0	551 \ 35	25 \ 696	0 \ 703	1 \ 817	538 \ 7	60 \ 613
JAUJYP020000039.1	3231200	C	A	712 \ 0	645 \ 2	780 \ 0	764 \ 0	877 \ 2	601 \ 2	699 \ 2
JAUJYP020000039.1	3231300	C	T	592 \ 2	505 \ 6	679 \ 0	653 \ 2	731 \ 6	508 \ 7	582 \ 0
JAUJYP020000039.1	3231355	G	A	516 \ 1	414 \ 30	26 \ 600	1 \ 557	1 \ 644	487 \ 4	30 \ 493
JAUJYP020000039.1	3231380	A	T	0 \ 571	28 \ 452	603 \ 26	536 \ 1	634 \ 1	3 \ 502	513 \ 37
JAUJYP020000039.1	3231413	G	T	593 \ 0	468 \ 0	662 \ 0	598 \ 0	676 \ 0	564 \ 0	622 \ 0
JAUJYP020000039.1	3231450	G	A	603 \ 1	416 \ 19	26 \ 611	3 \ 626	1 \ 683	551 \ 1	41 \ 618
JAUJYP020000039.1	3231758	T	C	498 \ 2	372 \ 0	519 \ 0	461 \ 0	602 \ 4	400 \ 0	471 \ 0
JAUJYP020000039.1	3236443	G	A	0 \ 908	0 \ 1180	730 \ 52	23 \ 939	57 \ 1009	2 \ 957	756 \ 57
JAUJYP020000039.1	3236903	G	C	1 \ 0	2 \ 29	575 \ 0	16 \ 834	67 \ 809	6 \ 0	716 \ 0
JAUJYP020000039.1	3236903	G	T	709 \ 0	863 \ 29	37 \ 0	1 \ 834	2 \ 809	846 \ 0	32 \ 0
JAUJYP020000039.1	3237065	T	A	564 \ 4	709 \ 23	22 \ 530	2 \ 648	2 \ 632	651 \ 2	28 \ 582
JAUJYP020000039.1	3241652	T	C	419 \ 4	345 \ 36	350 \ 0	15 \ 330	19 \ 398	354 \ 2	412 \ 2
JAUJYP020000039.1	3241706	A	G	434 \ 4	383 \ 42	416 \ 0	16 \ 355	19 \ 436	385 \ 3	446 \ 2
JAUJYP020000039.1	3241724	G	C	484 \ 0	410 \ 35	495 \ 0	17 \ 395	25 \ 429	396 \ 0	494 \ 2
JAUJYP020000039.1	3242431	G	C	336 \ 2	333 \ 17	319 \ 0	21 \ 288	21 \ 381	250 \ 0	332 \ 2
JAUJYP020000039.1	3242629	A	G	316 \ 0	290 \ 18	275 \ 0	25 \ 268	29 \ 304	265 \ 0	259 \ 1
JAUJYP020000039.1	3250849	G	A	0 \ 270	18 \ 222	1 \ 201	218 \ 16	251 \ 23	147 \ 11	14 \ 268
JAUJYP020000039.1	3250931	G	T	0 \ 265	17 \ 205	0 \ 240	241 \ 22	279 \ 16	198 \ 6	11 \ 275
JAUJYP020000039.1	3251065	CAC	GAT	2 \ 383	7 \ 337	0 \ 362	183 \ 51	244 \ 34	190 \ 5	12 \ 353
JAUJYP020000039.1	3251097	C	T	0 \ 470	6 \ 428	0 \ 417	140 \ 59	208 \ 45	160 \ 5	13 \ 449
JAUJYP020000039.1	3251105	A	ATTGTGG	0 \ 343	1 \ 308	0 \ 295	12 \ 45	31 \ 32	16 \ 5	4 \ 297
JAUJYP020000039.1	3261059	C	A	0 \ 61	4 \ 51	0 \ 52	46 \ 9	68 \ 2	0 \ 59	0 \ 106
JAUJYP020000039.1	3261817	G	A	0 \ 98	8 \ 49	0 \ 62	30 \ 4	41 \ 5	0 \ 92	0 \ 121
JAUJYP020000039.1	3262346	A	T	0 \ 93	8 \ 76	0 \ 93	61 \ 15	65 \ 2	0 \ 119	0 \ 153
JAUJYP020000039.1	3273499	T	C	0 \ 166	2 \ 314	0 \ 168	93 \ 9	98 \ 25	67 \ 0	5 \ 186
JAUJYP020000039.1	3302435	T	A	0 \ 164	11 \ 138	0 \ 101	182 \ 12	165 \ 9	151 \ 0	20 \ 149
JAUJYP020000039.1	3302544	C	A	185 \ 0	152 \ 0	3 \ 89	155 \ 10	189 \ 9	147 \ 0	19 \ 125
JAUJYP020000039.1	3303377	C	T	0 \ 135	4 \ 136	0 \ 94	111 \ 16	128 \ 13	179 \ 2	19 \ 148
JAUJYP020000039.1	3303685	G	T	0 \ 173	17 \ 152	0 \ 142	138 \ 20	138 \ 16	190 \ 0	18 \ 176
JAUJYP020000039.1	3304004	T	C	147 \ 0	111 \ 0	3 \ 122	0 \ 16	2 \ 11	0 \ 0	2 \ 163
JAUJYP020000039.1	3304004	TGGG	CGGA	0 \ 0	7 \ 0	2 \ 122	102 \ 16	146 \ 11	142 \ 0	27 \ 163
JAUJYP020000039.1	3308336	C	T	511 \ 5	153 \ 0	0 \ 191	267 \ 3	406 \ 1	225 \ 0	12 \ 143
JAUJYP020000039.1	3308393	A	G	448 \ 7	144 \ 19	0 \ 187	2 \ 283	2 \ 394	4 \ 230	0 \ 155
JAUJYP020000039.1	3308447	A	G	1 \ 466	2 \ 201	0 \ 195	303 \ 11	444 \ 5	262 \ 0	7 \ 130
JAUJYP020000039.1	3308521	C	G	437 \ 8	170 \ 12	1 \ 190	2 \ 335	0 \ 463	0 \ 263	0 \ 157
JAUJYP020000039.1	3308524	C	T	1 \ 455	3 \ 182	0 \ 183	317 \ 13	448 \ 7	253 \ 2	8 \ 144
JAUJYP020000039.1	3308708	C	T	498 \ 2	190 \ 0	2 \ 183	0 \ 474	0 \ 487	0 \ 318	0 \ 171
JAUJYP020000039.1	3308923	T	C	563 \ 1	252 \ 9	3 \ 254	5 \ 562	1 \ 536	1 \ 405	0 \ 212
JAUJYP020000039.1	3308942	G	A	570 \ 2	238 \ 10	2 \ 260	0 \ 550	0 \ 549	1 \ 409	0 \ 212
JAUJYP020000039.1	3309017	T	C	630 \ 3	294 \ 8	2 \ 369	0 \ 631	6 \ 755	1 \ 530	0 \ 250
JAUJYP020000039.1	3309108	T	A	871 \ 2	368 \ 0	6 \ 420	815 \ 13	1071 \ 16	646 \ 0	10 \ 299
JAUJYP020000039.1	3309177	A	G	0 \ 583	4 \ 223	0 \ 269	528 \ 10	728 \ 10	395 \ 2	9 \ 204
JAUJYP020000039.1	3309227	T	G	305 \ 1	124 \ 0	4 \ 155	324 \ 3	435 \ 5	242 \ 0	6 \ 124
JAUJYP020000039.1	3310831	GCT	TCC	7 \ 4	50 \ 5	7 \ 550	1908 \ 17	3108 \ 13	2216 \ 3	123 \ 372
JAUJYP020000039.1	3310833	T	C	405 \ 4	584 \ 5	8 \ 550	348 \ 17	527 \ 13	371 \ 3	17 \ 372
JAUJYP020000039.1	3310896	C	A	3 \ 469	50 \ 652	7 \ 612	1025 \ 428	1617 \ 626	1227 \ 429	76 \ 473
JAUJYP020000039.1	3310925	G	A	4 \ 443	24 \ 582	1 \ 541	625 \ 417	952 \ 564	818 \ 395	42 \ 422
JAUJYP020000039.1	3310945	AAC	GAT	3 \ 446	20 \ 586	0 \ 539	378 \ 411	537 \ 582	535 \ 399	35 \ 405
JAUJYP020000039.1	3310953	G	A	3 \ 442	20 \ 580	0 \ 540	322 \ 399	444 \ 586	465 \ 397	33 \ 400
JAUJYP020000039.1	3310961	CACCG	TACCA	3 \ 417	9 \ 552	0 \ 515	228 \ 396	337 \ 580	347 \ 383	23 \ 378
JAUJYP020000039.1	3310975	A	G	3 \ 439	8 \ 577	0 \ 545	216 \ 400	309 \ 595	331 \ 391	22 \ 402
JAUJYP020000039.1	3310992	T	C	3 \ 406	3 \ 537	0 \ 523	116 \ 378	150 \ 550	100 \ 361	13 \ 379
JAUJYP020000039.1	3311433	T	G	236 \ 2	333 \ 3	9 \ 738	219 \ 35	348 \ 19	287 \ 3	10 \ 516
JAUJYP020000039.1	3311445	A	G	261 \ 2	382 \ 2	9 \ 778	255 \ 34	391 \ 14	347 \ 3	11 \ 571
JAUJYP020000039.1	3311552	A	G	592 \ 3	942 \ 2	12 \ 831	554 \ 36	883 \ 10	634 \ 4	29 \ 562
JAUJYP020000039.1	3311628	C	T	420 \ 2	689 \ 0	10 \ 535	373 \ 27	629 \ 9	362 \ 2	19 \ 320
JAUJYP020000039.1	3311684	C	T	170 \ 2	277 \ 0	6 \ 209	137 \ 10	262 \ 1	143 \ 0	6 \ 104
JAUJYP020000039.1	3313753	A	G	2509 \ 9	2923 \ 10	137 \ 2847	2428 \ 197	3085 \ 153	1992 \ 8	162 \ 2454
JAUJYP020000039.1	3317131	T	C	1 \ 1072	3 \ 527	754 \ 36	172 \ 287	3 \ 659	8 \ 786	843 \ 197
JAUJYP020000039.1	3318231	A	G	3 \ 1064	5 \ 554	1196 \ 56	243 \ 355	16 \ 743	10 \ 854	1378 \ 238
JAUJYP020000039.1	3318275	C	G	0 \ 1070	0 \ 576	0 \ 1341	2 \ 627	0 \ 706	682 \ 97	222 \ 1476
JAUJYP020000039.1	3318332	G	A	7 \ 1087	2 \ 630	1342 \ 38	257 \ 392	12 \ 739	12 \ 831	1494 \ 241
JAUJYP020000039.1	3318465	A	C	0 \ 784	0 \ 375	0 \ 881	248 \ 221	0 \ 447	0 \ 688	0 \ 1260
JAUJYP020000039.1	3318767	T	A	2 \ 883	2 \ 391	751 \ 24	213 \ 268	10 \ 464	1 \ 725	983 \ 214
JAUJYP020000039.1	3318826	A	C	2 \ 932	4 \ 450	921 \ 29	204 \ 290	11 \ 543	2 \ 798	1084 \ 218
JAUJYP020000039.1	3318936	G	A	3 \ 1021	4 \ 583	1278 \ 50	320 \ 352	13 \ 697	2 \ 870	1708 \ 268
JAUJYP020000039.1	3319050	T	C	6 \ 970	3 \ 588	1237 \ 41	322 \ 354	10 \ 705	3 \ 823	1639 \ 221
JAUJYP020000039.1	3319083	A	G	3 \ 685	2 \ 428	897 \ 23	222 \ 229	5 \ 474	2 \ 537	1134 \ 144
JAUJYP020000039.1	3320850	G	A	1389 \ 3	1321 \ 99	1450 \ 8	83 \ 584	20 \ 1589	0 \ 1461	1149 \ 121
JAUJYP020000039.1	3322608	C	A	0 \ 919	49 \ 899	2 \ 1018	404 \ 74	906 \ 29	733 \ 2	73 \ 895
JAUJYP020000039.1	3327564	A	G	0 \ 227	1 \ 139	175 \ 0	64 \ 0	202 \ 0	163 \ 0	118 \ 0
JAUJYP020000039.1	3327716	C	T	0 \ 182	0 \ 123	1 \ 193	78 \ 0	0 \ 237	0 \ 205	2 \ 129
JAUJYP020000039.1	3328671	G	T	0 \ 180	0 \ 112	0 \ 242	78 \ 2	0 \ 269	0 \ 190	0 \ 136
JAUJYP020000039.1	3328679	T	A	188 \ 0	103 \ 1	0 \ 241	0 \ 94	4 \ 283	0 \ 191	0 \ 139
JAUJYP020000039.1	3328739	G	A	0 \ 203	0 \ 110	0 \ 221	96 \ 3	0 \ 267	0 \ 177	0 \ 135
JAUJYP020000039.1	3328770	G	A	0 \ 186	0 \ 106	0 \ 206	91 \ 3	1 \ 251	0 \ 161	0 \ 119
JAUJYP020000039.1	3328851	G	A	121 \ 2	52 \ 1	2 \ 144	53 \ 2	0 \ 221	0 \ 127	0 \ 102
JAUJYP020000039.1	3329779	GCTGC	TCTGT	115 \ 0	71 \ 1	122 \ 0	59 \ 0	0 \ 173	0 \ 113	82 \ 3
JAUJYP020000039.1	3329880	ACCGCCG	A	79 \ 0	35 \ 2	61 \ 0	28 \ 0	0 \ 107	0 \ 82	47 \ 1
JAUJYP020000039.1	3329990	G	T	102 \ 0	52 \ 6	113 \ 0	47 \ 0	0 \ 187	0 \ 129	76 \ 1
JAUJYP020000039.1	3330113	G	A	59 \ 0	44 \ 1	61 \ 0	32 \ 0	0 \ 130	0 \ 96	49 \ 1
JAUJYP020000039.1	3333597	A	C	78 \ 0	77 \ 0	3 \ 49	0 \ 102	88 \ 7	53 \ 4	0 \ 88
JAUJYP020000039.1	3333741	G	A	0 \ 80	0 \ 150	0 \ 81	96 \ 7	0 \ 139	0 \ 47	0 \ 100
JAUJYP020000039.1	3343418	G	A	2 \ 288	6 \ 254	219 \ 18	310 \ 2	248 \ 0	223 \ 0	250 \ 0
JAUJYP020000039.1	3344180	C	T	0 \ 334	18 \ 397	235 \ 14	408 \ 0	281 \ 0	251 \ 0	260 \ 1
JAUJYP020000039.1	3344212	A	G	2 \ 349	15 \ 411	248 \ 23	369 \ 0	311 \ 0	264 \ 1	254 \ 0
JAUJYP020000039.1	3344218	G	A	2 \ 341	14 \ 420	236 \ 24	363 \ 0	316 \ 0	255 \ 0	260 \ 0
JAUJYP020000039.1	3344365	G	A	2 \ 356	14 \ 442	260 \ 31	362 \ 0	321 \ 0	277 \ 0	247 \ 0
JAUJYP020000039.1	3344465	G	T	0 \ 398	10 \ 455	284 \ 30	432 \ 0	351 \ 3	287 \ 0	279 \ 0
JAUJYP020000039.1	3344977	A	G	2 \ 636	21 \ 678	380 \ 36	576 \ 0	398 \ 6	472 \ 0	389 \ 4
JAUJYP020000039.1	3345140	C	A	0 \ 625	7 \ 755	260 \ 31	305 \ 5	257 \ 4	273 \ 0	250 \ 4
JAUJYP020000039.1	3345156	C	A	0 \ 556	6 \ 622	236 \ 29	278 \ 0	235 \ 2	255 \ 0	241 \ 0
JAUJYP020000039.1	3345164	C	T	0 \ 546	5 \ 612	241 \ 28	284 \ 0	237 \ 2	247 \ 0	251 \ 0
JAUJYP020000039.1	3345192	C	A	0 \ 522	5 \ 578	241 \ 33	305 \ 0	250 \ 2	229 \ 0	252 \ 0
JAUJYP020000039.1	3345486	T	C	2 \ 476	15 \ 529	409 \ 22	385 \ 0	374 \ 0	375 \ 1	332 \ 0
JAUJYP020000039.1	3345585	C	T	3 \ 377	16 \ 377	297 \ 26	412 \ 0	293 \ 0	334 \ 1	262 \ 0
JAUJYP020000039.1	3345859	T	C	0 \ 428	30 \ 488	404 \ 26	501 \ 0	453 \ 0	435 \ 1	397 \ 0
JAUJYP020000039.1	3345988	A	G	3 \ 594	14 \ 736	572 \ 26	728 \ 1	589 \ 0	549 \ 0	534 \ 1
JAUJYP020000039.1	3346707	T	A	690 \ 1	2144 \ 0	1399 \ 0	664 \ 0	881 \ 0	528 \ 0	360 \ 0
JAUJYP020000039.1	3346725	A	C	660 \ 0	2015 \ 2	1273 \ 0	635 \ 0	823 \ 0	498 \ 0	337 \ 0
JAUJYP020000039.1	3346794	C	G	15 \ 748	29 \ 2345	1280 \ 6	626 \ 4	852 \ 2	579 \ 0	325 \ 0
JAUJYP020000039.1	3347830	T	G	892 \ 0	3218 \ 1	1869 \ 0	883 \ 0	1067 \ 0	691 \ 0	453 \ 0
JAUJYP020000039.1	3353615	C	G	1 \ 634	30 \ 650	669 \ 34	701 \ 0	850 \ 0	590 \ 0	699 \ 0
JAUJYP020000039.1	3354060	C	T	2 \ 410	23 \ 340	440 \ 28	387 \ 1	458 \ 1	381 \ 3	371 \ 2
JAUJYP020000039.1	3354577	G	A	2 \ 608	32 \ 611	501 \ 32	543 \ 6	613 \ 3	576 \ 1	539 \ 2
JAUJYP020000039.1	3354705	T	C	5 \ 522	29 \ 467	524 \ 14	516 \ 0	590 \ 1	506 \ 0	549 \ 0
JAUJYP020000039.1	3354903	T	A	4 \ 554	20 \ 491	575 \ 11	563 \ 0	654 \ 3	557 \ 1	626 \ 0
JAUJYP020000039.1	3354926	A	C	3 \ 555	22 \ 506	622 \ 9	566 \ 0	697 \ 2	562 \ 1	641 \ 0
JAUJYP020000039.1	3354956	G	A	3 \ 520	25 \ 508	606 \ 16	554 \ 2	721 \ 2	550 \ 0	644 \ 1
JAUJYP020000039.1	3355915	C	T	502 \ 2	551 \ 30	25 \ 631	0 \ 494	0 \ 558	0 \ 393	0 \ 600
JAUJYP020000039.1	3356844	C	G	291 \ 0	336 \ 1	404 \ 0	371 \ 0	374 \ 0	356 \ 0	419 \ 0
JAUJYP020000039.1	3358562	T	C	643 \ 1	713 \ 0	722 \ 0	628 \ 0	749 \ 0	489 \ 0	768 \ 0
JAUJYP020000039.1	3358714	C	G	500 \ 0	565 \ 0	596 \ 1	498 \ 0	628 \ 0	395 \ 0	562 \ 0
JAUJYP020000039.1	3358847	A	G	533 \ 0	522 \ 3	642 \ 0	431 \ 0	644 \ 0	356 \ 0	570 \ 0
JAUJYP020000039.1	3358906	AAGAATC	A	320 \ 0	292 \ 0	370 \ 0	245 \ 0	351 \ 0	211 \ 0	327 \ 0
JAUJYP020000039.1	3358910	ATC	TGA	43 \ 0	72 \ 0	70 \ 0	40 \ 0	30 \ 0	17 \ 0	38 \ 0
JAUJYP020000039.1	3386634	G	A	0 \ 138	6 \ 121	0 \ 147	0 \ 119	112 \ 2	1 \ 135	0 \ 119
JAUJYP020000039.1	3386771	A	G	0 \ 149	6 \ 126	0 \ 117	0 \ 88	105 \ 2	5 \ 143	0 \ 144
JAUJYP020000039.1	3387003	A	AT	2 \ 80	14 \ 91	8 \ 98	2 \ 76	6 \ 81	11 \ 102	2 \ 100
JAUJYP020000039.1	3387170	A	G	0 \ 126	1 \ 120	0 \ 166	0 \ 112	108 \ 2	6 \ 150	0 \ 158
JAUJYP020000039.1	3387275	A	G	0 \ 137	3 \ 159	0 \ 147	1 \ 128	98 \ 2	6 \ 147	0 \ 144
JAUJYP020000039.1	3387333	GAT	AAC	0 \ 112	5 \ 159	0 \ 141	0 \ 112	110 \ 2	6 \ 145	0 \ 116
JAUJYP020000039.1	3387378	C	A	0 \ 111	4 \ 147	0 \ 149	0 \ 100	104 \ 2	5 \ 126	0 \ 119
JAUJYP020000039.1	3387503	G	T	0 \ 111	3 \ 110	0 \ 126	0 \ 90	74 \ 2	9 \ 138	0 \ 127
JAUJYP020000039.1	3387520	C	T	0 \ 111	3 \ 123	0 \ 121	0 \ 98	67 \ 2	8 \ 143	0 \ 133
JAUJYP020000039.1	3387787	T	C	0 \ 190	2 \ 161	0 \ 166	0 \ 122	95 \ 7	1 \ 211	0 \ 200
JAUJYP020000039.1	3388413	G	C	0 \ 147	2 \ 125	0 \ 122	0 \ 119	94 \ 3	1 \ 151	0 \ 149
JAUJYP020000039.1	3388660	G	A	2 \ 120	13 \ 114	0 \ 139	0 \ 148	89 \ 1	5 \ 153	0 \ 131
JAUJYP020000039.1	3389062	C	T	0 \ 184	4 \ 175	0 \ 196	0 \ 147	147 \ 2	13 \ 177	0 \ 161
JAUJYP020000039.1	3389490	C	T	0 \ 185	4 \ 175	0 \ 173	0 \ 131	133 \ 2	9 \ 171	0 \ 166
JAUJYP020000039.1	3389577	T	C	0 \ 202	8 \ 217	0 \ 212	1 \ 157	153 \ 3	14 \ 197	0 \ 194
JAUJYP020000039.1	3389643	A	G	0 \ 185	9 \ 197	2 \ 196	1 \ 148	142 \ 2	11 \ 213	0 \ 192
JAUJYP020000039.1	3389826	A	G	146 \ 1	177 \ 0	209 \ 0	149 \ 0	176 \ 0	180 \ 0	238 \ 0
JAUJYP020000039.1	3389856	T	C	0 \ 172	8 \ 186	0 \ 224	0 \ 149	188 \ 2	7 \ 196	0 \ 240
JAUJYP020000039.1	3389932	A	C	0 \ 224	7 \ 186	0 \ 288	5 \ 156	200 \ 3	11 \ 238	0 \ 225
JAUJYP020000039.1	3390590	T	C	0 \ 122	3 \ 114	0 \ 105	0 \ 112	59 \ 0	0 \ 111	0 \ 118
JAUJYP020000039.1	3390994	G	T	4 \ 4298	26 \ 2442	0 \ 3382	4 \ 3445	1643 \ 9	77 \ 3730	4 \ 4007
JAUJYP020000039.1	3394482	A	G	4 \ 301	18 \ 283	0 \ 370	1 \ 253	453 \ 17	17 \ 185	0 \ 299
JAUJYP020000039.1	3394660	G	A	0 \ 239	15 \ 326	0 \ 325	0 \ 195	321 \ 22	9 \ 216	1 \ 318
JAUJYP020000039.1	3394721	T	G	222 \ 2	282 \ 19	7 \ 266	0 \ 139	2 \ 306	0 \ 169	0 \ 250
JAUJYP020000039.1	3394883	C	A	2 \ 506	38 \ 666	0 \ 680	0 \ 552	754 \ 21	37 \ 386	2 \ 648
JAUJYP020000039.1	3398372	C	T	0 \ 573	26 \ 538	0 \ 608	0 \ 397	515 \ 17	28 \ 350	0 \ 465
JAUJYP020000039.1	3398547	C	T	0 \ 928	42 \ 896	0 \ 865	0 \ 672	989 \ 18	45 \ 631	0 \ 808
JAUJYP020000039.1	3404913	GCCA	G	3 \ 249	7 \ 224	0 \ 219	0 \ 216	137 \ 12	18 \ 150	0 \ 292
JAUJYP020000039.1	3404930	C	T	0 \ 234	10 \ 237	0 \ 226	0 \ 225	164 \ 12	18 \ 158	0 \ 290
JAUJYP020000039.1	3405141	G	T	0 \ 316	6 \ 300	0 \ 305	0 \ 241	164 \ 17	8 \ 174	0 \ 331
JAUJYP020000039.1	3405737	T	C	0 \ 252	4 \ 261	2 \ 270	0 \ 229	157 \ 19	15 \ 252	0 \ 316
JAUJYP020000039.1	3405757	T	C	0 \ 233	4 \ 264	0 \ 269	0 \ 232	141 \ 23	13 \ 253	0 \ 297
JAUJYP020000039.1	3405762	G	A	0 \ 242	4 \ 269	2 \ 276	0 \ 244	147 \ 24	13 \ 264	0 \ 319
JAUJYP020000039.1	3406010	G	A	0 \ 303	6 \ 364	0 \ 308	1 \ 265	191 \ 18	20 \ 217	0 \ 358
JAUJYP020000039.1	3406121	C	G	0 \ 264	7 \ 295	0 \ 246	3 \ 235	201 \ 11	24 \ 173	0 \ 264
JAUJYP020000039.1	3406286	A	G	0 \ 183	7 \ 174	0 \ 164	0 \ 175	150 \ 5	9 \ 141	0 \ 177
JAUJYP020000039.1	3413524	T	C	0 \ 227	3 \ 144	0 \ 237	0 \ 180	136 \ 5	16 \ 189	0 \ 256
JAUJYP020000039.1	3413837	G	C	0 \ 230	11 \ 168	0 \ 207	0 \ 153	143 \ 5	17 \ 235	0 \ 219
JAUJYP020000039.1	3414069	T	C	2 \ 254	10 \ 200	0 \ 227	2 \ 220	241 \ 4	12 \ 254	0 \ 238
JAUJYP020000039.1	3414133	G	C	2 \ 271	9 \ 205	0 \ 193	1 \ 216	233 \ 6	11 \ 224	0 \ 268
JAUJYP020000039.1	3414820	G	A	0 \ 239	10 \ 178	0 \ 186	0 \ 158	166 \ 3	10 \ 169	1 \ 161
JAUJYP020000039.1	3414877	T	C	0 \ 234	14 \ 202	0 \ 198	0 \ 184	154 \ 2	13 \ 160	2 \ 170
JAUJYP020000039.1	3416417	G	C	0 \ 149	11 \ 118	0 \ 152	0 \ 146	114 \ 1	24 \ 123	0 \ 129
JAUJYP020000039.1	3418549	G	T	0 \ 107	6 \ 109	0 \ 98	0 \ 82	72 \ 0	7 \ 75	0 \ 100
JAUJYP020000039.1	3418570	C	A	1 \ 102	5 \ 108	0 \ 101	0 \ 91	79 \ 0	7 \ 78	0 \ 96
JAUJYP020000039.1	3418636	T	C	1 \ 111	6 \ 93	0 \ 104	0 \ 94	80 \ 2	5 \ 87	0 \ 86
JAUJYP020000039.1	3418695	G	A	2 \ 127	6 \ 99	0 \ 99	0 \ 129	99 \ 2	4 \ 91	0 \ 102
JAUJYP020000039.1	3419802	G	C	384 \ 3	455 \ 23	285 \ 0	580 \ 0	22 \ 334	376 \ 29	407 \ 0
JAUJYP020000039.1	3420131	G	T	488 \ 1	440 \ 26	327 \ 2	558 \ 7	21 \ 352	422 \ 36	412 \ 4
JAUJYP020000039.1	3420192	C	T	506 \ 1	544 \ 22	342 \ 2	694 \ 2	24 \ 420	499 \ 38	452 \ 0
JAUJYP020000039.1	3420244	T	C	504 \ 1	535 \ 28	358 \ 0	714 \ 0	22 \ 447	532 \ 41	465 \ 2
JAUJYP020000039.1	3420532	G	A	454 \ 5	556 \ 39	326 \ 0	673 \ 0	18 \ 492	553 \ 38	519 \ 3
JAUJYP020000039.1	3420685	T	C	462 \ 4	535 \ 30	353 \ 4	574 \ 8	9 \ 370	445 \ 40	413 \ 5
JAUJYP020000039.1	3421002	C	T	544 \ 2	637 \ 38	383 \ 2	869 \ 3	22 \ 460	549 \ 48	507 \ 0
JAUJYP020000039.1	3421279	T	C	378 \ 0	372 \ 16	307 \ 0	517 \ 2	5 \ 274	407 \ 32	339 \ 1
JAUJYP020000039.1	3421561	G	A	408 \ 1	429 \ 12	258 \ 0	520 \ 1	10 \ 289	340 \ 26	359 \ 1
JAUJYP020000039.1	3422093	C	A	321 \ 0	402 \ 14	299 \ 1	510 \ 0	14 \ 344	389 \ 34	334 \ 2
JAUJYP020000039.1	3422114	C	T	317 \ 0	363 \ 21	269 \ 1	461 \ 0	12 \ 333	364 \ 28	340 \ 2
JAUJYP020000039.1	3422123	A	G	300 \ 1	336 \ 19	268 \ 1	438 \ 1	11 \ 345	352 \ 29	329 \ 0
JAUJYP020000039.1	3422583	T	C	1 \ 519	0 \ 654	287 \ 42	2 \ 643	7 \ 372	4 \ 594	477 \ 8
JAUJYP020000039.1	3422914	C	T	368 \ 0	582 \ 34	274 \ 0	574 \ 0	20 \ 434	509 \ 36	372 \ 1
JAUJYP020000039.1	3423070	A	G	225 \ 0	278 \ 30	148 \ 0	302 \ 0	12 \ 392	276 \ 29	240 \ 0
JAUJYP020000039.1	3423196	C	T	229 \ 0	220 \ 23	140 \ 0	283 \ 0	7 \ 306	235 \ 21	222 \ 1
JAUJYP020000039.1	3423232	A	G	210 \ 0	188 \ 24	153 \ 0	229 \ 0	4 \ 262	191 \ 17	220 \ 5
JAUJYP020000039.1	3423581	A	G	446 \ 0	577 \ 29	391 \ 3	637 \ 5	18 \ 406	566 \ 44	414 \ 1
JAUJYP020000039.1	3423814	G	C	339 \ 0	418 \ 16	236 \ 3	423 \ 1	12 \ 278	417 \ 26	301 \ 0
JAUJYP020000039.1	3423995	G	A	275 \ 6	304 \ 16	200 \ 2	347 \ 4	8 \ 217	319 \ 16	263 \ 0
JAUJYP020000039.1	3425793	C	A	2074 \ 7	3629 \ 7	920 \ 3	823 \ 1	15 \ 762	2375 \ 3	2392 \ 9
JAUJYP020000039.1	3425824	C	T	1900 \ 4	3265 \ 1	845 \ 0	728 \ 0	12 \ 668	2241 \ 2	2150 \ 1
JAUJYP020000039.1	3425904	C	T	1836 \ 9	3110 \ 8	766 \ 2	709 \ 2	8 \ 603	2303 \ 8	2148 \ 5
JAUJYP020000039.1	3426618	T	C	2005 \ 8	3737 \ 8	851 \ 0	776 \ 2	10 \ 678	2561 \ 12	2641 \ 6
JAUJYP020000039.1	3426764	A	G	2621 \ 9	5272 \ 12	1204 \ 3	1177 \ 3	13 \ 1025	3505 \ 13	3562 \ 7
JAUJYP020000039.1	3428117	C	A	2452 \ 4	4408 \ 6	1057 \ 0	1122 \ 0	12 \ 956	3222 \ 3	3284 \ 3
JAUJYP020000039.1	3428290	C	T	2655 \ 0	4834 \ 4	1233 \ 1	1196 \ 3	16 \ 1162	3366 \ 5	3491 \ 2
JAUJYP020000039.1	3438610	A	C	0 \ 491	0 \ 504	0 \ 456	247 \ 0	0 \ 498	281 \ 32	15 \ 405
JAUJYP020000039.1	3439250	T	C	0 \ 788	0 \ 872	0 \ 807	582 \ 1	1 \ 839	550 \ 59	49 \ 783
JAUJYP020000039.1	3439483	G	A	0 \ 899	0 \ 1057	2 \ 865	676 \ 2	0 \ 948	633 \ 71	63 \ 824
JAUJYP020000039.1	3439511	CTGATGA	C	0 \ 780	0 \ 881	1 \ 679	483 \ 2	0 \ 757	419 \ 73	45 \ 633
JAUJYP020000039.1	3439730	G	C	1 \ 747	0 \ 894	2 \ 751	597 \ 1	0 \ 801	571 \ 69	48 \ 605
JAUJYP020000039.1	3439840	G	A	0 \ 641	6 \ 847	5 \ 730	611 \ 0	0 \ 753	521 \ 51	37 \ 554
JAUJYP020000039.1	3439935	G	C	0 \ 463	1 \ 430	2 \ 349	322 \ 0	0 \ 410	264 \ 32	36 \ 377
JAUJYP020000039.1	3440993	T	G	1 \ 645	0 \ 670	602 \ 25	1 \ 615	7 \ 718	0 \ 683	652 \ 63
JAUJYP020000039.1	3442158	G	A	1 \ 689	0 \ 631	662 \ 44	0 \ 657	13 \ 756	1 \ 840	722 \ 76
JAUJYP020000039.1	3444222	C	A	0 \ 1031	1 \ 1103	0 \ 1163	876 \ 2	2 \ 1169	720 \ 87	68 \ 1196
JAUJYP020000039.1	3447000	G	C	0 \ 1041	0 \ 694	4 \ 882	703 \ 0	2 \ 922	498 \ 67	49 \ 702
JAUJYP020000039.1	3448493	T	G	0 \ 221	0 \ 182	0 \ 203	248 \ 0	0 \ 212	218 \ 17	29 \ 204
JAUJYP020000039.1	3457495	C	T	0 \ 144	2 \ 107	0 \ 131	95 \ 0	0 \ 180	102 \ 10	7 \ 113
JAUJYP020000039.1	3457593	C	T	0 \ 136	0 \ 121	0 \ 120	87 \ 0	0 \ 134	82 \ 2	9 \ 86
JAUJYP020000039.1	3457733	C	T	0 \ 113	0 \ 93	0 \ 127	121 \ 0	0 \ 122	112 \ 5	15 \ 129
JAUJYP020000039.1	3458018	G	A	0 \ 163	0 \ 163	0 \ 185	156 \ 0	0 \ 172	147 \ 17	22 \ 153
JAUJYP020000039.1	3458195	G	T	0 \ 174	0 \ 173	0 \ 148	112 \ 1	0 \ 146	105 \ 7	13 \ 120
JAUJYP020000039.1	3459069	A	G	0 \ 129	0 \ 136	0 \ 189	117 \ 1	0 \ 147	136 \ 9	17 \ 92
JAUJYP020000039.1	3459497	G	C	0 \ 196	0 \ 192	0 \ 179	131 \ 0	0 \ 166	107 \ 6	28 \ 151
JAUJYP020000039.1	3468877	T	TGTCGTC	0 \ 225	0 \ 265	0 \ 333	0 \ 309	0 \ 335	107 \ 43	17 \ 261
JAUJYP020000039.1	3468891	C	T	0 \ 248	0 \ 292	0 \ 359	0 \ 326	0 \ 345	39 \ 177	4 \ 293
JAUJYP020000039.1	3468959	A	G	196 \ 1	198 \ 6	22 \ 239	0 \ 218	0 \ 244	0 \ 181	0 \ 199
JAUJYP020000039.1	3469268	T	C	294 \ 1	447 \ 14	24 \ 341	1 \ 394	1 \ 396	0 \ 325	0 \ 378
JAUJYP020000039.1	3470354	A	T	370 \ 0	477 \ 31	15 \ 407	0 \ 359	2 \ 490	0 \ 384	0 \ 440
JAUJYP020000039.1	3478097	G	C	3 \ 5799	3 \ 2981	418 \ 1965	568 \ 25	1081 \ 16	642 \ 11	74 \ 6850
JAUJYP020000039.1	3478106	TTC	CTG	3 \ 6113	4 \ 3122	452 \ 2078	634 \ 31	1197 \ 17	719 \ 12	83 \ 7177
JAUJYP020000039.1	3478139	T	TCTG	2 \ 7013	2 \ 3343	413 \ 2649	557 \ 234	928 \ 412	741 \ 205	98 \ 7962
JAUJYP020000039.1	3478142	T	G	1 \ 7188	0 \ 3433	172 \ 3173	179 \ 897	351 \ 1545	162 \ 1141	16 \ 8359
JAUJYP020000039.1	3478783	A	G	12 \ 6320	25 \ 3047	2188 \ 2087	2707 \ 41	4426 \ 25	3329 \ 34	412 \ 8412
JAUJYP020000039.1	3478813	C	T	10 \ 6413	27 \ 2880	1799 \ 2126	2357 \ 38	3772 \ 21	2920 \ 37	346 \ 8151
JAUJYP020000039.1	3478825	C	T	11 \ 6587	26 \ 2990	1894 \ 2194	2456 \ 35	3890 \ 20	3055 \ 36	354 \ 8559
JAUJYP020000039.1	3478855	C	T	20 \ 6790	17 \ 3019	1929 \ 2239	2490 \ 46	3802 \ 22	3027 \ 34	362 \ 8577
JAUJYP020000039.1	3478876	A	G	12 \ 6445	16 \ 2840	1829 \ 2168	2389 \ 35	3530 \ 18	2847 \ 24	363 \ 8211
JAUJYP020000039.1	3478881	G	A	11 \ 6536	16 \ 2851	1816 \ 2194	2407 \ 31	3747 \ 16	2851 \ 24	350 \ 8225
JAUJYP020000039.1	3479015	T	C	8 \ 5919	21 \ 2455	1892 \ 1975	2463 \ 21	1489 \ 21	3094 \ 17	373 \ 7321
JAUJYP020000039.1	3479039	G	A	19 \ 5535	18 \ 2248	1932 \ 1922	2602 \ 17	1754 \ 23	3266 \ 12	403 \ 6817
JAUJYP020000039.1	3479110	C	A	4 \ 5120	19 \ 2154	1999 \ 1758	2854 \ 17	4616 \ 19	3615 \ 15	420 \ 7055
JAUJYP020000039.1	3485959	CC	TT	1 \ 100	5 \ 104	99 \ 6	92 \ 0	76 \ 0	4 \ 89	95 \ 4
JAUJYP020000039.1	3486702	T	C	2 \ 102	5 \ 102	85 \ 10	123 \ 0	81 \ 0	7 \ 110	132 \ 3
JAUJYP020000039.1	3488536	TCCA	T	4 \ 229	18 \ 198	178 \ 12	100 \ 0	165 \ 2	13 \ 171	143 \ 21
JAUJYP020000039.1	3494699	G	T	1 \ 271	28 \ 201	202 \ 13	184 \ 3	274 \ 0	4 \ 202	199 \ 11
JAUJYP020000039.1	3495494	CG	AA	2 \ 274	15 \ 228	270 \ 5	240 \ 2	270 \ 0	16 \ 143	198 \ 16
JAUJYP020000039.1	3497340	A	T	0 \ 84	0 \ 73	75 \ 3	45 \ 0	106 \ 0	7 \ 62	79 \ 4
JAUJYP020000039.1	3498159	T	C	1 \ 83	6 \ 45	97 \ 10	68 \ 0	136 \ 0	13 \ 65	122 \ 10
JAUJYP020000039.1	3499707	C	T	0 \ 177	7 \ 125	148 \ 7	120 \ 0	168 \ 0	15 \ 131	204 \ 9
JAUJYP020000039.1	3500301	G	A	0 \ 159	11 \ 94	127 \ 10	127 \ 0	188 \ 0	4 \ 98	138 \ 13
JAUJYP020000039.1	3501087	G	T	177 \ 0	144 \ 8	9 \ 165	0 \ 149	1 \ 132	114 \ 13	15 \ 179
JAUJYP020000039.1	3501896	A	C	0 \ 226	5 \ 168	152 \ 9	122 \ 0	190 \ 0	17 \ 156	144 \ 26
JAUJYP020000039.1	3512408	A	C	0 \ 86	7 \ 114	75 \ 20	108 \ 0	90 \ 0	7 \ 114	0 \ 107
JAUJYP020000039.1	3512530	A	G	0 \ 73	3 \ 121	71 \ 19	109 \ 0	73 \ 1	4 \ 68	0 \ 73
JAUJYP020000039.1	3512752	G	A	0 \ 83	9 \ 93	91 \ 22	155 \ 0	83 \ 9	8 \ 74	0 \ 101
JAUJYP020000039.1	3512805	T	C	0 \ 101	13 \ 86	78 \ 21	2 \ 146	102 \ 15	9 \ 87	0 \ 101
JAUJYP020000039.1	3513435	CAC	TAG	0 \ 132	0 \ 117	0 \ 103	152 \ 1	0 \ 129	0 \ 96	0 \ 120
JAUJYP020000039.1	3513476	A	C	0 \ 107	7 \ 95	81 \ 34	2 \ 149	103 \ 9	15 \ 76	0 \ 109
JAUJYP020000039.1	3513621	A	C	0 \ 89	2 \ 78	63 \ 31	102 \ 0	87 \ 5	11 \ 88	1 \ 108
JAUJYP020000039.1	3513637	G	A	0 \ 86	0 \ 77	65 \ 30	98 \ 0	55 \ 5	12 \ 87	2 \ 108
JAUJYP020000039.1	3513992	G	A	0 \ 112	3 \ 109	76 \ 28	97 \ 0	81 \ 5	4 \ 109	1 \ 133
JAUJYP020000039.1	3514063	T	C	1 \ 113	7 \ 127	77 \ 27	123 \ 0	86 \ 12	6 \ 123	1 \ 147
JAUJYP020000039.1	3514092	C	G	0 \ 110	8 \ 121	78 \ 37	0 \ 146	84 \ 10	7 \ 123	0 \ 139
JAUJYP020000039.1	3514126	C	A	2 \ 104	8 \ 113	75 \ 35	160 \ 0	89 \ 10	7 \ 114	1 \ 150
JAUJYP020000039.1	3514883	C	T	0 \ 92	11 \ 93	88 \ 33	0 \ 103	98 \ 8	9 \ 98	0 \ 106
JAUJYP020000039.1	3515284	G	A	0 \ 134	0 \ 148	0 \ 146	154 \ 0	0 \ 147	0 \ 129	0 \ 140
JAUJYP020000039.1	3515502	C	A	0 \ 123	0 \ 137	0 \ 180	151 \ 0	0 \ 125	0 \ 135	1 \ 157
JAUJYP020000039.1	3515518	C	T	0 \ 124	0 \ 126	0 \ 174	133 \ 2	0 \ 138	0 \ 138	0 \ 151
JAUJYP020000039.1	3516424	A	T	0 \ 105	0 \ 153	0 \ 150	104 \ 0	0 \ 132	0 \ 138	0 \ 119
JAUJYP020000039.1	3517249	G	A	0 \ 237	15 \ 194	170 \ 52	267 \ 2	187 \ 17	18 \ 188	2 \ 195
JAUJYP020000039.1	3518058	G	A	1 \ 238	0 \ 248	0 \ 220	260 \ 3	0 \ 263	1 \ 153	0 \ 245
JAUJYP020000039.1	3528860	C	T	0 \ 164	0 \ 128	13 \ 148	0 \ 114	2 \ 159	0 \ 124	67 \ 6
JAUJYP020000039.1	3530377	A	G	0 \ 176	0 \ 173	37 \ 112	0 \ 145	2 \ 161	0 \ 100	119 \ 13
JAUJYP020000039.1	3530383	G	A	0 \ 177	0 \ 175	37 \ 110	0 \ 146	3 \ 163	0 \ 103	114 \ 13
JAUJYP020000039.1	3535296	C	T	0 \ 193	2 \ 444	49 \ 266	1 \ 178	8 \ 192	0 \ 92	371 \ 12
JAUJYP020000039.1	3535406	A	G	0 \ 239	1 \ 567	57 \ 398	1 \ 262	8 \ 255	1 \ 155	537 \ 14
JAUJYP020000039.1	3535624	A	G	0 \ 153	0 \ 428	33 \ 273	0 \ 169	6 \ 185	0 \ 103	417 \ 6
JAUJYP020000039.1	3535634	A	C	0 \ 145	0 \ 419	29 \ 268	0 \ 168	6 \ 188	0 \ 101	414 \ 5
JAUJYP020000039.1	3540810	G	A	2 \ 156	0 \ 166	14 \ 127	0 \ 160	4 \ 165	1 \ 148	139 \ 11
JAUJYP020000039.1	3541390	G	A	3 \ 202	0 \ 199	38 \ 124	0 \ 195	8 \ 170	1 \ 151	177 \ 13
JAUJYP020000039.1	3542312	C	G	0 \ 179	0 \ 163	23 \ 137	0 \ 158	7 \ 168	0 \ 168	142 \ 11
JAUJYP020000039.1	3542382	T	G	0 \ 202	0 \ 188	36 \ 167	0 \ 193	10 \ 184	0 \ 248	200 \ 7
JAUJYP020000039.1	3543590	C	A	0 \ 250	2 \ 235	44 \ 157	0 \ 171	17 \ 194	0 \ 174	189 \ 17
JAUJYP020000039.1	3543663	G	A	0 \ 287	1 \ 200	50 \ 160	0 \ 175	10 \ 202	0 \ 166	209 \ 17
JAUJYP020000039.1	3543674	C	T	0 \ 291	1 \ 215	50 \ 171	0 \ 195	10 \ 199	0 \ 171	212 \ 16
JAUJYP020000039.1	3543820	T	G	0 \ 279	0 \ 324	53 \ 259	0 \ 285	7 \ 290	3 \ 232	261 \ 23
JAUJYP020000039.1	3546205	A	G	0 \ 392	1 \ 374	74 \ 350	0 \ 326	0 \ 552	0 \ 479	338 \ 12
JAUJYP020000039.1	3546431	A	G	0 \ 307	0 \ 247	74 \ 270	0 \ 209	0 \ 423	0 \ 405	322 \ 6
JAUJYP020000039.1	3546452	A	C	0 \ 324	2 \ 254	78 \ 304	0 \ 205	2 \ 422	0 \ 428	314 \ 4
JAUJYP020000039.1	3546516	C	T	0 \ 360	2 \ 312	90 \ 314	0 \ 224	3 \ 488	0 \ 486	374 \ 16
JAUJYP020000039.1	3546787	G	A	0 \ 353	0 \ 277	63 \ 285	0 \ 205	0 \ 417	0 \ 430	266 \ 4
JAUJYP020000039.1	3547013	A	C	0 \ 381	0 \ 275	75 \ 296	0 \ 215	0 \ 388	0 \ 364	268 \ 7
JAUJYP020000039.1	3552727	T	G	0 \ 199	0 \ 246	51 \ 124	0 \ 134	0 \ 193	0 \ 150	171 \ 18
JAUJYP020000039.1	3557561	T	C	20132 \ 21	25508 \ 29	15685 \ 4644	50 \ 25037	23383 \ 1032	21498 \ 75	1039 \ 22949
JAUJYP020000039.1	3557955	C	T	13341 \ 37	14361 \ 61	9514 \ 3070	33 \ 13790	12793 \ 722	11886 \ 48	560 \ 13359
JAUJYP020000039.1	3558039	T	C	13578 \ 21	15019 \ 16	9613 \ 2990	29 \ 12941	13440 \ 671	12938 \ 43	614 \ 12774
JAUJYP020000039.1	3558201	C	T	19078 \ 30	23042 \ 26	14366 \ 4084	37 \ 19991	20810 \ 898	19828 \ 53	904 \ 19233
JAUJYP020000039.1	3558339	T	C	21765 \ 53	27638 \ 58	16632 \ 4944	69 \ 23952	25101 \ 1144	21842 \ 86	1096 \ 22722
JAUJYP020000039.1	3558372	G	C	20210 \ 32	26082 \ 32	15086 \ 4460	57 \ 21226	22923 \ 985	20291 \ 64	972 \ 20189
JAUJYP020000039.1	3560151	G	T	185 \ 0	222 \ 0	148 \ 53	0 \ 151	216 \ 10	158 \ 0	26 \ 291
JAUJYP020000039.1	3560173	T	C	184 \ 0	197 \ 1	144 \ 47	0 \ 145	179 \ 11	136 \ 0	18 \ 272
JAUJYP020000039.1	3560356	G	A	140 \ 1	113 \ 2	95 \ 37	0 \ 76	122 \ 7	106 \ 0	6 \ 163
JAUJYP020000039.1	3560366	G	GAA	0 \ 149	0 \ 115	0 \ 141	62 \ 0	0 \ 123	0 \ 118	0 \ 174
JAUJYP020000039.1	3560415	G	C	138 \ 0	112 \ 1	79 \ 37	0 \ 67	96 \ 4	94 \ 0	9 \ 134
JAUJYP020000039.1	3560427	C	T	136 \ 0	103 \ 2	79 \ 41	0 \ 75	92 \ 4	78 \ 0	7 \ 134
JAUJYP020000039.1	3560900	T	C	115 \ 0	118 \ 1	100 \ 37	0 \ 87	110 \ 7	67 \ 0	12 \ 171
JAUJYP020000039.1	3561253	G	C	94 \ 0	102 \ 0	72 \ 40	72 \ 2	76 \ 3	64 \ 0	7 \ 164
JAUJYP020000039.1	3561693	C	G	99 \ 1	135 \ 2	111 \ 39	0 \ 75	109 \ 4	95 \ 0	10 \ 131
JAUJYP020000039.1	3561699	A	G	96 \ 1	137 \ 2	106 \ 40	0 \ 78	116 \ 4	104 \ 0	11 \ 131
JAUJYP020000039.1	3562459	G	C	106 \ 4	136 \ 1	86 \ 37	60 \ 3	129 \ 13	98 \ 0	12 \ 170
JAUJYP020000039.1	3562525	C	G	123 \ 0	155 \ 1	104 \ 44	0 \ 64	161 \ 10	116 \ 0	13 \ 186
JAUJYP020000039.1	3562590	G	A	0 \ 118	0 \ 141	0 \ 132	68 \ 1	0 \ 162	0 \ 110	0 \ 194
JAUJYP020000039.1	3563134	T	C	177 \ 2	216 \ 0	167 \ 47	98 \ 0	218 \ 8	162 \ 0	28 \ 234
JAUJYP020000039.1	3563167	C	G	161 \ 0	201 \ 0	170 \ 53	0 \ 97	210 \ 8	183 \ 0	26 \ 247
JAUJYP020000039.1	3565746	T	C	0 \ 68	0 \ 97	0 \ 101	54 \ 0	0 \ 56	0 \ 47	0 \ 69
JAUJYP020000039.1	3565947	A	T	0 \ 93	0 \ 139	0 \ 113	110 \ 0	0 \ 95	0 \ 112	0 \ 78
JAUJYP020000039.1	3587142	A	G	152 \ 0	179 \ 0	156 \ 12	4 \ 183	140 \ 3	139 \ 0	13 \ 196
JAUJYP020000039.1	3587165	C	T	143 \ 0	165 \ 0	157 \ 15	2 \ 215	140 \ 3	135 \ 0	13 \ 199
JAUJYP020000039.1	3587374	G	A	129 \ 0	151 \ 0	175 \ 16	0 \ 204	110 \ 6	134 \ 0	16 \ 174
JAUJYP020000039.1	3589027	T	G	121 \ 0	128 \ 1	126 \ 9	0 \ 148	97 \ 4	93 \ 0	7 \ 161
JAUJYP020000039.1	3589134	G	A	70 \ 0	60 \ 0	97 \ 11	0 \ 81	73 \ 2	74 \ 0	5 \ 107
JAUJYP020000039.1	3589246	C	T	73 \ 0	104 \ 0	93 \ 21	0 \ 89	81 \ 1	79 \ 0	7 \ 114
JAUJYP020000039.1	3640676	A	G	1 \ 670	0 \ 737	142 \ 512	0 \ 585	47 \ 637	3 \ 482	529 \ 30
JAUJYP020000039.1	3640755	G	C	739 \ 50	6 \ 889	21 \ 736	2 \ 678	0 \ 772	0 \ 604	0 \ 733
JAUJYP020000039.1	3640760	A	G	0 \ 820	0 \ 913	181 \ 574	0 \ 694	45 \ 748	2 \ 628	696 \ 46
JAUJYP020000039.1	3640802	C	T	0 \ 880	0 \ 969	209 \ 641	0 \ 785	47 \ 812	2 \ 688	840 \ 49
JAUJYP020000039.1	3660029	A	G	90 \ 0	110 \ 0	72 \ 0	85 \ 0	79 \ 0	99 \ 0	66 \ 0
JAUJYP020000039.1	3660116	C	T	118 \ 0	134 \ 0	93 \ 0	100 \ 0	118 \ 0	134 \ 0	111 \ 0
JAUJYP020000039.1	3660180	A	G	135 \ 0	105 \ 0	109 \ 0	94 \ 0	140 \ 0	111 \ 0	127 \ 0
JAUJYP020000039.1	3660198	C	T	141 \ 0	118 \ 0	114 \ 0	114 \ 0	157 \ 0	123 \ 0	139 \ 0
JAUJYP020000039.1	3660221	A	G	145 \ 0	117 \ 0	110 \ 0	113 \ 0	160 \ 0	109 \ 0	127 \ 0
JAUJYP020000039.1	3660359	T	C	150 \ 0	197 \ 0	138 \ 0	184 \ 0	180 \ 0	153 \ 0	154 \ 0
JAUJYP020000039.1	3661093	GACCT	AACCC	168 \ 0	205 \ 0	97 \ 0	116 \ 0	170 \ 0	153 \ 0	161 \ 0
JAUJYP020000039.1	3661363	T	A	116 \ 0	117 \ 0	91 \ 0	90 \ 0	114 \ 0	112 \ 0	97 \ 0
JAUJYP020000039.1	3665665	G	C	114 \ 0	85 \ 0	68 \ 12	0 \ 90	71 \ 9	62 \ 0	2 \ 60
JAUJYP020000039.1	3665966	A	G	101 \ 2	80 \ 0	57 \ 9	0 \ 98	92 \ 8	72 \ 0	0 \ 81
JAUJYP020000039.1	3666381	G	T	142 \ 0	125 \ 0	89 \ 0	122 \ 0	125 \ 2	82 \ 0	106 \ 0
JAUJYP020000039.1	3667381	TTC	CTG	28 \ 149	16 \ 103	9 \ 96	12 \ 97	8 \ 134	15 \ 97	11 \ 88
JAUJYP020000039.1	3667408	C	T	37 \ 169	27 \ 104	14 \ 88	20 \ 89	17 \ 166	19 \ 105	20 \ 87
JAUJYP020000039.1	3667469	C	G	197 \ 0	121 \ 0	79 \ 19	32 \ 72	161 \ 30	113 \ 0	28 \ 79
JAUJYP020000039.1	3667476	T	C	57 \ 149	31 \ 91	19 \ 82	34 \ 65	23 \ 169	26 \ 91	23 \ 70
JAUJYP020000039.1	3667521	TGAT	CGAG	43 \ 125	14 \ 83	11 \ 71	20 \ 81	16 \ 149	17 \ 89	16 \ 62
JAUJYP020000039.1	3667573	G	A	25 \ 103	0 \ 62	0 \ 82	7 \ 95	7 \ 111	5 \ 88	5 \ 62
JAUJYP020000039.1	3667602	C	T	20 \ 103	0 \ 68	0 \ 85	4 \ 95	5 \ 116	5 \ 87	3 \ 65
JAUJYP020000039.1	3690913	T	G	769 \ 3	737 \ 1	506 \ 149	0 \ 694	714 \ 30	54 \ 726	4 \ 800
JAUJYP020000039.1	3699193	C	T	559 \ 2	715 \ 1	624 \ 0	5 \ 890	676 \ 1	502 \ 2	753 \ 0
JAUJYP020000039.1	3699236	T	C	740 \ 1	850 \ 1	723 \ 0	5 \ 965	821 \ 2	600 \ 2	906 \ 1
JAUJYP020000039.1	3699442	C	T	598 \ 1	645 \ 0	659 \ 3	3 \ 700	597 \ 0	525 \ 1	714 \ 0
JAUJYP020000039.1	3700028	C	T	482 \ 6	377 \ 4	366 \ 1	10 \ 443	426 \ 5	295 \ 1	534 \ 0
JAUJYP020000039.1	3700348	G	A	509 \ 0	415 \ 0	435 \ 0	0 \ 594	471 \ 0	369 \ 0	495 \ 0
JAUJYP020000039.1	3700399	T	C	494 \ 0	379 \ 0	403 \ 0	0 \ 557	404 \ 0	371 \ 0	435 \ 0
JAUJYP020000039.1	3700408	T	A	504 \ 0	398 \ 0	414 \ 0	1 \ 580	432 \ 0	361 \ 0	453 \ 3
JAUJYP020000039.1	3700454	A	C	519 \ 0	436 \ 0	470 \ 0	2 \ 607	507 \ 0	397 \ 0	502 \ 0
JAUJYP020000039.1	3700490	C	T	600 \ 0	491 \ 0	495 \ 0	2 \ 677	602 \ 0	441 \ 1	573 \ 0
JAUJYP020000039.1	3700501	A	G	617 \ 1	534 \ 0	516 \ 0	5 \ 665	650 \ 1	457 \ 1	616 \ 3
JAUJYP020000039.1	3700684	C	CT	0 \ 0	0 \ 0	0 \ 4	84 \ 412	0 \ 0	0 \ 0	0 \ 0
JAUJYP020000039.1	3700690	T	C	578 \ 0	417 \ 0	442 \ 4	2 \ 412	538 \ 0	355 \ 0	479 \ 0
JAUJYP020000039.1	3700727	G	A	545 \ 0	465 \ 0	425 \ 4	0 \ 556	533 \ 0	380 \ 0	480 \ 0
JAUJYP020000039.1	3700734	T	C	541 \ 0	456 \ 0	419 \ 2	0 \ 549	546 \ 0	381 \ 0	483 \ 0
JAUJYP020000039.1	3710988	A	C	2 \ 388	0 \ 444	1 \ 405	537 \ 0	0 \ 426	0 \ 315	0 \ 451
JAUJYP020000039.1	3711044	T	C	1 \ 310	2 \ 395	1 \ 306	421 \ 0	0 \ 346	0 \ 264	338 \ 22
JAUJYP020000039.1	3711142	C	T	0 \ 259	0 \ 294	0 \ 218	266 \ 6	0 \ 264	0 \ 202	0 \ 297
JAUJYP020000039.1	3711190	CGG	TGC	0 \ 261	0 \ 278	0 \ 195	0 \ 253	0 \ 254	0 \ 176	248 \ 19
JAUJYP020000039.1	3711283	C	T	0 \ 280	3 \ 273	0 \ 192	278 \ 0	0 \ 213	0 \ 176	249 \ 23
JAUJYP020000039.1	3711542	C	T	0 \ 334	1 \ 357	1 \ 263	302 \ 0	0 \ 315	2 \ 260	0 \ 315
JAUJYP020000039.1	3713023	A	G	0 \ 515	1 \ 552	0 \ 418	508 \ 2	0 \ 549	1 \ 372	0 \ 511
JAUJYP020000039.1	3713424	A	G	0 \ 418	0 \ 344	0 \ 274	299 \ 5	0 \ 335	1 \ 334	334 \ 20
JAUJYP020000039.1	3713462	A	G	2 \ 482	1 \ 403	0 \ 369	362 \ 3	0 \ 382	1 \ 408	358 \ 28
JAUJYP020000039.1	3713639	A	G	0 \ 534	2 \ 482	0 \ 471	457 \ 0	1 \ 433	0 \ 432	410 \ 35
JAUJYP020000039.1	3713651	G	A	0 \ 532	2 \ 486	0 \ 465	503 \ 0	0 \ 450	0 \ 445	0 \ 501
JAUJYP020000039.1	3713697	G	A	0 \ 447	1 \ 439	0 \ 369	430 \ 1	0 \ 417	0 \ 376	0 \ 457
JAUJYP020000039.1	3713732	C	T	1 \ 380	1 \ 408	1 \ 333	382 \ 3	1 \ 343	0 \ 331	2 \ 408
JAUJYP020000039.1	3713893	G	C	0 \ 207	0 \ 212	0 \ 173	2 \ 188	0 \ 194	0 \ 170	209 \ 8
JAUJYP020000039.1	3713904	C	T	0 \ 185	0 \ 194	0 \ 154	182 \ 0	0 \ 182	0 \ 164	191 \ 6
JAUJYP020000039.1	3714572	T	C	0 \ 238	0 \ 236	0 \ 293	0 \ 282	0 \ 229	1 \ 188	268 \ 22
JAUJYP020000039.1	3714641	T	C	0 \ 321	0 \ 294	2 \ 391	367 \ 0	0 \ 309	0 \ 251	0 \ 383
JAUJYP020000039.1	3714687	G	T	0 \ 308	0 \ 262	1 \ 373	357 \ 0	0 \ 302	0 \ 222	0 \ 362
JAUJYP020000039.1	3714866	C	G	0 \ 181	0 \ 142	0 \ 227	0 \ 232	0 \ 201	0 \ 147	201 \ 12
JAUJYP020000039.1	3715479	C	A	0 \ 106	0 \ 82	1 \ 126	144 \ 0	0 \ 111	0 \ 79	0 \ 133
JAUJYP020000039.1	3716301	G	C	1 \ 206	0 \ 173	0 \ 261	0 \ 289	1 \ 259	1 \ 158	253 \ 22
JAUJYP020000039.1	3716549	T	A	0 \ 177	0 \ 130	0 \ 207	0 \ 248	0 \ 210	1 \ 125	185 \ 18
JAUJYP020000039.1	3716618	C	T	0 \ 137	0 \ 120	0 \ 191	0 \ 186	2 \ 138	0 \ 93	190 \ 15
JAUJYP020000039.1	3720952	G	C	511 \ 0	568 \ 2	890 \ 3	2 \ 479	877 \ 0	527 \ 3	47 \ 354
JAUJYP020000039.1	3723356	C	A	602 \ 0	1051 \ 0	1337 \ 1	844 \ 0	1457 \ 0	1003 \ 0	832 \ 1
JAUJYP020000039.1	3728791	G	A	4 \ 144	0 \ 126	0 \ 483	0 \ 319	0 \ 154	2 \ 290	233 \ 29
JAUJYP020000039.1	3729018	C	T	2 \ 137	0 \ 132	356 \ 19	0 \ 275	0 \ 156	0 \ 203	0 \ 210
JAUJYP020000039.1	3807354	C	G	0 \ 180	0 \ 215	0 \ 272	71 \ 0	0 \ 161	1 \ 153	45 \ 2
JAUJYP020000039.1	3807382	G	T	0 \ 223	0 \ 280	0 \ 354	89 \ 0	0 \ 209	2 \ 199	64 \ 2
JAUJYP020000039.1	3807952	A	G	0 \ 148	0 \ 230	0 \ 268	73 \ 1	0 \ 138	0 \ 166	48 \ 0
JAUJYP020000039.1	3807994	C	T	0 \ 127	0 \ 231	0 \ 263	78 \ 0	0 \ 176	0 \ 172	49 \ 0
JAUJYP020000039.1	3808003	A	G	0 \ 132	0 \ 226	0 \ 280	77 \ 0	0 \ 177	0 \ 180	54 \ 0
JAUJYP020000039.1	3808060	G	A	0 \ 119	0 \ 190	0 \ 258	63 \ 0	0 \ 150	0 \ 171	43 \ 0
JAUJYP020000039.1	3808147	G	A	0 \ 161	0 \ 155	0 \ 284	71 \ 1	0 \ 140	0 \ 162	26 \ 0
JAUJYP020000039.1	3808279	A	G	0 \ 154	0 \ 223	0 \ 337	53 \ 1	0 \ 161	0 \ 189	52 \ 0
JAUJYP020000039.1	3812822	T	G	3 \ 984	0 \ 1363	0 \ 1003	1 \ 695	0 \ 929	2 \ 613	747 \ 53
JAUJYP020000039.1	3813926	T	A	1 \ 1007	1 \ 1268	1 \ 890	1 \ 648	9 \ 877	2 \ 596	762 \ 60
JAUJYP020000039.1	3814439	G	A	0 \ 1401	3 \ 1812	0 \ 1270	0 \ 989	0 \ 1279	1 \ 796	933 \ 79
JAUJYP020000039.1	3816791	C	CAGA	0 \ 68	0 \ 83	0 \ 105	0 \ 79	0 \ 175	0 \ 91	47 \ 5
JAUJYP020000039.1	3818598	G	A	1 \ 410	0 \ 346	5 \ 448	3 \ 477	2 \ 475	0 \ 338	299 \ 41
JAUJYP020000039.1	3818658	C	T	1 \ 367	0 \ 300	3 \ 378	1 \ 391	1 \ 408	0 \ 304	331 \ 29
JAUJYP020000039.1	3818672	G	T	0 \ 370	0 \ 308	2 \ 380	0 \ 378	0 \ 403	1 \ 309	347 \ 30
JAUJYP020000039.1	3818845	A	G	1 \ 505	1 \ 460	0 \ 605	0 \ 524	0 \ 650	4 \ 445	437 \ 43
JAUJYP020000039.1	3820106	G	C	0 \ 390	1 \ 359	0 \ 411	0 \ 331	0 \ 481	2 \ 288	259 \ 28
JAUJYP020000039.1	3820151	C	G	0 \ 449	0 \ 408	0 \ 420	0 \ 381	0 \ 474	2 \ 328	318 \ 26
JAUJYP020000039.1	3820258	C	T	0 \ 454	0 \ 443	2 \ 476	0 \ 427	0 \ 419	0 \ 330	322 \ 31
JAUJYP020000039.1	3853569	C	T	3217 \ 17	3082 \ 215	143 \ 3596	3 \ 3330	8 \ 4041	5 \ 3336	8 \ 3822
JAUJYP020000039.1	3855398	G	A	0 \ 74	0 \ 87	0 \ 98	0 \ 97	0 \ 81	0 \ 94	98 \ 4
JAUJYP020000039.1	3869957	T	C	21 \ 8742	661 \ 7172	7034 \ 773	8201 \ 20	7976 \ 20	2883 \ 4598	6072 \ 632
JAUJYP020000039.1	3870072	T	A	2 \ 7075	4 \ 6666	8 \ 6611	11 \ 7371	10 \ 6851	17 \ 7275	5389 \ 1141
JAUJYP020000039.1	3870200	T	C	11 \ 6085	414 \ 4859	4883 \ 438	5958 \ 29	4813 \ 32	2092 \ 3469	4037 \ 428
JAUJYP020000039.1	3870920	G	T	6 \ 6118	555 \ 5320	5106 \ 469	6731 \ 22	5843 \ 29	2233 \ 3935	397 \ 4956
JAUJYP020000039.1	3871319	C	A	2 \ 5617	1 \ 5096	1 \ 5287	4 \ 5773	2 \ 5271	4 \ 5220	4026 \ 743
JAUJYP020000039.1	3880428	C	T	0 \ 140	2 \ 118	0 \ 111	0 \ 106	0 \ 105	0 \ 88	118 \ 19
JAUJYP020000039.1	3880786	G	T	132 \ 0	96 \ 2	109 \ 0	101 \ 0	90 \ 0	87 \ 0	14 \ 120
JAUJYP020000039.1	3880808	A	G	2 \ 140	1 \ 111	0 \ 108	0 \ 95	0 \ 84	1 \ 87	111 \ 11
JAUJYP020000039.1	3880829	T	C	153 \ 0	125 \ 0	108 \ 0	106 \ 0	91 \ 0	91 \ 0	132 \ 0
JAUJYP020000039.1	3881529	C	T	0 \ 153	0 \ 173	0 \ 157	2 \ 182	0 \ 191	0 \ 134	187 \ 6
JAUJYP020000039.1	3881699	A	C	0 \ 167	0 \ 165	0 \ 178	2 \ 151	0 \ 155	0 \ 147	145 \ 3
JAUJYP020000039.1	3881720	T	C	0 \ 178	0 \ 176	0 \ 207	2 \ 164	0 \ 163	0 \ 149	159 \ 2
JAUJYP020000039.1	3881726	A	G	0 \ 178	0 \ 178	0 \ 202	2 \ 168	0 \ 159	0 \ 149	161 \ 2
JAUJYP020000039.1	3881735	T	G	0 \ 174	0 \ 178	0 \ 208	0 \ 175	1 \ 170	0 \ 159	143 \ 5
JAUJYP020000039.1	3881750	T	G	0 \ 183	0 \ 211	0 \ 230	0 \ 176	0 \ 178	0 \ 157	138 \ 7
JAUJYP020000039.1	3881978	G	A	247 \ 0	258 \ 0	268 \ 1	226 \ 0	318 \ 0	238 \ 0	20 \ 208
JAUJYP020000039.1	3882183	GG	AT	166 \ 0	187 \ 0	187 \ 0	190 \ 0	223 \ 0	159 \ 1	12 \ 145
JAUJYP020000039.1	3882192	C	A	0 \ 169	0 \ 187	0 \ 187	0 \ 195	0 \ 219	1 \ 159	129 \ 12
JAUJYP020000039.1	3885139	G	C	1 \ 62	0 \ 103	0 \ 66	0 \ 48	0 \ 71	0 \ 58	72 \ 5
JAUJYP020000039.1	3887420	T	G	0 \ 108	0 \ 158	0 \ 153	0 \ 104	0 \ 129	0 \ 116	109 \ 1
JAUJYP020000039.1	3896044	T	C	1 \ 2814	1 \ 2081	0 \ 2168	4 \ 2250	2 \ 2513	1 \ 2251	2836 \ 406
JAUJYP020000039.1	3896056	G	T	1 \ 2843	0 \ 2125	0 \ 2230	5 \ 2286	0 \ 2605	2 \ 2295	2897 \ 414
JAUJYP020000039.1	3896228	C	T	5 \ 2932	2 \ 2268	0 \ 2517	0 \ 2567	1 \ 2481	4 \ 2685	3010 \ 528
JAUJYP020000039.1	3896759	G	A	7 \ 2181	1 \ 1591	4 \ 1695	0 \ 1657	2 \ 1746	4 \ 1621	1951 \ 367
JAUJYP020000039.1	3897251	T	G	1 \ 1748	0 \ 1222	1 \ 1387	0 \ 1409	1 \ 1414	8 \ 1462	1812 \ 257
JAUJYP020000039.1	3897539	C	T	0 \ 2072	1 \ 1543	1 \ 1654	4 \ 1664	0 \ 1733	6 \ 1622	1895 \ 321
JAUJYP020000039.1	3897801	C	A	2 \ 1725	1 \ 1247	1 \ 1363	1 \ 1452	2 \ 1356	0 \ 1367	1517 \ 225
JAUJYP020000039.1	3898273	A	G	0 \ 1538	2 \ 1041	1 \ 1180	1 \ 1197	3 \ 1130	4 \ 1176	1374 \ 211
JAUJYP020000039.1	3900450	T	G	1 \ 1479	1 \ 1085	0 \ 1189	0 \ 1221	0 \ 1113	2 \ 1358	1068 \ 263
JAUJYP020000039.1	3900462	A	G	3 \ 1590	2 \ 1168	3 \ 1273	0 \ 1308	4 \ 1179	2 \ 1477	1317 \ 277
JAUJYP020000039.1	3900648	C	T	5 \ 1461	2 \ 1142	0 \ 1153	0 \ 1315	0 \ 1125	7 \ 1427	1560 \ 204
JAUJYP020000039.1	3900784	G	T	1 \ 1227	1 \ 911	6 \ 873	0 \ 1074	1 \ 911	5 \ 1094	1355 \ 131
JAUJYP020000039.1	3900913	T	C	1 \ 1529	0 \ 1042	0 \ 1230	0 \ 1266	2 \ 1144	5 \ 1127	1586 \ 146
JAUJYP020000039.1	3901075	C	G	0 \ 1391	0 \ 946	4 \ 1093	2 \ 1068	2 \ 1023	1 \ 1013	1234 \ 151
JAUJYP020000039.1	3901522	G	C	6 \ 1587	5 \ 1183	5 \ 1188	2 \ 1363	1 \ 1194	7 \ 1314	1277 \ 241
JAUJYP020000039.1	3901567	T	C	4 \ 1621	1 \ 1291	2 \ 1265	1 \ 1462	2 \ 1270	5 \ 1394	1381 \ 266
JAUJYP020000039.1	3901579	C	T	10 \ 1659	5 \ 1343	7 \ 1326	7 \ 1560	13 \ 1361	17 \ 1445	1525 \ 291
JAUJYP020000039.1	3920833	T	C	402 \ 2	317 \ 27	29 \ 249	0 \ 274	0 \ 279	0 \ 189	0 \ 381
JAUJYP020000039.1	3942752	G	A	0 \ 2372	2 \ 2319	0 \ 2141	0 \ 2211	0 \ 2324	1330 \ 954	76 \ 2280
JAUJYP020000039.1	3976896	G	A	225 \ 0	185 \ 0	183 \ 0	160 \ 2	200 \ 2	138 \ 0	202 \ 0
JAUJYP020000039.1	3976975	G	A	248 \ 0	241 \ 0	256 \ 2	251 \ 1	296 \ 0	234 \ 0	264 \ 0
JAUJYP020000039.1	3977011	C	CT	171 \ 0	208 \ 3	208 \ 2	204 \ 1	242 \ 0	209 \ 0	208 \ 1
JAUJYP020000039.1	3977301	A	C	165 \ 0	197 \ 0	238 \ 0	184 \ 1	218 \ 0	203 \ 0	193 \ 0
JAUJYP020000039.1	3982272	A	G	986 \ 1	881 \ 0	834 \ 0	821 \ 1	956 \ 0	890 \ 0	1020 \ 1
JAUJYP020000039.1	3992966	T	TCAC	0 \ 426	24 \ 413	193 \ 41	285 \ 5	231 \ 1	249 \ 3	21 \ 375
JAUJYP020000039.1	3993128	T	C	2 \ 363	41 \ 383	202 \ 36	261 \ 0	216 \ 0	202 \ 2	32 \ 331
JAUJYP020000039.1	3993478	C	G	0 \ 337	26 \ 297	162 \ 34	220 \ 0	203 \ 4	163 \ 0	16 \ 268
JAUJYP020000039.1	3994638	C	T	2 \ 530	42 \ 511	289 \ 40	411 \ 1	414 \ 1	308 \ 2	35 \ 363
JAUJYP020000039.1	3995388	T	C	1 \ 631	51 \ 588	353 \ 64	427 \ 1	423 \ 2	465 \ 2	29 \ 504
JAUJYP020000039.1	3995403	T	C	2 \ 639	48 \ 610	360 \ 66	449 \ 1	455 \ 2	518 \ 3	35 \ 535
JAUJYP020000039.1	3995448	C	T	1 \ 668	41 \ 656	333 \ 63	404 \ 3	443 \ 2	448 \ 8	37 \ 568
JAUJYP020000039.1	3995749	G	A	1 \ 714	38 \ 695	325 \ 70	510 \ 0	492 \ 2	414 \ 3	47 \ 591
JAUJYP020000039.1	4033825	G	C	0 \ 236	0 \ 293	0 \ 289	0 \ 140	0 \ 180	0 \ 179	218 \ 22
JAUJYP020000039.1	4047254	A	G	0 \ 100	0 \ 142	0 \ 79	0 \ 99	0 \ 146	1 \ 108	27 \ 3
JAUJYP020000039.1	4050036	T	C	0 \ 502	0 \ 293	0 \ 321	2 \ 269	0 \ 381	0 \ 258	296 \ 36
JAUJYP020000039.1	4050491	G	C	1 \ 371	4 \ 235	348 \ 12	235 \ 0	368 \ 0	287 \ 1	27 \ 308
JAUJYP020000039.1	4062073	AAAT	A	0 \ 210	8 \ 234	265 \ 18	344 \ 2	211 \ 0	202 \ 0	27 \ 196
JAUJYP020000039.1	4062386	T	G	325 \ 2	329 \ 0	397 \ 0	491 \ 4	310 \ 0	337 \ 3	38 \ 260
JAUJYP020000039.1	4074067	C	G	375 \ 0	558 \ 0	468 \ 0	478 \ 4	398 \ 2	291 \ 0	383 \ 0
JAUJYP020000039.1	4074116	T	C	387 \ 1	628 \ 0	471 \ 1	466 \ 0	405 \ 0	310 \ 0	406 \ 0
JAUJYP020000039.1	4164999	C	T	1692 \ 2	1634 \ 3	1396 \ 0	1548 \ 3	1961 \ 0	1402 \ 5	1551 \ 8
JAUJYP020000039.1	4165280	T	C	1629 \ 0	1883 \ 1	1481 \ 0	1877 \ 0	2159 \ 0	1665 \ 4	1802 \ 2
JAUJYP020000039.1	4165917	T	C	1602 \ 0	1791 \ 4	1458 \ 4	1800 \ 0	2044 \ 1	441 \ 3	1691 \ 2
JAUJYP020000039.1	4165938	C	T	1880 \ 0	2122 \ 0	1680 \ 3	2152 \ 0	2392 \ 2	740 \ 3	2024 \ 2
JAUJYP020000039.1	4166463	G	A	1923 \ 9	1824 \ 3	1455 \ 5	1876 \ 10	2187 \ 7	1637 \ 5	1688 \ 6
JAUJYP020000039.1	4168987	A	C	212 \ 0	190 \ 0	240 \ 0	197 \ 0	244 \ 0	178 \ 0	219 \ 1
JAUJYP020000039.1	4168993	T	G	211 \ 0	189 \ 0	244 \ 0	199 \ 2	249 \ 0	178 \ 0	215 \ 1
JAUJYP020000039.1	4169065	C	A	160 \ 0	145 \ 0	205 \ 0	175 \ 0	225 \ 0	128 \ 0	161 \ 2
JAUJYP020000039.1	4169859	TT	AA	186 \ 0	139 \ 0	152 \ 0	109 \ 0	146 \ 0	147 \ 0	184 \ 0
JAUJYP020000039.1	4170494	C	G	137 \ 0	84 \ 0	105 \ 0	97 \ 0	123 \ 0	134 \ 0	126 \ 0
JAUJYP020000039.1	4170689	A	G	193 \ 2	192 \ 0	174 \ 0	142 \ 2	176 \ 0	184 \ 0	180 \ 0
JAUJYP020000039.1	4170698	A	G	215 \ 0	208 \ 0	186 \ 0	150 \ 0	176 \ 0	185 \ 0	192 \ 0
JAUJYP020000039.1	4266330	A	G	0 \ 820	0 \ 860	0 \ 636	0 \ 823	0 \ 741	217 \ 438	35 \ 600
JAUJYP020000039.1	4266373	T	A	969 \ 0	940 \ 0	732 \ 0	946 \ 0	836 \ 0	749 \ 0	750 \ 0
JAUJYP020000039.1	4266442	G	A	998 \ 1	957 \ 0	765 \ 5	997 \ 0	862 \ 0	872 \ 0	875 \ 1
JAUJYP020000039.1	4267243	C	G	655 \ 0	590 \ 0	429 \ 0	609 \ 0	603 \ 0	537 \ 0	514 \ 0
JAUJYP020000039.1	4267752	T	C	775 \ 0	674 \ 0	521 \ 0	577 \ 0	558 \ 0	485 \ 0	487 \ 0
JAUJYP020000039.1	4280114	A	G	1365 \ 0	1191 \ 1	1348 \ 0	1238 \ 1	1573 \ 0	1093 \ 0	1317 \ 0
JAUJYP020000039.1	4280144	G	A	1632 \ 3	1479 \ 0	1553 \ 3	1516 \ 2	1879 \ 1	1346 \ 0	1615 \ 1
JAUJYP020000039.1	4281180	G	A	1447 \ 4	1048 \ 1	1256 \ 2	1152 \ 0	1269 \ 3	1078 \ 2	1134 \ 0
JAUJYP020000039.1	4281912	C	T	1235 \ 0	1085 \ 0	1161 \ 5	1169 \ 5	1387 \ 0	1104 \ 0	1291 \ 0
JAUJYP020000039.1	4281972	T	C	1241 \ 0	1025 \ 0	1110 \ 2	1188 \ 0	1256 \ 0	1090 \ 0	1255 \ 0
JAUJYP020000039.1	4293809	A	G	684 \ 0	556 \ 2	673 \ 3	524 \ 1	620 \ 4	519 \ 1	739 \ 0
JAUJYP020000039.1	4294075	G	A	678 \ 1	715 \ 5	839 \ 1	631 \ 1	685 \ 2	735 \ 0	778 \ 1
JAUJYP020000039.1	4297258	GAG	AAA	550 \ 0	481 \ 0	620 \ 0	398 \ 0	545 \ 0	177 \ 3	643 \ 0
JAUJYP020000039.1	4297260	G	A	0 \ 0	0 \ 0	0 \ 0	40 \ 0	0 \ 0	187 \ 3	23 \ 0
JAUJYP020000039.1	4297275	A	G	511 \ 3	464 \ 4	595 \ 2	419 \ 5	542 \ 0	360 \ 0	669 \ 2
JAUJYP020000039.1	4297464	T	C	407 \ 2	330 \ 0	436 \ 3	300 \ 1	370 \ 0	324 \ 0	549 \ 1
JAUJYP020000039.1	4297491	T	C	397 \ 5	295 \ 0	444 \ 1	294 \ 0	331 \ 3	332 \ 0	527 \ 0
JAUJYP020000039.1	4298551	T	C	882 \ 4	953 \ 0	1135 \ 0	700 \ 0	1075 \ 1	821 \ 0	1161 \ 0
JAUJYP020000039.1	4309305	G	GT	7 \ 169	13 \ 105	22 \ 131	9 \ 149	10 \ 126	11 \ 179	16 \ 176
JAUJYP020000039.1	4333782	T	C	963 \ 1	952 \ 0	905 \ 3	676 \ 1	872 \ 0	605 \ 0	771 \ 0
JAUJYP020000039.1	4335194	G	C	242 \ 0	348 \ 0	234 \ 0	277 \ 0	262 \ 0	354 \ 0	188 \ 0
JAUJYP020000039.1	4364007	G	T	696 \ 0	1080 \ 0	550 \ 0	767 \ 0	778 \ 2	544 \ 0	631 \ 1
JAUJYP020000039.1	4364787	C	T	508 \ 2	629 \ 1	430 \ 1	566 \ 6	494 \ 2	371 \ 2	487 \ 1
JAUJYP020000039.1	4366406	A	G	361 \ 0	504 \ 0	313 \ 3	381 \ 2	304 \ 0	320 \ 0	334 \ 0
JAUJYP020000039.1	4366736	A	G	190 \ 0	248 \ 0	194 \ 0	201 \ 0	137 \ 0	147 \ 0	190 \ 0
JAUJYP020000039.1	4399319	T	C	226 \ 0	261 \ 0	268 \ 0	251 \ 7	272 \ 0	156 \ 168	4 \ 328
JAUJYP020000039.1	4399396	C	T	211 \ 0	282 \ 0	285 \ 0	210 \ 3	279 \ 0	131 \ 133	7 \ 297
JAUJYP020000039.1	4399490	A	G	177 \ 0	186 \ 1	199 \ 0	116 \ 7	192 \ 0	73 \ 80	7 \ 227
JAUJYP020000039.1	4399559	C	T	225 \ 0	187 \ 0	245 \ 0	128 \ 8	205 \ 0	84 \ 97	9 \ 256
JAUJYP020000039.1	4399886	G	A	174 \ 0	133 \ 0	212 \ 0	143 \ 16	158 \ 0	53 \ 113	1 \ 209
JAUJYP020000039.1	4399891	T	C	168 \ 0	136 \ 0	206 \ 1	133 \ 14	159 \ 0	59 \ 112	1 \ 201
JAUJYP020000039.1	4399978	G	A	186 \ 0	226 \ 0	232 \ 0	153 \ 23	202 \ 0	88 \ 93	4 \ 203
JAUJYP020000039.1	4400991	C	T	273 \ 0	246 \ 0	319 \ 0	208 \ 6	313 \ 0	110 \ 122	7 \ 313
JAUJYP020000039.1	4401075	T	C	210 \ 0	227 \ 0	283 \ 0	158 \ 10	230 \ 0	60 \ 91	10 \ 218
JAUJYP020000039.1	4401105	C	T	243 \ 0	226 \ 0	286 \ 2	157 \ 12	237 \ 1	70 \ 102	7 \ 243
JAUJYP020000039.1	4401291	A	T	196 \ 0	181 \ 0	227 \ 3	127 \ 8	244 \ 0	63 \ 78	15 \ 194
JAUJYP020000039.1	4401342	C	T	177 \ 1	166 \ 0	205 \ 0	141 \ 10	220 \ 0	57 \ 67	17 \ 169
JAUJYP020000039.1	4401434	G	T	159 \ 2	110 \ 0	157 \ 0	121 \ 5	130 \ 2	52 \ 84	5 \ 164
JAUJYP020000039.1	4404294	T	C	900 \ 0	984 \ 4	825 \ 0	780 \ 61	883 \ 0	314 \ 554	30 \ 1073
JAUJYP020000039.1	4405160	T	C	1408 \ 7	1400 \ 0	1406 \ 6	1226 \ 59	1524 \ 2	416 \ 843	52 \ 1562
JAUJYP020000039.1	4410720	C	T	222 \ 2	152 \ 2	239 \ 0	144 \ 114	294 \ 0	79 \ 578	16 \ 1169
JAUJYP020000039.1	4410731	A	G	228 \ 2	161 \ 1	254 \ 0	149 \ 118	316 \ 0	83 \ 650	19 \ 1300
JAUJYP020000039.1	4414160	G	T	1 \ 498	0 \ 570	0 \ 476	34 \ 343	0 \ 458	289 \ 143	580 \ 10
JAUJYP020000039.1	4414206	ACGG	GCGT	702 \ 1	770 \ 0	654 \ 0	495 \ 42	654 \ 0	199 \ 433	15 \ 913
JAUJYP020000039.1	4414385	G	T	1859 \ 3	2113 \ 2	1583 \ 3	1372 \ 105	1887 \ 0	472 \ 900	47 \ 1983
JAUJYP020000039.1	4414739	T	A	317 \ 0	339 \ 0	336 \ 0	211 \ 13	284 \ 2	83 \ 196	8 \ 294
JAUJYP020000039.1	4414793	G	A	145 \ 2	169 \ 0	171 \ 4	83 \ 10	122 \ 0	37 \ 92	4 \ 133
JAUJYP020000039.1	4446556	C	A	230 \ 1	254 \ 0	347 \ 0	207 \ 0	257 \ 0	316 \ 0	352 \ 0
JAUJYP020000039.1	4446589	C	T	139 \ 0	144 \ 0	206 \ 0	130 \ 0	147 \ 0	207 \ 0	237 \ 2
JAUJYP020000039.1	4446598	A	C	118 \ 0	113 \ 0	170 \ 0	99 \ 0	116 \ 0	173 \ 0	187 \ 0
JAUJYP020000039.1	4452323	A	C	2094 \ 0	1944 \ 0	1953 \ 0	1915 \ 0	2226 \ 0	2027 \ 0	2277 \ 0
JAUJYP020000039.1	4453804	A	G	1836 \ 2	1610 \ 0	1600 \ 0	1554 \ 1	1775 \ 2	1339 \ 0	1807 \ 0
JAUJYP020000039.1	4454814	T	C	1363 \ 2	1147 \ 0	1147 \ 0	946 \ 0	1411 \ 1	840 \ 3	1197 \ 1
JAUJYP020000039.1	4459444	G	A	68 \ 0	130 \ 2	56 \ 0	94 \ 0	85 \ 0	52 \ 0	67 \ 0
JAUJYP020000039.1	4459935	G	A	89 \ 0	101 \ 0	85 \ 0	70 \ 0	73 \ 0	90 \ 0	87 \ 0
JAUJYP020000039.1	4460507	G	A	96 \ 0	114 \ 0	86 \ 0	66 \ 0	88 \ 0	51 \ 0	74 \ 0
JAUJYP020000039.1	4510913	A	G	6464 \ 2	4879 \ 1	5030 \ 2	5188 \ 2	6177 \ 4	3914 \ 2	4030 \ 0
JAUJYP020000039.1	4514534	G	C	5122 \ 4	5108 \ 14	5193 \ 6	4764 \ 8	5091 \ 8	4693 \ 7	6037 \ 2
JAUJYP020000039.1	4528448	C	A	264 \ 0	266 \ 0	237 \ 0	271 \ 0	236 \ 0	295 \ 0	258 \ 1
JAUJYP020000039.1	4530128	C	T	484 \ 3	447 \ 7	482 \ 1	474 \ 5	556 \ 0	394 \ 2	442 \ 0
JAUJYP020000039.1	4530319	G	A	476 \ 1	445 \ 0	460 \ 1	444 \ 0	506 \ 0	422 \ 1	434 \ 0
JAUJYP020000039.1	4530530	T	C	592 \ 0	510 \ 0	562 \ 0	503 \ 0	587 \ 0	478 \ 0	529 \ 0
JAUJYP020000039.1	4534614	T	C	188 \ 0	225 \ 0	155 \ 0	112 \ 0	166 \ 0	162 \ 0	76 \ 0
JAUJYP020000039.1	4534879	C	T	48353 \ 43	49397 \ 63	47645 \ 62	37374 \ 44	61364 \ 87	55477 \ 76	25247 \ 41
JAUJYP020000039.1	4534960	C	T	64582 \ 70	71811 \ 48	64640 \ 46	55706 \ 30	87915 \ 72	83920 \ 70	39555 \ 26
JAUJYP020000039.1	4535144	G	A	48702 \ 119	47510 \ 148	46759 \ 166	40500 \ 130	60151 \ 214	63452 \ 199	29617 \ 79
JAUJYP020000039.1	4535209	A	G	56905 \ 11	59072 \ 12	56793 \ 15	51295 \ 13	77931 \ 37	77854 \ 21	36919 \ 7
JAUJYP020000039.1	4535244	ATAAC	GTAAT	38586 \ 6	42028 \ 4	39644 \ 18	33412 \ 8	51244 \ 19	49650 \ 8	25817 \ 6
JAUJYP020000039.1	4535284	C	T	63674 \ 73	75145 \ 88	67666 \ 63	62724 \ 65	98278 \ 91	92121 \ 113	44158 \ 41
JAUJYP020000039.1	4535305	C	T	56110 \ 20	70742 \ 11	62773 \ 14	56339 \ 19	92244 \ 26	82198 \ 21	41649 \ 11
JAUJYP020000039.1	4535475	C	G	56276 \ 11	69736 \ 37	59805 \ 25	58926 \ 24	87661 \ 57	84443 \ 37	41185 \ 28
JAUJYP020000039.1	4535496	T	C	55316 \ 11	70215 \ 9	59757 \ 5	60432 \ 9	88393 \ 13	85073 \ 7	42366 \ 5
JAUJYP020000039.1	4535568	G	A	49170 \ 23	62177 \ 11	52774 \ 12	54786 \ 14	78005 \ 17	77210 \ 18	39419 \ 3
JAUJYP020000039.1	4540972	A	G	51 \ 0	50 \ 0	41 \ 0	100 \ 0	52 \ 0	35 \ 1	33 \ 0
JAUJYP020000039.1	4549721	GGGG	AGGC	1877 \ 0	1952 \ 0	1589 \ 0	1479 \ 0	1606 \ 0	1903 \ 0	1572 \ 0
JAUJYP020000039.1	4549935	C	T	1560 \ 5	1676 \ 1	1310 \ 3	1280 \ 0	1626 \ 0	1692 \ 1	1301 \ 0
JAUJYP020000039.1	4552476	G	A	2917 \ 2	3003 \ 4	2543 \ 4	4074 \ 6	4826 \ 2	4482 \ 1	1551 \ 0
JAUJYP020000039.1	4552624	GCAG	ACAA	4010 \ 0	3123 \ 0	2852 \ 0	4897 \ 0	5279 \ 0	5682 \ 0	1952 \ 0
JAUJYP020000039.1	4552705	C	G	3927 \ 0	3524 \ 0	2730 \ 0	4425 \ 0	4600 \ 0	5267 \ 1	1866 \ 1
JAUJYP020000039.1	4552756	T	C	3491 \ 2	3040 \ 1	2363 \ 3	3777 \ 0	4059 \ 0	4681 \ 4	1611 \ 0
JAUJYP020000039.1	4552843	G	C	3490 \ 4	3066 \ 4	2295 \ 2	3727 \ 3	3996 \ 3	4918 \ 4	1648 \ 0
JAUJYP020000039.1	4553044	C	T	3745 \ 6	3602 \ 1	2597 \ 2	3813 \ 10	4237 \ 2	4906 \ 2	1593 \ 2
JAUJYP020000039.1	4554371	T	C	2442 \ 1	1990 \ 3	1579 \ 0	1644 \ 3	2051 \ 2	2477 \ 0	1643 \ 1
JAUJYP020000039.1	4554459	G	C	2270 \ 0	1752 \ 0	1464 \ 0	1502 \ 0	1927 \ 0	2238 \ 0	1439 \ 0
JAUJYP020000039.1	4554563	C	T	2378 \ 0	1865 \ 2	1521 \ 0	1464 \ 1	2165 \ 0	2055 \ 0	1618 \ 0
JAUJYP020000039.1	4555053	G	A	2353 \ 10	2392 \ 12	1934 \ 1	2514 \ 2	2794 \ 2	3111 \ 4	2237 \ 6
JAUJYP020000039.1	4555065	T	A	2393 \ 0	2507 \ 3	1967 \ 0	2538 \ 1	2897 \ 0	3213 \ 3	2367 \ 0
JAUJYP020000039.1	4555122	C	G	3277 \ 0	3216 \ 0	2529 \ 0	3004 \ 0	3590 \ 0	3690 \ 0	2926 \ 0
JAUJYP020000039.1	4555140	T	G	3518 \ 0	3582 \ 4	2693 \ 2	3220 \ 2	3918 \ 5	3967 \ 2	3312 \ 1
JAUJYP020000039.1	4569240	C	A	6886 \ 17	4916 \ 18	5953 \ 16	5461 \ 23	6927 \ 28	7911 \ 13	6241 \ 21
JAUJYP020000039.1	4569760	C	T	7466 \ 3	5654 \ 3	6408 \ 6	5967 \ 0	7558 \ 4	8679 \ 5	7097 \ 6
JAUJYP020000039.1	4578386	C	T	210 \ 0	225 \ 0	358 \ 0	580 \ 0	546 \ 0	489 \ 0	828 \ 0
JAUJYP020000039.1	4578764	A	G	236 \ 0	227 \ 0	344 \ 1	484 \ 0	438 \ 0	500 \ 0	725 \ 3
JAUJYP020000039.1	4584820	C	T	248 \ 3	207 \ 6	27 \ 218	0 \ 175	0 \ 226	0 \ 196	0 \ 215
JAUJYP020000039.1	4584850	C	G	254 \ 1	189 \ 13	21 \ 251	0 \ 184	0 \ 252	0 \ 206	0 \ 273
JAUJYP020000039.1	4585284	G	T	263 \ 0	259 \ 21	10 \ 316	0 \ 277	0 \ 348	0 \ 282	0 \ 328
JAUJYP020000039.1	4585585	T	C	280 \ 4	258 \ 18	12 \ 340	1 \ 298	0 \ 377	0 \ 328	0 \ 313
JAUJYP020000039.1	4590758	T	C	1053 \ 6	1096 \ 66	57 \ 875	0 \ 952	5 \ 1193	1 \ 821	0 \ 983
JAUJYP020000039.1	4599193	G	GA	44 \ 249	59 \ 342	62 \ 347	70 \ 289	68 \ 325	59 \ 397	53 \ 291
JAUJYP020000039.1	4622458	G	A	2422 \ 0	1991 \ 0	2509 \ 2	2321 \ 0	3228 \ 1	1935 \ 0	1961 \ 0
JAUJYP020000039.1	4661511	A	G	1100 \ 0	1210 \ 0	1290 \ 1	1065 \ 0	1359 \ 0	1280 \ 0	1329 \ 0
JAUJYP020000039.1	4661542	TA	CG	1055 \ 0	1156 \ 0	1248 \ 0	934 \ 0	1349 \ 0	1231 \ 0	1264 \ 0
JAUJYP020000039.1	4661543	A	G	5 \ 0	3 \ 0	2 \ 0	137 \ 0	0 \ 0	2 \ 0	1 \ 0
JAUJYP020000039.1	4661565	T	C	1064 \ 0	1188 \ 0	1245 \ 6	1026 \ 0	1320 \ 0	1235 \ 0	1271 \ 0
JAUJYP020000039.1	4662728	C	T	735 \ 0	685 \ 0	796 \ 0	638 \ 0	714 \ 0	672 \ 0	727 \ 0
JAUJYP020000039.1	4662741	C	A	729 \ 0	650 \ 0	801 \ 2	619 \ 0	668 \ 0	638 \ 0	688 \ 0
JAUJYP020000039.1	4662786	C	T	688 \ 0	612 \ 0	799 \ 0	560 \ 0	642 \ 0	572 \ 0	675 \ 0
JAUJYP020000039.1	4664694	C	T	891 \ 0	866 \ 2	811 \ 2	631 \ 1	902 \ 3	1055 \ 0	823 \ 0
JAUJYP020000039.1	4665478	G	A	845 \ 0	789 \ 0	719 \ 1	648 \ 10	868 \ 0	1083 \ 0	822 \ 3
JAUJYP020000039.1	4665711	A	G	1094 \ 2	1087 \ 0	956 \ 2	934 \ 0	1060 \ 0	1430 \ 0	922 \ 1
JAUJYP020000039.1	4666418	A	G	819 \ 0	782 \ 0	698 \ 2	610 \ 0	782 \ 1	946 \ 0	734 \ 0
JAUJYP020000039.1	4666466	C	G	897 \ 1	984 \ 0	823 \ 0	768 \ 0	978 \ 6	1183 \ 3	897 \ 0
JAUJYP020000039.1	4666638	C	A	978 \ 0	940 \ 1	965 \ 0	745 \ 0	1019 \ 0	1231 \ 0	906 \ 0
JAUJYP020000039.1	4666697	A	G	794 \ 0	820 \ 1	762 \ 5	601 \ 0	869 \ 0	913 \ 0	694 \ 3
JAUJYP020000039.1	4675541	T	C	81 \ 0	105 \ 0	97 \ 0	92 \ 2	111 \ 0	45 \ 0	92 \ 0
JAUJYP020000039.1	4686496	C	T	711 \ 3	1525 \ 5	425 \ 525	0 \ 1425	5 \ 1173	3 \ 2540	523 \ 3
JAUJYP020000039.1	4687260	T	A	792 \ 0	1591 \ 3	390 \ 615	0 \ 1346	0 \ 1263	6 \ 2628	466 \ 2
JAUJYP020000039.1	4687563	T	C	814 \ 8	1691 \ 2	382 \ 594	6 \ 1396	0 \ 1221	0 \ 2764	528 \ 1
JAUJYP020000039.1	4687778	T	C	1009 \ 10	2495 \ 3	511 \ 848	1 \ 1903	2 \ 1644	7 \ 3628	689 \ 9
JAUJYP020000039.1	4687884	A	G	1010 \ 11	2216 \ 7	356 \ 805	2 \ 1797	7 \ 1603	4 \ 3483	610 \ 9
JAUJYP020000039.1	4688193	C	T	0 \ 950	2 \ 1749	731 \ 453	1045 \ 7	1058 \ 6	2196 \ 0	4 \ 485
JAUJYP020000039.1	4690530	C	T	55 \ 0	104 \ 0	11 \ 40	1 \ 52	2 \ 51	0 \ 47	30 \ 2
JAUJYP020000039.1	4690909	C	G	453 \ 4	477 \ 6	91 \ 194	0 \ 258	6 \ 210	1 \ 225	275 \ 17
JAUJYP020000039.1	4691241	T	G	329 \ 0	350 \ 8	74 \ 197	0 \ 167	12 \ 220	0 \ 218	215 \ 13
JAUJYP020000039.1	4707528	T	G	1 \ 547	27 \ 494	287 \ 133	359 \ 0	457 \ 13	386 \ 0	34 \ 476
JAUJYP020000039.1	4708388	T	A	5 \ 604	34 \ 581	416 \ 166	509 \ 0	510 \ 33	521 \ 1	42 \ 679
JAUJYP020000039.1	4708562	G	A	4 \ 567	50 \ 609	415 \ 162	555 \ 0	583 \ 43	521 \ 2	63 \ 756
JAUJYP020000039.1	4708793	C	T	2 \ 487	22 \ 464	368 \ 110	422 \ 2	496 \ 18	477 \ 1	23 \ 484
JAUJYP020000039.1	4710623	T	A	0 \ 1077	78 \ 1013	646 \ 248	859 \ 2	948 \ 44	959 \ 6	92 \ 1049
JAUJYP020000039.1	4711525	T	C	5 \ 1084	64 \ 983	602 \ 255	696 \ 2	912 \ 20	858 \ 3	65 \ 1036
JAUJYP020000039.1	4711964	T	C	4 \ 967	62 \ 984	605 \ 235	730 \ 0	974 \ 21	903 \ 0	94 \ 1010
JAUJYP020000039.1	4715334	T	C	0 \ 307	15 \ 373	213 \ 54	308 \ 2	231 \ 34	261 \ 0	6 \ 368
JAUJYP020000039.1	4715771	G	C	8 \ 300	24 \ 323	279 \ 60	440 \ 1	285 \ 28	351 \ 2	9 \ 343
JAUJYP020000039.1	4715866	G	A	3 \ 358	22 \ 414	369 \ 59	575 \ 2	434 \ 36	385 \ 2	16 \ 455
JAUJYP020000039.1	4716843	TCACCACCAC	T	1 \ 481	17 \ 602	262 \ 100	399 \ 1	391 \ 35	316 \ 4	13 \ 525
JAUJYP020000039.1	4717051	A	C	5 \ 612	25 \ 678	477 \ 101	642 \ 1	640 \ 43	491 \ 2	15 \ 549
JAUJYP020000039.1	4717598	T	A	0 \ 384	7 \ 451	96 \ 134	107 \ 0	147 \ 5	112 \ 0	12 \ 408
JAUJYP020000039.1	4717806	G	T	0 \ 423	9 \ 536	87 \ 159	100 \ 0	189 \ 5	114 \ 1	20 \ 478
JAUJYP020000039.1	4720560	G	A	312 \ 0	366 \ 1	85 \ 55	0 \ 54	1 \ 111	2 \ 88	378 \ 10
JAUJYP020000039.1	4720741	T	C	0 \ 222	3 \ 309	74 \ 92	91 \ 3	96 \ 3	61 \ 0	7 \ 293
JAUJYP020000039.1	4720758	C	T	0 \ 220	5 \ 305	71 \ 95	86 \ 3	90 \ 4	63 \ 0	7 \ 282
JAUJYP020000039.1	4720765	C	T	1 \ 222	5 \ 310	69 \ 93	77 \ 3	85 \ 5	64 \ 0	8 \ 282
JAUJYP020000039.1	4720832	T	G	0 \ 248	3 \ 306	80 \ 90	81 \ 3	90 \ 5	71 \ 0	11 \ 279
JAUJYP020000039.1	4720966	T	C	0 \ 245	1 \ 328	49 \ 72	49 \ 0	74 \ 3	76 \ 0	7 \ 254
JAUJYP020000039.1	4721119	A	G	0 \ 205	2 \ 233	47 \ 88	37 \ 0	75 \ 3	35 \ 0	2 \ 180
JAUJYP020000039.1	4721146	G	A	0 \ 222	2 \ 233	62 \ 97	53 \ 0	84 \ 2	44 \ 0	9 \ 184
JAUJYP020000039.1	4721153	C	T	0 \ 224	2 \ 238	64 \ 96	52 \ 0	82 \ 2	46 \ 0	7 \ 187
JAUJYP020000039.1	4721201	T	C	0 \ 261	5 \ 317	79 \ 120	64 \ 0	80 \ 9	39 \ 0	11 \ 204
JAUJYP020000039.1	4721211	GC	G	0 \ 254	2 \ 328	73 \ 127	59 \ 2	77 \ 10	36 \ 0	10 \ 201
JAUJYP020000039.1	4722721	A	G	13 \ 2829	211 \ 2766	1883 \ 640	3129 \ 4	2909 \ 110	3550 \ 12	239 \ 3050
JAUJYP020000039.1	4722733	G	C	10 \ 2808	217 \ 2765	1740 \ 619	3039 \ 3	2838 \ 104	3338 \ 9	236 \ 2955
JAUJYP020000039.1	4722904	G	C	1 \ 2910	208 \ 3260	1831 \ 622	2959 \ 5	2803 \ 98	3192 \ 7	208 \ 2822
JAUJYP020000039.1	4723607	G	C	6 \ 3216	270 \ 3378	2338 \ 760	3922 \ 7	3632 \ 76	4183 \ 18	266 \ 3570
JAUJYP020000039.1	4723622	C	T	10 \ 3257	281 \ 3423	2328 \ 770	3997 \ 29	3586 \ 79	4158 \ 25	258 \ 3595
JAUJYP020000039.1	4744915	T	A	145 \ 0	150 \ 0	168 \ 0	180 \ 0	184 \ 0	125 \ 0	114 \ 0
JAUJYP020000039.1	4747055	T	C	166 \ 0	153 \ 0	167 \ 0	181 \ 0	247 \ 0	123 \ 0	166 \ 0
JAUJYP020000039.1	4747069	T	A	187 \ 0	161 \ 0	184 \ 0	192 \ 0	275 \ 0	141 \ 0	184 \ 0
JAUJYP020000039.1	4756170	A	G	4 \ 304	1 \ 317	2 \ 324	283 \ 0	0 \ 345	184 \ 114	12 \ 271
JAUJYP020000039.1	4756235	C	T	0 \ 249	0 \ 306	0 \ 296	252 \ 1	0 \ 296	156 \ 96	11 \ 269
JAUJYP020000039.1	4767785	C	T	133 \ 0	80 \ 8	32 \ 73	105 \ 0	6 \ 143	57 \ 31	115 \ 0
JAUJYP020000039.1	4769174	C	T	613 \ 0	616 \ 3	543 \ 1	553 \ 0	667 \ 0	867 \ 1	579 \ 0
JAUJYP020000039.1	4791344	G	A	28 \ 0	136 \ 2	92 \ 0	20 \ 0	25 \ 0	17 \ 0	52 \ 0
JAUJYP020000039.1	4795888	C	T	249 \ 0	303 \ 0	293 \ 0	269 \ 0	253 \ 0	260 \ 0	298 \ 0
JAUJYP020000039.1	4796717	A	G	417 \ 0	399 \ 0	507 \ 0	374 \ 0	456 \ 0	328 \ 0	384 \ 0
JAUJYP020000039.1	4796733	A	C	408 \ 4	374 \ 2	503 \ 0	362 \ 0	437 \ 0	337 \ 0	383 \ 0
JAUJYP020000039.1	4801179	T	G	890 \ 0	832 \ 0	669 \ 0	812 \ 2	900 \ 0	734 \ 1	609 \ 0
JAUJYP020000039.1	4801184	G	A	911 \ 0	845 \ 0	689 \ 0	833 \ 0	907 \ 0	730 \ 0	600 \ 0
JAUJYP020000039.1	4801283	T	G	1214 \ 0	1083 \ 0	931 \ 0	1167 \ 0	1214 \ 0	1147 \ 0	810 \ 0
JAUJYP020000039.1	4802265	A	G	0 \ 1105	46 \ 1070	574 \ 254	0 \ 1128	1052 \ 44	1 \ 1212	3 \ 953
JAUJYP020000039.1	4802312	T	C	1045 \ 0	1040 \ 1	836 \ 0	1031 \ 0	1080 \ 1	1053 \ 0	856 \ 0
JAUJYP020000039.1	4802805	GGCC	CGCT	993 \ 4	994 \ 66	228 \ 699	0 \ 1235	27 \ 1297	904 \ 202	712 \ 40
JAUJYP020000039.1	4802839	T	C	3 \ 1034	72 \ 1066	788 \ 265	1392 \ 0	1448 \ 32	208 \ 970	35 \ 786
JAUJYP020000039.1	4802886	G	T	646 \ 0	739 \ 0	1070 \ 1	1421 \ 0	1488 \ 1	850 \ 1	545 \ 1
JAUJYP020000039.1	4802907	T	C	516 \ 5	549 \ 87	163 \ 970	0 \ 1522	20 \ 1554	505 \ 248	451 \ 35
JAUJYP020000039.1	4803005	C	T	1002 \ 4	951 \ 96	240 \ 899	0 \ 1428	34 \ 1468	876 \ 247	752 \ 23
JAUJYP020000039.1	4803045	TCG	GCA	1368 \ 0	1353 \ 0	1220 \ 0	1465 \ 0	1525 \ 0	1348 \ 0	1004 \ 0
JAUJYP020000039.1	4803320	G	A	1221 \ 12	1158 \ 52	292 \ 728	2 \ 1103	33 \ 1228	1007 \ 176	797 \ 19
JAUJYP020000039.1	4803443	C	A	1622 \ 0	1548 \ 0	1214 \ 0	1498 \ 0	1501 \ 0	1577 \ 0	1218 \ 0
JAUJYP020000039.1	4803473	G	A	5 \ 1873	106 \ 1653	976 \ 388	1742 \ 5	1778 \ 54	295 \ 1528	25 \ 1419
JAUJYP020000039.1	4803509	A	G	1745 \ 0	1621 \ 2	1299 \ 2	1637 \ 4	1719 \ 2	1697 \ 0	1312 \ 3
JAUJYP020000039.1	4805508	A	C	156 \ 0	172 \ 0	190 \ 0	140 \ 0	183 \ 0	140 \ 0	207 \ 0
JAUJYP020000039.1	4805541	A	G	174 \ 4	163 \ 5	184 \ 2	133 \ 2	194 \ 1	140 \ 2	201 \ 5
JAUJYP020000039.1	4805853	T	C	119 \ 0	126 \ 0	125 \ 0	83 \ 0	136 \ 0	92 \ 0	148 \ 0
JAUJYP020000039.1	4806818	C	T	0 \ 181	9 \ 179	153 \ 41	158 \ 1	184 \ 13	34 \ 106	2 \ 171
JAUJYP020000039.1	4817369	C	A	84 \ 0	101 \ 0	69 \ 0	98 \ 0	92 \ 0	102 \ 0	105 \ 0
JAUJYP020000039.1	4818071	A	C	212 \ 0	200 \ 0	166 \ 0	180 \ 0	209 \ 0	212 \ 0	160 \ 0
JAUJYP020000039.1	4820242	C	T	85 \ 0	47 \ 0	194 \ 0	129 \ 2	41 \ 0	337 \ 0	946 \ 0
JAUJYP020000039.1	4820638	C	T	81 \ 0	26 \ 0	121 \ 0	110 \ 0	45 \ 0	259 \ 0	570 \ 1
JAUJYP020000039.1	4820854	T	C	51 \ 0	15 \ 0	75 \ 0	53 \ 0	25 \ 0	137 \ 0	424 \ 3
JAUJYP020000039.1	4825410	G	A	674 \ 1	561 \ 0	590 \ 1	719 \ 0	574 \ 0	730 \ 0	712 \ 0
JAUJYP020000039.1	4834049	A	G	2 \ 181	28 \ 183	13 \ 184	32 \ 164	15 \ 226	14 \ 147	26 \ 222
JAUJYP020000039.1	4834170	C	T	4 \ 248	78 \ 269	57 \ 274	57 \ 211	27 \ 305	50 \ 206	55 \ 397
JAUJYP020000039.1	4834202	T	G	3 \ 242	38 \ 237	31 \ 259	28 \ 193	13 \ 299	35 \ 208	35 \ 369
JAUJYP020000039.1	4837922	A	C	3 \ 220	12 \ 284	138 \ 62	221 \ 2	235 \ 7	209 \ 0	23 \ 236
JAUJYP020000039.1	4872683	T	C	526 \ 3	446 \ 21	105 \ 237	0 \ 282	31 \ 417	3 \ 206	413 \ 13
JAUJYP020000039.1	4872947	C	T	537 \ 3	555 \ 0	424 \ 1	385 \ 2	511 \ 4	345 \ 0	681 \ 0
JAUJYP020000039.1	4873081	C	T	500 \ 1	414 \ 18	115 \ 275	0 \ 319	37 \ 399	1 \ 303	467 \ 30
JAUJYP020000039.1	4873129	A	G	608 \ 2	549 \ 0	450 \ 0	329 \ 2	474 \ 0	316 \ 0	569 \ 0
JAUJYP020000039.1	4874369	C	T	487 \ 3	450 \ 31	113 \ 271	0 \ 314	23 \ 415	0 \ 299	537 \ 30
JAUJYP020000039.1	4875018	G	T	27 \ 554	70 \ 514	47 \ 417	0 \ 370	56 \ 449	42 \ 381	1 \ 626
JAUJYP020000039.1	4875265	G	A	430 \ 5	399 \ 26	95 \ 218	1 \ 261	28 \ 373	1 \ 227	452 \ 28
JAUJYP020000039.1	4881481	C	T	16 \ 278	74 \ 290	60 \ 290	0 \ 245	68 \ 308	29 \ 233	7 \ 286
JAUJYP020000039.1	4892371	A	T	346 \ 2	300 \ 22	94 \ 219	0 \ 324	26 \ 319	0 \ 256	301 \ 32
JAUJYP020000039.1	4893366	A	G	0 \ 319	24 \ 304	141 \ 66	233 \ 0	231 \ 37	224 \ 1	34 \ 311
JAUJYP020000039.1	4907606	C	T	899 \ 2	847 \ 69	264 \ 801	2 \ 942	51 \ 1008	2 \ 814	882 \ 90
JAUJYP020000039.1	4909132	G	GA	118 \ 671	124 \ 641	85 \ 661	75 \ 680	87 \ 612	56 \ 564	131 \ 730
JAUJYP020000039.1	4909482	T	C	1117 \ 6	911 \ 49	278 \ 656	4 \ 865	50 \ 904	1 \ 647	811 \ 107
JAUJYP020000039.1	4909578	A	C	4 \ 1025	0 \ 945	0 \ 846	677 \ 50	0 \ 810	0 \ 641	1 \ 1017
JAUJYP020000039.1	4911503	T	C	827 \ 0	758 \ 44	229 \ 545	0 \ 672	39 \ 640	2 \ 568	627 \ 103
JAUJYP020000039.1	4912373	GA	TT	907 \ 4	802 \ 60	276 \ 649	3 \ 728	61 \ 775	3 \ 771	919 \ 75
JAUJYP020000039.1	4912492	G	A	1088 \ 6	1049 \ 70	332 \ 754	3 \ 893	61 \ 962	5 \ 1001	1322 \ 102
JAUJYP020000039.1	4916086	C	T	196 \ 0	156 \ 13	56 \ 134	4 \ 168	2 \ 214	0 \ 223	158 \ 27
JAUJYP020000039.1	4922120	C	T	6262 \ 13	7909 \ 17	7028 \ 27	6479 \ 12	7786 \ 5	5188 \ 11	6761 \ 21
JAUJYP020000039.1	4924584	G	A	0 \ 2722	0 \ 1570	2 \ 2408	472 \ 300	0 \ 2879	4 \ 2550	8 \ 2732
JAUJYP020000039.1	4925640	A	G	3661 \ 0	2037 \ 1	3296 \ 2	973 \ 0	4163 \ 0	3463 \ 0	4161 \ 0
JAUJYP020000039.1	4934203	T	G	0 \ 1266	76 \ 1653	841 \ 275	1140 \ 1	1091 \ 40	350 \ 1037	17 \ 1886
JAUJYP020000039.1	4934405	C	T	5 \ 1892	164 \ 2582	1544 \ 384	1875 \ 5	1859 \ 39	631 \ 1338	52 \ 2624
JAUJYP020000039.1	4939995	A	C	0 \ 325	27 \ 367	346 \ 101	284 \ 1	383 \ 13	61 \ 144	5 \ 466
JAUJYP020000039.1	4940189	C	T	0 \ 337	0 \ 351	33 \ 290	0 \ 266	13 \ 301	4 \ 207	272 \ 31
JAUJYP020000039.1	4940325	CG	TT	1 \ 287	9 \ 314	234 \ 80	208 \ 0	220 \ 3	63 \ 114	4 \ 398
JAUJYP020000039.1	4940349	G	C	1 \ 308	9 \ 305	224 \ 89	207 \ 0	280 \ 3	59 \ 132	5 \ 403
JAUJYP020000039.1	4940773	C	T	0 \ 413	37 \ 458	395 \ 108	346 \ 1	477 \ 16	86 \ 201	11 \ 506
JAUJYP020000039.1	4940847	CTT	TTG	0 \ 374	24 \ 416	303 \ 95	303 \ 1	384 \ 18	83 \ 198	6 \ 431
JAUJYP020000039.1	4940870	G	T	0 \ 393	29 \ 449	346 \ 99	319 \ 1	391 \ 21	92 \ 210	6 \ 462
JAUJYP020000039.1	4941163	CC	TA	305 \ 2	365 \ 20	73 \ 349	1 \ 292	10 \ 390	210 \ 85	362 \ 9
JAUJYP020000039.1	4942007	G	T	0 \ 549	44 \ 576	536 \ 137	476 \ 2	615 \ 19	157 \ 244	4 \ 667
JAUJYP020000039.1	4942214	A	G	2 \ 408	41 \ 434	458 \ 95	358 \ 2	426 \ 22	108 \ 201	6 \ 456
JAUJYP020000039.1	4942365	C	T	1 \ 368	24 \ 342	293 \ 89	192 \ 0	352 \ 7	49 \ 100	6 \ 331
JAUJYP020000039.1	4995328	C	A	370 \ 0	214 \ 0	283 \ 0	263 \ 0	321 \ 0	293 \ 0	374 \ 0
JAUJYP020000039.1	4995467	T	C	446 \ 0	325 \ 2	392 \ 0	314 \ 2	418 \ 1	347 \ 0	466 \ 2
JAUJYP020000039.1	4995482	G	A	394 \ 3	329 \ 0	376 \ 1	306 \ 0	390 \ 4	345 \ 0	442 \ 0
JAUJYP020000039.1	4995863	A	C	456 \ 0	310 \ 1	447 \ 0	433 \ 0	412 \ 0	404 \ 0	624 \ 0
JAUJYP020000039.1	4996218	A	G	306 \ 0	251 \ 0	324 \ 0	243 \ 0	302 \ 0	277 \ 0	399 \ 0
JAUJYP020000039.1	4997033	C	CCTT	200 \ 13	183 \ 9	203 \ 12	187 \ 10	241 \ 16	214 \ 13	226 \ 19
JAUJYP020000039.1	4997052	GC	CT	105 \ 13	60 \ 9	90 \ 12	59 \ 10	89 \ 16	62 \ 13	78 \ 19
JAUJYP020000039.1	4997074	G	C	330 \ 4	302 \ 8	363 \ 14	322 \ 6	408 \ 6	351 \ 10	401 \ 0
JAUJYP020000039.1	5003058	A	T	128 \ 0	137 \ 0	87 \ 0	89 \ 0	137 \ 0	158 \ 0	98 \ 0
JAUJYP020000039.1	5006634	G	T	0 \ 1333	0 \ 1038	4 \ 1121	0 \ 987	0 \ 1268	561 \ 332	61 \ 1136
JAUJYP020000039.1	5007190	GTGC	CTGA	0 \ 1224	0 \ 955	7 \ 987	0 \ 922	0 \ 1081	546 \ 284	53 \ 966
JAUJYP020000039.1	5007317	A	G	0 \ 1521	0 \ 1297	3 \ 1348	0 \ 1243	0 \ 1330	643 \ 358	83 \ 1301
JAUJYP020000039.1	5008104	G	A	950 \ 2	792 \ 65	245 \ 675	669 \ 82	38 \ 859	1 \ 692	667 \ 88
JAUJYP020000039.1	5008288	G	A	0 \ 935	6 \ 824	1 \ 905	0 \ 774	1 \ 861	457 \ 267	79 \ 695
JAUJYP020000039.1	5019682	C	T	427 \ 0	272 \ 26	133 \ 186	451 \ 1	9 \ 394	1 \ 311	232 \ 42
JAUJYP020000039.1	5019690	C	G	395 \ 0	256 \ 25	129 \ 181	424 \ 1	9 \ 395	1 \ 305	218 \ 42
JAUJYP020000039.1	5031266	C	T	2471 \ 1	2710 \ 4	2735 \ 4	2183 \ 4	2539 \ 2	1992 \ 1	2618 \ 0
JAUJYP020000039.1	5031297	C	T	0 \ 2545	0 \ 2719	0 \ 2855	9 \ 2234	1 \ 2588	1331 \ 604	117 \ 2454
JAUJYP020000039.1	5031386	A	T	3053 \ 1	3353 \ 3	3363 \ 2	2681 \ 10	3114 \ 2	719 \ 1724	2827 \ 161
JAUJYP020000039.1	5031567	C	T	3040 \ 9	3349 \ 9	3331 \ 11	2799 \ 14	3319 \ 10	713 \ 1752	3041 \ 164
JAUJYP020000039.1	5032153	G	A	3500 \ 4	3810 \ 6	3982 \ 24	3358 \ 5	3905 \ 5	2645 \ 1	3504 \ 4
JAUJYP020000039.1	5032208	T	G	3452 \ 3	3688 \ 5	3900 \ 2	3265 \ 0	3941 \ 0	2803 \ 0	3692 \ 0
JAUJYP020000039.1	5070282	T	C	307 \ 0	340 \ 0	236 \ 0	264 \ 0	297 \ 0	274 \ 0	295 \ 0
JAUJYP020000039.1	5075598	A	G	4929 \ 2	5711 \ 2	5338 \ 3	4880 \ 7	6028 \ 7	4363 \ 8	5263 \ 3
JAUJYP020000039.1	5075713	G	A	5687 \ 9	6650 \ 6	6234 \ 7	5432 \ 1	7073 \ 10	4930 \ 3	6034 \ 6
JAUJYP020000039.1	5075974	C	A	7549 \ 0	8585 \ 2	8212 \ 8	7288 \ 2	8986 \ 1	6322 \ 3	7837 \ 7
JAUJYP020000039.1	5078279	A	G	601 \ 0	594 \ 0	466 \ 0	628 \ 0	638 \ 0	633 \ 0	598 \ 1
JAUJYP020000039.1	5078512	C	CTGT	228 \ 1	231 \ 0	218 \ 0	253 \ 0	215 \ 0	287 \ 0	258 \ 0
JAUJYP020000039.1	5078571	A	G	437 \ 0	372 \ 0	318 \ 2	352 \ 0	355 \ 0	460 \ 0	432 \ 2
JAUJYP020000039.1	5078584	A	G	468 \ 0	428 \ 0	366 \ 2	411 \ 0	387 \ 0	518 \ 0	473 \ 0
JAUJYP020000039.1	5078597	C	T	492 \ 0	460 \ 0	395 \ 1	443 \ 0	415 \ 1	516 \ 0	486 \ 0
JAUJYP020000039.1	5078621	A	C	574 \ 0	543 \ 0	433 \ 0	527 \ 0	512 \ 3	565 \ 0	561 \ 0
JAUJYP020000039.1	5078627	A	C	599 \ 0	573 \ 0	454 \ 0	554 \ 0	538 \ 0	591 \ 0	583 \ 0
JAUJYP020000039.1	5078688	G	A	616 \ 0	604 \ 0	459 \ 0	600 \ 0	574 \ 0	568 \ 0	587 \ 0
JAUJYP020000039.1	5078762	T	C	730 \ 2	657 \ 0	531 \ 0	712 \ 0	620 \ 0	717 \ 0	634 \ 0
JAUJYP020000039.1	5078778	G	A	692 \ 0	622 \ 0	514 \ 0	680 \ 0	609 \ 0	697 \ 0	584 \ 0
JAUJYP020000039.1	5078904	GT	ATCTC	443 \ 0	373 \ 0	373 \ 0	413 \ 0	354 \ 0	496 \ 0	414 \ 0
JAUJYP020000039.1	5079034	C	T	0 \ 481	0 \ 489	284 \ 74	0 \ 486	0 \ 419	163 \ 291	4 \ 454
JAUJYP020000039.1	5079078	GCA	TCC	413 \ 0	462 \ 0	344 \ 0	438 \ 0	372 \ 0	434 \ 0	402 \ 0
JAUJYP020000039.1	5079170	C	T	356 \ 0	367 \ 0	296 \ 1	362 \ 0	303 \ 0	426 \ 0	319 \ 0
JAUJYP020000039.1	5079178	G	C	346 \ 0	383 \ 0	300 \ 0	366 \ 0	294 \ 0	428 \ 0	314 \ 0
JAUJYP020000039.1	5079183	G	T	342 \ 0	374 \ 0	295 \ 0	362 \ 0	294 \ 0	436 \ 0	318 \ 0
JAUJYP020000039.1	5079377	G	A	366 \ 0	325 \ 0	302 \ 0	417 \ 0	367 \ 0	390 \ 0	320 \ 0
JAUJYP020000039.1	5079738	C	G	447 \ 0	412 \ 0	348 \ 0	440 \ 0	413 \ 0	382 \ 0	389 \ 0
JAUJYP020000039.1	5079839	A	G	456 \ 0	420 \ 0	365 \ 0	441 \ 0	413 \ 0	486 \ 0	379 \ 0
JAUJYP020000039.1	5079859	G	A	381 \ 0	368 \ 1	325 \ 4	388 \ 2	387 \ 0	444 \ 0	329 \ 0
JAUJYP020000039.1	5086933	C	T	277 \ 0	275 \ 1	369 \ 0	250 \ 0	374 \ 2	281 \ 0	304 \ 0
JAUJYP020000039.1	5086981	A	C	343 \ 0	321 \ 0	395 \ 0	234 \ 0	341 \ 0	259 \ 0	343 \ 0
JAUJYP020000039.1	5089995	A	G	493 \ 0	527 \ 0	490 \ 0	532 \ 0	628 \ 0	469 \ 1	599 \ 0
JAUJYP020000039.1	5090747	C	T	586 \ 0	552 \ 0	508 \ 0	532 \ 2	611 \ 0	475 \ 0	570 \ 0
JAUJYP020000039.1	5091287	G	A	617 \ 0	601 \ 0	576 \ 2	601 \ 0	692 \ 4	501 \ 2	539 \ 0
JAUJYP020000039.1	5091465	G	A	526 \ 0	461 \ 0	537 \ 2	477 \ 0	601 \ 0	456 \ 0	456 \ 0
JAUJYP020000039.1	5091852	T	A	144 \ 0	186 \ 0	197 \ 2	114 \ 0	199 \ 0	229 \ 0	132 \ 0
JAUJYP020000039.1	5092178	A	T	133 \ 0	283 \ 0	141 \ 0	128 \ 0	205 \ 0	275 \ 0	179 \ 0
JAUJYP020000039.1	5102272	C	T	585 \ 3	691 \ 7	410 \ 0	960 \ 5	580 \ 1	744 \ 1	479 \ 14
JAUJYP020000039.1	5102300	G	A	844 \ 3	792 \ 5	610 \ 0	1370 \ 9	800 \ 2	1039 \ 7	710 \ 8
JAUJYP020000039.1	5102317	A	G	1086 \ 0	1177 \ 5	800 \ 0	1763 \ 0	940 \ 3	1393 \ 3	963 \ 1
JAUJYP020000039.1	5102337	A	T	1132 \ 0	1510 \ 0	825 \ 0	1835 \ 0	986 \ 0	1471 \ 0	1035 \ 0
JAUJYP020000039.1	5102347	A	G	1142 \ 0	1527 \ 0	843 \ 0	1839 \ 0	1020 \ 0	1473 \ 1	1033 \ 0
JAUJYP020000039.1	5102373	G	A	1209 \ 0	1656 \ 0	922 \ 0	1970 \ 0	1092 \ 0	1648 \ 0	1131 \ 1
JAUJYP020000039.1	5102569	G	A	1542 \ 0	1997 \ 1	1152 \ 0	2454 \ 1	1403 \ 0	2254 \ 1	1496 \ 0
JAUJYP020000039.1	5102620	C	G	1453 \ 0	1830 \ 0	1090 \ 0	2278 \ 0	1282 \ 0	2172 \ 0	1344 \ 0
JAUJYP020000039.1	5103697	G	C	1387 \ 0	1533 \ 0	1068 \ 0	2160 \ 0	1355 \ 0	1835 \ 0	1222 \ 0
JAUJYP020000039.1	5104112	G	T	1122 \ 0	1385 \ 0	874 \ 2	1786 \ 2	887 \ 0	1299 \ 1	973 \ 1
JAUJYP020000039.1	5104307	A	G	1598 \ 1	2141 \ 2	1279 \ 0	2611 \ 1	1412 \ 0	2298 \ 2	1434 \ 0
JAUJYP020000039.1	5104328	G	A	1492 \ 0	1957 \ 0	1199 \ 0	2407 \ 1	1331 \ 0	2197 \ 0	1339 \ 0
JAUJYP020000039.1	5104343	C	T	1428 \ 0	1798 \ 1	1091 \ 0	2165 \ 0	1195 \ 0	2042 \ 0	1224 \ 0
JAUJYP020000039.1	5105872	G	T	49730 \ 96	49496 \ 151	53469 \ 135	44260 \ 107	55249 \ 158	41134 \ 70	60376 \ 120
JAUJYP020000039.1	5105998	G	A	29953 \ 26	30687 \ 33	33357 \ 25	27139 \ 31	33609 \ 31	26259 \ 21	35952 \ 28
JAUJYP020000039.1	5106013	G	T	26163 \ 80	26643 \ 67	29174 \ 84	23634 \ 90	29240 \ 91	22537 \ 69	30798 \ 70
JAUJYP020000039.1	5106145	C	T	39307 \ 24	37296 \ 34	40763 \ 26	33217 \ 22	41093 \ 37	28742 \ 11	41117 \ 52
JAUJYP020000039.1	5106521	A	G	34434 \ 17	34805 \ 20	36799 \ 20	30235 \ 20	36896 \ 22	26861 \ 17	39903 \ 14
JAUJYP020000039.1	5106588	G	A	37317 \ 20	37127 \ 19	39956 \ 22	32417 \ 24	39685 \ 27	29413 \ 16	43375 \ 28
JAUJYP020000039.1	5108555	G	T	495 \ 2	672 \ 2	489 \ 1	679 \ 0	563 \ 2	595 \ 0	473 \ 2
JAUJYP020000039.1	5108765	C	T	262 \ 0	380 \ 0	245 \ 1	296 \ 1	290 \ 0	385 \ 0	289 \ 0
JAUJYP020000039.1	5114196	T	C	165 \ 0	114 \ 0	175 \ 0	128 \ 0	168 \ 0	146 \ 0	163 \ 0
JAUJYP020000039.1	5114293	T	A	179 \ 0	108 \ 0	185 \ 0	146 \ 0	169 \ 0	168 \ 2	172 \ 0
JAUJYP020000039.1	5114323	A	G	166 \ 0	108 \ 0	179 \ 0	155 \ 0	165 \ 0	166 \ 0	168 \ 0
JAUJYP020000039.1	5114429	C	A	131 \ 0	103 \ 0	145 \ 0	140 \ 0	119 \ 0	133 \ 0	178 \ 0
JAUJYP020000039.1	5114610	AGAG	A	138 \ 0	103 \ 0	121 \ 0	103 \ 0	106 \ 0	132 \ 0	126 \ 0
JAUJYP020000039.1	5121013	A	G	1253 \ 0	727 \ 1	946 \ 6	1238 \ 3	1609 \ 2	919 \ 3	1290 \ 2
JAUJYP020000039.1	5122563	T	C	3056 \ 0	3127 \ 0	2802 \ 0	3430 \ 1	3242 \ 4	2807 \ 0	2886 \ 0
JAUJYP020000039.1	5122640	A	C	2475 \ 4	2408 \ 4	2267 \ 2	2547 \ 3	2476 \ 1	2388 \ 0	2355 \ 6
JAUJYP020000039.1	5122649	T	A	2452 \ 2	2369 \ 2	2250 \ 0	2515 \ 0	2451 \ 0	2372 \ 0	2333 \ 0
JAUJYP020000039.1	5122717	T	C	1905 \ 0	1597 \ 6	1654 \ 0	1757 \ 2	1774 \ 0	1760 \ 1	1694 \ 0
JAUJYP020000039.1	5123243	C	T	2063 \ 2	1648 \ 0	1682 \ 1	1759 \ 0	1877 \ 1	1805 \ 0	1750 \ 0
JAUJYP020000039.1	5123977	G	A	871 \ 5	822 \ 0	748 \ 1	830 \ 6	940 \ 0	797 \ 6	835 \ 0
JAUJYP020000039.1	5127069	A	C	223 \ 0	243 \ 0	196 \ 0	221 \ 0	238 \ 0	302 \ 0	340 \ 0
JAUJYP020000039.1	5182594	C	T	0 \ 108	0 \ 46	36 \ 58	0 \ 72	0 \ 90	87 \ 5	3 \ 62
JAUJYP020000039.1	5183049	C	CA	20 \ 70	8 \ 41	30 \ 66	9 \ 40	15 \ 74	19 \ 88	10 \ 55
JAUJYP020000039.1	5186703	G	C	0 \ 5074	2 \ 4227	675 \ 2485	0 \ 5127	143 \ 6133	3664 \ 1989	357 \ 3534
JAUJYP020000039.1	5186757	T	C	20 \ 4322	48 \ 3406	617 \ 2103	29 \ 4071	143 \ 5018	3189 \ 1619	275 \ 3004
JAUJYP020000039.1	5187601	G	A	6 \ 3581	0 \ 3022	511 \ 1742	1 \ 3429	128 \ 4062	2641 \ 1303	312 \ 2655
JAUJYP020000039.1	5188057	A	G	0 \ 2607	0 \ 2260	275 \ 1339	1 \ 2837	105 \ 3155	1930 \ 1149	205 \ 1878
JAUJYP020000039.1	5194870	G	A	660 \ 2	740 \ 1	546 \ 128	583 \ 0	671 \ 39	177 \ 506	701 \ 33
JAUJYP020000039.1	5194899	T	C	0 \ 462	0 \ 501	0 \ 450	0 \ 372	0 \ 475	302 \ 131	25 \ 464
JAUJYP020000039.1	5194963	A	C	178 \ 0	210 \ 0	117 \ 36	129 \ 0	170 \ 6	46 \ 170	194 \ 8
JAUJYP020000039.1	5257461	C	T	163 \ 1	112 \ 0	152 \ 0	137 \ 0	120 \ 0	103 \ 0	117 \ 0
JAUJYP020000039.1	5259142	G	A	207 \ 0	155 \ 0	157 \ 0	150 \ 0	185 \ 0	164 \ 0	199 \ 1
JAUJYP020000039.1	5259197	A	G	189 \ 0	155 \ 0	147 \ 2	155 \ 0	176 \ 3	158 \ 0	191 \ 0
JAUJYP020000039.1	5259251	C	A	217 \ 0	152 \ 0	155 \ 0	176 \ 0	222 \ 0	163 \ 0	209 \ 0
JAUJYP020000039.1	5259358	C	T	236 \ 1	213 \ 0	239 \ 1	208 \ 0	253 \ 0	182 \ 0	243 \ 5
JAUJYP020000039.1	5259409	A	C	209 \ 4	201 \ 0	216 \ 0	179 \ 0	220 \ 0	154 \ 0	244 \ 0
JAUJYP020000039.1	5259424	T	C	208 \ 0	185 \ 0	192 \ 2	179 \ 0	207 \ 0	148 \ 0	235 \ 0
JAUJYP020000039.1	5259497	G	A	204 \ 0	171 \ 0	145 \ 0	154 \ 0	192 \ 0	145 \ 0	182 \ 0
JAUJYP020000039.1	5259503	T	A	196 \ 1	164 \ 0	145 \ 0	147 \ 0	184 \ 0	140 \ 0	182 \ 0
JAUJYP020000039.1	5259991	C	T	277 \ 4	194 \ 0	227 \ 0	230 \ 0	257 \ 0	202 \ 0	237 \ 0
JAUJYP020000039.1	5260240	G	A	286 \ 0	221 \ 0	306 \ 0	245 \ 0	259 \ 0	257 \ 0	317 \ 0
JAUJYP020000039.1	5260270	A	C	316 \ 0	255 \ 0	341 \ 0	286 \ 0	279 \ 0	253 \ 0	333 \ 0
JAUJYP020000039.1	5261507	G	A	314 \ 1	205 \ 0	274 \ 0	232 \ 1	249 \ 1	218 \ 0	260 \ 3
JAUJYP020000039.1	5272995	C	T	204 \ 0	186 \ 0	202 \ 0	209 \ 0	248 \ 0	171 \ 0	258 \ 0
JAUJYP020000039.1	5273362	G	A	158 \ 1	177 \ 0	148 \ 0	131 \ 0	161 \ 0	167 \ 0	175 \ 0
JAUJYP020000039.1	5273382	G	A	151 \ 0	181 \ 0	156 \ 0	139 \ 1	186 \ 0	175 \ 0	169 \ 0
JAUJYP020000039.1	5273874	A	C	217 \ 0	223 \ 0	247 \ 0	211 \ 0	238 \ 0	231 \ 1	263 \ 1
JAUJYP020000039.1	5274402	G	A	215 \ 0	199 \ 0	216 \ 0	175 \ 0	271 \ 0	183 \ 0	196 \ 0
JAUJYP020000039.1	5274931	C	A	51 \ 199	37 \ 194	61 \ 172	47 \ 183	64 \ 228	40 \ 204	34 \ 264
JAUJYP020000039.1	5275167	G	T	294 \ 0	269 \ 1	347 \ 1	237 \ 0	315 \ 0	239 \ 0	272 \ 0
JAUJYP020000039.1	5275237	C	T	241 \ 1	216 \ 0	267 \ 0	202 \ 0	257 \ 0	175 \ 0	221 \ 0
JAUJYP020000039.1	5275243	G	A	238 \ 0	219 \ 0	259 \ 0	199 \ 0	258 \ 0	172 \ 0	215 \ 0
JAUJYP020000039.1	5275332	T	C	180 \ 0	158 \ 0	168 \ 0	133 \ 0	179 \ 0	131 \ 0	198 \ 1
JAUJYP020000039.1	5275629	A	T	199 \ 0	208 \ 0	243 \ 0	165 \ 1	225 \ 0	163 \ 0	248 \ 0
JAUJYP020000039.1	5276022	C	G	351 \ 0	252 \ 0	306 \ 0	265 \ 0	302 \ 0	341 \ 0	299 \ 0
JAUJYP020000039.1	5276163	GTACG	ATACA	308 \ 0	230 \ 0	328 \ 0	259 \ 0	279 \ 0	311 \ 0	340 \ 0
JAUJYP020000039.1	5276803	G	A	480 \ 0	338 \ 0	469 \ 0	346 \ 0	507 \ 2	426 \ 0	505 \ 0
JAUJYP020000039.1	5276814	ACTC	A	402 \ 0	289 \ 0	421 \ 0	286 \ 0	310 \ 0	278 \ 0	433 \ 0
JAUJYP020000039.1	5277113	C	T	0 \ 462	34 \ 351	383 \ 129	371 \ 1	505 \ 22	426 \ 1	527 \ 2
JAUJYP020000039.1	5277232	C	G	499 \ 0	404 \ 0	529 \ 0	436 \ 0	604 \ 0	423 \ 0	500 \ 0
JAUJYP020000039.1	5277873	A	T	83 \ 490	71 \ 463	73 \ 572	45 \ 412	76 \ 568	45 \ 444	62 \ 634
JAUJYP020000039.1	5286439	G	C	2318 \ 0	2818 \ 0	2934 \ 0	2965 \ 0	3655 \ 1	3110 \ 0	3357 \ 0
JAUJYP020000039.1	5287685	G	A	4 \ 1854	3 \ 1532	647 \ 1461	1 \ 1893	58 \ 2079	4 \ 1841	3 \ 1917
JAUJYP020000039.1	5324042	A	G	248 \ 0	194 \ 1	169 \ 75	183 \ 0	225 \ 7	216 \ 1	231 \ 0
JAUJYP020000039.1	5324241	CAT	AAA	205 \ 0	150 \ 0	154 \ 67	172 \ 0	209 \ 7	181 \ 0	206 \ 0
JAUJYP020000039.1	5324924	C	T	157 \ 0	125 \ 0	114 \ 36	173 \ 0	152 \ 4	149 \ 0	178 \ 0
JAUJYP020000039.1	5324939	TG	CT	155 \ 0	125 \ 0	113 \ 37	167 \ 0	147 \ 4	129 \ 0	160 \ 0
JAUJYP020000039.1	5324960	C	T	179 \ 0	154 \ 0	119 \ 37	195 \ 0	164 \ 4	148 \ 0	198 \ 0
JAUJYP020000039.1	5325717	C	T	152 \ 0	125 \ 0	84 \ 27	151 \ 0	92 \ 4	149 \ 0	155 \ 0
JAUJYP020000039.1	5326282	T	A	139 \ 0	146 \ 0	93 \ 28	146 \ 0	149 \ 7	206 \ 0	126 \ 0
JAUJYP020000039.1	5326295	G	A	154 \ 0	142 \ 0	91 \ 28	142 \ 0	148 \ 8	193 \ 0	125 \ 0
JAUJYP020000039.1	5326342	C	T	145 \ 0	129 \ 0	85 \ 26	109 \ 0	100 \ 3	163 \ 0	129 \ 0
JAUJYP020000039.1	5326354	C	T	165 \ 0	122 \ 0	106 \ 28	128 \ 0	126 \ 3	157 \ 0	111 \ 0
JAUJYP020000039.1	5327114	G	T	150 \ 0	95 \ 0	111 \ 37	103 \ 0	134 \ 1	153 \ 0	124 \ 0
JAUJYP020000039.1	5332534	C	CCTT	234 \ 7	242 \ 7	236 \ 63	276 \ 3	254 \ 16	242 \ 1	294 \ 2
JAUJYP020000039.1	5332852	A	G	247 \ 0	267 \ 2	186 \ 50	246 \ 0	256 \ 16	293 \ 0	332 \ 0
JAUJYP020000039.1	5333006	A	C	463 \ 0	496 \ 0	343 \ 72	451 \ 1	459 \ 19	402 \ 0	593 \ 0
JAUJYP020000039.1	5341595	G	A	578 \ 0	544 \ 0	387 \ 97	533 \ 0	695 \ 16	431 \ 0	580 \ 0
JAUJYP020000039.1	5341947	T	G	499 \ 1	416 \ 0	387 \ 85	428 \ 0	462 \ 12	378 \ 0	376 \ 1
JAUJYP020000039.1	5341952	G	C	498 \ 1	415 \ 0	387 \ 82	424 \ 0	464 \ 13	367 \ 0	378 \ 1
JAUJYP020000039.1	5342009	A	G	548 \ 3	498 \ 0	447 \ 91	522 \ 0	597 \ 20	413 \ 1	485 \ 2
JAUJYP020000039.1	5342028	C	G	563 \ 0	553 \ 0	483 \ 89	563 \ 0	639 \ 19	447 \ 0	523 \ 2
JAUJYP020000039.1	5349277	T	C	1713 \ 0	2267 \ 0	1505 \ 203	2241 \ 1	1984 \ 5	2132 \ 0	1733 \ 0
JAUJYP020000039.1	5349291	A	G	1624 \ 4	2116 \ 2	1422 \ 207	2134 \ 1	1848 \ 8	2007 \ 0	1610 \ 4
JAUJYP020000039.1	5349315	C	T	1930 \ 0	2564 \ 1	1898 \ 205	2516 \ 2	2259 \ 10	2420 \ 2	1963 \ 3
JAUJYP020000039.1	5349387	C	T	1981 \ 4	2619 \ 3	1951 \ 213	2564 \ 2	2303 \ 14	2458 \ 3	2204 \ 5
JAUJYP020000039.1	5349422	T	C	2267 \ 5	2961 \ 0	2439 \ 0	2917 \ 1	2549 \ 0	2813 \ 8	2590 \ 0
JAUJYP020000039.1	5349456	C	T	2075 \ 4	2641 \ 1	2025 \ 250	2637 \ 5	2292 \ 17	2534 \ 8	2445 \ 6
JAUJYP020000039.1	5349468	G	A	2003 \ 1	2534 \ 1	1992 \ 239	2607 \ 1	2235 \ 18	2519 \ 0	2323 \ 1
JAUJYP020000039.1	5349609	A	G	2080 \ 0	2637 \ 0	2093 \ 250	2628 \ 1	2200 \ 15	2696 \ 0	2265 \ 2
JAUJYP020000039.1	5349638	A	G	1651 \ 0	2126 \ 0	1717 \ 220	2092 \ 1	1764 \ 12	2155 \ 2	1853 \ 1
JAUJYP020000039.1	5349863	G	T	1 \ 0	0 \ 0	251 \ 1	1 \ 0	14 \ 0	1 \ 0	2 \ 0
JAUJYP020000039.1	5349863	GTA	TTG	1510 \ 0	1803 \ 0	1551 \ 1	1816 \ 0	1538 \ 0	1929 \ 0	1743 \ 0
JAUJYP020000039.1	5350487	G	T	1276 \ 2	1933 \ 1	1514 \ 173	1748 \ 0	1822 \ 18	1606 \ 2	1600 \ 4
JAUJYP020000039.1	5364703	G	C	0 \ 615	2 \ 412	96 \ 339	0 \ 421	6 \ 470	0 \ 378	0 \ 431
JAUJYP020000039.1	5374226	G	C	0 \ 488	0 \ 509	81 \ 455	0 \ 537	13 \ 560	0 \ 421	0 \ 456
JAUJYP020000039.1	5374414	A	T	0 \ 303	0 \ 259	57 \ 240	0 \ 309	10 \ 309	0 \ 254	0 \ 283
JAUJYP020000039.1	5374462	T	C	293 \ 2	227 \ 0	258 \ 0	256 \ 0	230 \ 0	252 \ 0	290 \ 0
JAUJYP020000039.1	5374495	T	G	327 \ 1	268 \ 0	232 \ 70	286 \ 0	280 \ 5	268 \ 0	364 \ 0
JAUJYP020000039.1	5374673	G	A	0 \ 503	3 \ 502	94 \ 411	0 \ 513	9 \ 512	0 \ 441	0 \ 607
JAUJYP020000039.1	5375568	T	C	548 \ 0	526 \ 0	438 \ 102	455 \ 0	563 \ 15	381 \ 0	494 \ 0
JAUJYP020000039.1	5376045	G	A	0 \ 489	2 \ 403	56 \ 377	0 \ 426	17 \ 475	1 \ 368	0 \ 466
JAUJYP020000039.1	5376691	G	C	553 \ 0	419 \ 0	438 \ 72	476 \ 3	558 \ 19	419 \ 0	539 \ 0
JAUJYP020000039.1	5379387	TTG	GTA	254 \ 0	254 \ 0	141 \ 55	233 \ 0	299 \ 9	203 \ 0	232 \ 0
JAUJYP020000039.1	5380071	G	A	6807 \ 3	7498 \ 3	6241 \ 0	7896 \ 7	6942 \ 0	7521 \ 3	6560 \ 4
JAUJYP020000039.1	5380903	G	A	4 \ 5616	1 \ 5803	967 \ 4141	3 \ 6327	410 \ 4998	7 \ 6385	3 \ 5672
JAUJYP020000039.1	5380927	G	A	3 \ 5418	1 \ 5618	919 \ 4050	2 \ 6120	389 \ 4759	1 \ 6243	0 \ 5401
JAUJYP020000039.1	5396793	G	A	1 \ 448	3 \ 347	371 \ 159	398 \ 1	551 \ 0	136 \ 570	525 \ 0
JAUJYP020000039.1	5397027	G	A	297 \ 0	196 \ 0	364 \ 0	249 \ 4	395 \ 0	390 \ 0	367 \ 0
JAUJYP020000039.1	5409492	C	T	0 \ 238	0 \ 406	45 \ 208	0 \ 294	19 \ 318	0 \ 241	0 \ 311
JAUJYP020000039.1	5409934	A	C	0 \ 215	1 \ 266	40 \ 203	0 \ 258	9 \ 247	0 \ 229	0 \ 235
JAUJYP020000039.1	5410331	C	T	0 \ 219	0 \ 203	32 \ 162	0 \ 189	11 \ 182	0 \ 180	0 \ 167
JAUJYP020000039.1	5422075	T	C	0 \ 333	0 \ 283	86 \ 258	0 \ 290	1 \ 336	0 \ 304	0 \ 370
JAUJYP020000039.1	5422101	G	GT	42 \ 238	26 \ 209	21 \ 284	29 \ 256	35 \ 268	25 \ 254	25 \ 304
JAUJYP020000039.1	5427237	C	T	1551 \ 108	88 \ 1762	1846 \ 298	2392 \ 0	2333 \ 138	1372 \ 0	1947 \ 2
JAUJYP020000039.1	5427402	G	A	0 \ 2554	2 \ 2947	365 \ 2486	1 \ 3579	238 \ 3506	2 \ 2362	4 \ 3204
JAUJYP020000039.1	5427586	T	C	1489 \ 179	62 \ 3694	1997 \ 0	2323 \ 2	2481 \ 1	1562 \ 1	1989 \ 2
JAUJYP020000039.1	5427623	C	T	1105 \ 192	48 \ 3895	1209 \ 432	1683 \ 2	1694 \ 312	1118 \ 3	1383 \ 4
JAUJYP020000039.1	5427677	A	AGAG	289 \ 115	16 \ 2512	387 \ 26	478 \ 29	516 \ 37	301 \ 9	391 \ 25
JAUJYP020000039.1	5427689	G	GGAGGAA	0 \ 115	0 \ 2512	215 \ 26	1 \ 29	145 \ 37	1 \ 9	2 \ 25
JAUJYP020000039.1	5439346	T	C	120 \ 0	119 \ 0	124 \ 26	140 \ 0	161 \ 4	184 \ 0	214 \ 0
JAUJYP020000039.1	5439451	A	T	136 \ 24	8 \ 171	153 \ 21	233 \ 2	264 \ 6	223 \ 0	302 \ 0
JAUJYP020000039.1	5439661	C	G	0 \ 168	0 \ 234	42 \ 170	0 \ 207	19 \ 260	0 \ 169	0 \ 249
JAUJYP020000039.1	5440060	C	CA	105 \ 1	0 \ 21	10 \ 194	0 \ 167	0 \ 242	0 \ 178	0 \ 195
JAUJYP020000039.1	5440060	C	G	7 \ 1	125 \ 21	0 \ 194	0 \ 167	0 \ 242	0 \ 178	0 \ 195
JAUJYP020000039.1	5440124	T	A	150 \ 0	189 \ 0	173 \ 50	176 \ 0	251 \ 14	182 \ 0	227 \ 0
JAUJYP020000039.1	5440432	T	G	19 \ 169	167 \ 7	0 \ 274	0 \ 212	0 \ 280	0 \ 189	0 \ 253
JAUJYP020000039.1	5452968	T	A	119 \ 17	14 \ 173	202 \ 0	116 \ 0	161 \ 0	134 \ 0	175 \ 0
JAUJYP020000039.1	5453793	A	G	140 \ 16	10 \ 204	122 \ 66	153 \ 0	184 \ 9	141 \ 0	261 \ 0
JAUJYP020000039.1	5454261	G	C	125 \ 21	19 \ 139	184 \ 0	139 \ 0	196 \ 0	110 \ 0	266 \ 0
JAUJYP020000039.1	5454294	T	A	103 \ 18	15 \ 121	164 \ 0	130 \ 0	153 \ 0	100 \ 0	213 \ 0
JAUJYP020000039.1	5454303	A	G	102 \ 19	14 \ 117	165 \ 1	132 \ 0	141 \ 1	100 \ 0	211 \ 0
JAUJYP020000039.1	5454378	C	T	1 \ 88	1 \ 109	40 \ 102	0 \ 96	2 \ 104	0 \ 72	0 \ 146
JAUJYP020000039.1	5454380	T	C	72 \ 19	6 \ 102	102 \ 40	95 \ 0	103 \ 2	69 \ 0	144 \ 0
JAUJYP020000039.1	5454476	T	A	73 \ 20	8 \ 102	141 \ 0	98 \ 0	108 \ 0	69 \ 0	144 \ 0
JAUJYP020000039.1	5454876	T	G	137 \ 0	138 \ 0	104 \ 0	96 \ 0	113 \ 0	90 \ 0	132 \ 0
JAUJYP020000039.1	5456195	GCCA	ACCG	9437 \ 0	612 \ 5	7116 \ 3	9873 \ 0	11013 \ 0	8609 \ 2	10961 \ 1
JAUJYP020000039.1	5456198	A	G	516 \ 0	9836 \ 5	2084 \ 3	25 \ 0	409 \ 0	16 \ 2	34 \ 1
JAUJYP020000039.1	5457914	A	T	1854 \ 90	93 \ 1292	1328 \ 202	2010 \ 9	2251 \ 93	1740 \ 4	2225 \ 1
JAUJYP020000039.1	5465886	T	G	1 \ 653	0 \ 492	147 \ 443	0 \ 505	20 \ 696	0 \ 535	0 \ 553
JAUJYP020000039.1	5466176	T	A	0 \ 780	0 \ 537	141 \ 520	0 \ 583	19 \ 664	0 \ 617	0 \ 649
JAUJYP020000039.1	5466224	T	C	0 \ 810	1 \ 592	169 \ 568	2 \ 603	21 \ 742	0 \ 661	0 \ 724
JAUJYP020000039.1	5466762	G	A	0 \ 988	1 \ 735	150 \ 650	0 \ 733	23 \ 948	0 \ 802	0 \ 789
JAUJYP020000039.1	5467733	T	G	1 \ 1081	0 \ 896	1 \ 973	0 \ 940	0 \ 1176	629 \ 336	47 \ 812
JAUJYP020000039.1	5468853	C	T	0 \ 1379	2 \ 901	299 \ 892	0 \ 1116	21 \ 1268	0 \ 1427	0 \ 1454
JAUJYP020000039.1	5469084	C	T	1085 \ 0	711 \ 0	670 \ 220	924 \ 0	1052 \ 29	1208 \ 0	1141 \ 0
JAUJYP020000039.1	5469471	T	A	782 \ 3	537 \ 5	482 \ 160	553 \ 5	668 \ 31	852 \ 4	889 \ 6
JAUJYP020000039.1	5469596	G	A	784 \ 3	583 \ 1	461 \ 157	670 \ 1	710 \ 27	818 \ 2	966 \ 4
JAUJYP020000039.1	5469944	G	A	1048 \ 58	71 \ 817	776 \ 268	1085 \ 3	1188 \ 39	1321 \ 1	1433 \ 4
JAUJYP020000039.1	5470050	A	G	962 \ 0	782 \ 0	887 \ 0	973 \ 0	1099 \ 0	1255 \ 0	1258 \ 3
JAUJYP020000039.1	5475260	T	G	0 \ 373	0 \ 401	64 \ 257	2 \ 358	27 \ 372	0 \ 299	0 \ 348
JAUJYP020000039.1	5475788	C	A	4 \ 318	0 \ 291	40 \ 208	0 \ 314	16 \ 285	0 \ 249	0 \ 342
JAUJYP020000039.1	5476098	C	T	2 \ 391	0 \ 396	81 \ 304	2 \ 417	13 \ 398	0 \ 344	0 \ 472
JAUJYP020000039.1	5477841	A	G	158 \ 1100	179 \ 1195	473 \ 732	0 \ 1168	47 \ 1183	1 \ 1336	168 \ 1396
JAUJYP020000039.1	5477871	G	A	211 \ 1185	251 \ 1264	212 \ 1156	0 \ 1235	6 \ 1286	0 \ 1420	248 \ 1457
JAUJYP020000039.1	5477886	C	T	260 \ 1063	309 \ 1101	250 \ 1024	0 \ 1090	7 \ 1132	1 \ 1207	278 \ 1208
JAUJYP020000039.1	5478193	A	G	307 \ 1127	315 \ 1014	267 \ 972	0 \ 1063	6 \ 998	0 \ 1122	257 \ 1063
JAUJYP020000039.1	5478229	T	C	229 \ 1140	202 \ 1055	176 \ 1044	0 \ 1159	4 \ 1048	2 \ 1214	167 \ 1125
JAUJYP020000039.1	5485517	G	A	547 \ 50	42 \ 532	441 \ 176	493 \ 2	606 \ 35	475 \ 9	622 \ 4
JAUJYP020000039.1	5485945	T	C	338 \ 33	28 \ 444	272 \ 110	288 \ 0	375 \ 28	330 \ 0	393 \ 0
JAUJYP020000039.1	5486025	G	A	322 \ 49	30 \ 495	302 \ 108	326 \ 0	374 \ 27	356 \ 2	373 \ 1
JAUJYP020000039.1	5486070	G	C	316 \ 43	27 \ 406	318 \ 89	348 \ 0	419 \ 20	355 \ 1	359 \ 0
JAUJYP020000039.1	5486096	A	G	299 \ 38	19 \ 370	280 \ 72	321 \ 0	365 \ 18	327 \ 0	335 \ 1
JAUJYP020000039.1	5486282	C	T	245 \ 23	18 \ 285	249 \ 63	273 \ 0	312 \ 21	274 \ 0	311 \ 0
JAUJYP020000039.1	5486686	A	G	565 \ 73	54 \ 568	428 \ 105	583 \ 0	643 \ 36	497 \ 1	685 \ 0
JAUJYP020000039.1	5486832	A	G	510 \ 45	54 \ 579	404 \ 91	569 \ 0	588 \ 29	495 \ 1	540 \ 1
JAUJYP020000039.1	5487659	ATCC	A	200 \ 30	17 \ 317	160 \ 21	251 \ 0	271 \ 24	252 \ 1	290 \ 0
JAUJYP020000039.1	5515528	A	G	27 \ 259	25 \ 199	32 \ 227	2 \ 210	1 \ 209	0 \ 204	21 \ 185
JAUJYP020000039.1	5515562	A	G	35 \ 292	30 \ 248	39 \ 252	2 \ 238	2 \ 253	0 \ 220	27 \ 242
JAUJYP020000039.1	5515582	GCGT	CCGC	35 \ 272	34 \ 242	41 \ 246	2 \ 218	2 \ 264	0 \ 245	32 \ 267
JAUJYP020000039.1	5515597	T	C	40 \ 262	36 \ 263	41 \ 264	2 \ 224	2 \ 266	0 \ 244	33 \ 294
JAUJYP020000039.1	5515738	G	A	234 \ 1	220 \ 0	228 \ 0	163 \ 0	245 \ 0	179 \ 0	248 \ 0
JAUJYP020000039.1	5515807	T	C	193 \ 0	176 \ 2	180 \ 0	138 \ 0	221 \ 0	148 \ 0	178 \ 0
JAUJYP020000039.1	5516962	A	T	234 \ 0	244 \ 0	229 \ 0	244 \ 0	282 \ 0	231 \ 0	247 \ 0
JAUJYP020000039.1	5517066	G	T	250 \ 0	320 \ 0	259 \ 0	260 \ 2	327 \ 4	255 \ 0	295 \ 0
JAUJYP020000039.1	5517285	C	T	322 \ 0	368 \ 0	352 \ 0	371 \ 0	482 \ 0	320 \ 0	382 \ 0
JAUJYP020000039.1	5519748	A	C	175 \ 0	148 \ 0	128 \ 0	118 \ 0	134 \ 0	141 \ 0	156 \ 0
JAUJYP020000039.1	5520450	A	G	0 \ 217	0 \ 208	163 \ 40	219 \ 1	0 \ 189	159 \ 7	179 \ 1
JAUJYP020000039.1	5522115	C	T	362 \ 0	416 \ 0	363 \ 105	374 \ 2	432 \ 12	350 \ 0	412 \ 0
JAUJYP020000039.1	5523680	A	G	143 \ 0	122 \ 0	99 \ 42	127 \ 0	140 \ 21	150 \ 0	153 \ 0
JAUJYP020000039.1	5523685	A	G	126 \ 0	109 \ 0	84 \ 42	120 \ 0	128 \ 18	148 \ 0	145 \ 1
JAUJYP020000039.1	5523926	C	T	187 \ 0	183 \ 0	141 \ 32	196 \ 0	205 \ 4	164 \ 1	213 \ 3
JAUJYP020000039.1	5524175	A	G	176 \ 0	190 \ 0	178 \ 35	137 \ 0	183 \ 9	175 \ 0	157 \ 0
JAUJYP020000039.1	5525997	T	G	528 \ 0	379 \ 0	483 \ 76	277 \ 0	510 \ 31	256 \ 0	535 \ 0
JAUJYP020000039.1	5532858	AA	TG	258 \ 0	175 \ 0	215 \ 22	131 \ 0	222 \ 13	88 \ 0	243 \ 0
JAUJYP020000039.1	5533474	G	A	251 \ 0	138 \ 0	202 \ 31	150 \ 0	163 \ 9	122 \ 0	235 \ 0
JAUJYP020000039.1	5534267	C	G	182 \ 0	100 \ 0	153 \ 25	105 \ 0	144 \ 4	88 \ 0	179 \ 0
JAUJYP020000039.1	5539375	G	C	0 \ 120	0 \ 108	48 \ 103	0 \ 97	9 \ 167	0 \ 90	0 \ 117
JAUJYP020000039.1	5570179	G	C	2 \ 355	15 \ 315	238 \ 20	258 \ 0	340 \ 1	256 \ 0	281 \ 0
JAUJYP020000039.1	5592333	G	A	114 \ 0	152 \ 6	144 \ 10	134 \ 0	0 \ 94	98 \ 1	162 \ 0
JAUJYP020000039.1	5592568	G	A	219 \ 1	214 \ 11	205 \ 27	177 \ 1	2 \ 151	192 \ 8	213 \ 2
JAUJYP020000039.1	5592763	C	T	267 \ 2	203 \ 20	207 \ 0	186 \ 2	13 \ 181	218 \ 9	262 \ 0
JAUJYP020000039.1	5593419	T	C	213 \ 0	167 \ 12	166 \ 38	119 \ 0	0 \ 143	177 \ 6	211 \ 0
JAUJYP020000039.1	5594047	C	T	158 \ 0	133 \ 20	170 \ 38	136 \ 1	2 \ 126	147 \ 7	175 \ 0
JAUJYP020000039.1	5594067	C	T	160 \ 0	157 \ 25	189 \ 38	138 \ 2	2 \ 143	158 \ 9	200 \ 1
JAUJYP020000039.1	5595293	T	C	265 \ 0	235 \ 17	222 \ 52	243 \ 0	0 \ 227	227 \ 9	291 \ 0
JAUJYP020000039.1	5599253	C	T	107 \ 1	62 \ 5	44 \ 85	137 \ 0	0 \ 51	167 \ 3	215 \ 0
JAUJYP020000039.1	5599295	C	T	99 \ 2	68 \ 8	64 \ 78	133 \ 0	0 \ 36	176 \ 7	218 \ 1
JAUJYP020000039.1	5599444	G	C	90 \ 0	54 \ 4	42 \ 57	166 \ 0	0 \ 51	150 \ 2	207 \ 2
JAUJYP020000039.1	5599516	G	A	143 \ 0	69 \ 2	49 \ 88	176 \ 0	3 \ 71	166 \ 2	230 \ 2
JAUJYP020000039.1	5599647	A	C	135 \ 0	74 \ 2	37 \ 72	152 \ 0	1 \ 76	156 \ 4	175 \ 2
JAUJYP020000039.1	5600025	A	AAGCTGT	63 \ 2	29 \ 2	25 \ 93	89 \ 2	0 \ 75	96 \ 2	146 \ 0
JAUJYP020000039.1	5600057	G	C	120 \ 1	42 \ 5	37 \ 111	139 \ 1	0 \ 77	143 \ 3	211 \ 0
JAUJYP020000039.1	5600115	G	A	137 \ 0	47 \ 8	37 \ 97	122 \ 0	0 \ 64	145 \ 3	189 \ 1
JAUJYP020000039.1	5600133	A	G	157 \ 0	53 \ 8	47 \ 114	153 \ 0	0 \ 59	154 \ 3	215 \ 0
JAUJYP020000039.1	5616365	G	A	0 \ 233	0 \ 102	70 \ 160	0 \ 179	7 \ 204	0 \ 155	0 \ 354
JAUJYP020000039.1	5661973	C	T	301 \ 3	230 \ 2	302 \ 0	263 \ 1	432 \ 0	51 \ 343	346 \ 2
JAUJYP020000039.1	5709739	C	T	2 \ 154	6 \ 306	160 \ 30	267 \ 0	197 \ 3	153 \ 130	182 \ 2
JAUJYP020000039.1	5711568	C	CGGAGGA	3 \ 594	16 \ 558	226 \ 116	344 \ 1	263 \ 13	104 \ 360	240 \ 22
JAUJYP020000039.1	5715124	A	G	1 \ 144	12 \ 110	76 \ 52	131 \ 0	90 \ 12	40 \ 76	160 \ 8
JAUJYP020000039.1	5715165	G	T	4 \ 139	0 \ 119	41 \ 92	0 \ 132	12 \ 109	0 \ 116	0 \ 183
JAUJYP020000039.1	5716253	A	G	0 \ 159	12 \ 149	122 \ 36	140 \ 0	165 \ 19	41 \ 97	194 \ 12
JAUJYP020000039.1	5722621	C	T	0 \ 582	43 \ 428	475 \ 216	742 \ 0	528 \ 6	295 \ 528	969 \ 13
JAUJYP020000039.1	5723918	T	A	3 \ 495	40 \ 351	426 \ 185	685 \ 0	497 \ 8	338 \ 378	859 \ 28
JAUJYP020000039.1	5729712	G	C	6 \ 1350	88 \ 1130	0 \ 1299	4 \ 1261	1580 \ 44	819 \ 346	85 \ 1398
JAUJYP020000039.1	5730792	A	G	1412 \ 2	1048 \ 0	1189 \ 0	1052 \ 2	1447 \ 1	1220 \ 1	1300 \ 0
JAUJYP020000039.1	5752119	A	T	3458 \ 28	2790 \ 100	47 \ 5728	4 \ 4021	3 \ 6022	0 \ 6000	3 \ 6922
JAUJYP020000039.1	5801196	G	T	0 \ 540	0 \ 426	0 \ 366	0 \ 371	1 \ 509	194 \ 230	596 \ 14
JAUJYP020000039.1	5804227	C	T	252 \ 5	111 \ 36	37 \ 219	0 \ 158	0 \ 280	91 \ 110	322 \ 9
JAUJYP020000039.1	5819700	T	C	38 \ 0	31 \ 7	13 \ 88	0 \ 147	2 \ 105	40 \ 42	41 \ 0
JAUJYP020000039.1	5820080	T	C	90 \ 0	94 \ 13	15 \ 102	0 \ 143	2 \ 141	45 \ 51	77 \ 0
JAUJYP020000039.1	5820341	A	C	116 \ 2	117 \ 6	26 \ 150	0 \ 191	3 \ 201	71 \ 37	101 \ 0
JAUJYP020000039.1	5820491	A	G	110 \ 1	82 \ 7	14 \ 141	1 \ 155	7 \ 142	60 \ 39	78 \ 0
JAUJYP020000039.1	5821200	T	G	95 \ 0	92 \ 18	37 \ 120	0 \ 145	3 \ 144	66 \ 70	77 \ 5
JAUJYP020000039.1	5821786	T	C	52 \ 0	74 \ 11	10 \ 122	0 \ 144	1 \ 179	43 \ 47	49 \ 4
JAUJYP020000039.1	5821832	G	A	23 \ 0	30 \ 16	3 \ 125	0 \ 146	1 \ 174	17 \ 50	35 \ 6
JAUJYP020000039.1	5821944	T	C	37 \ 0	37 \ 16	4 \ 136	0 \ 151	2 \ 175	25 \ 48	48 \ 7
JAUJYP020000039.1	5822230	A	G	95 \ 0	113 \ 22	26 \ 181	0 \ 206	8 \ 273	70 \ 98	149 \ 4
JAUJYP020000039.1	5823948	G	C	235 \ 3	197 \ 21	37 \ 347	0 \ 408	14 \ 381	132 \ 127	214 \ 7
JAUJYP020000039.1	5823956	A	C	226 \ 1	188 \ 23	33 \ 352	0 \ 406	14 \ 387	121 \ 132	207 \ 7
JAUJYP020000039.1	5824063	C	T	236 \ 0	194 \ 25	44 \ 350	0 \ 445	18 \ 429	146 \ 142	236 \ 8
JAUJYP020000039.1	5825681	G	A	387 \ 3	329 \ 18	89 \ 311	2 \ 459	22 \ 453	268 \ 165	422 \ 5
JAUJYP020000039.1	5838288	G	T	0 \ 1137	0 \ 918	155 \ 764	0 \ 1009	62 \ 912	0 \ 922	0 \ 1065
JAUJYP020000039.1	5853373	G	C	0 \ 827	0 \ 695	134 \ 645	0 \ 718	22 \ 753	0 \ 590	4 \ 872
JAUJYP020000039.1	5853432	C	T	0 \ 695	0 \ 607	114 \ 515	0 \ 572	20 \ 659	1 \ 520	2 \ 763
JAUJYP020000039.1	5853503	T	C	1 \ 507	1 \ 450	92 \ 336	0 \ 378	21 \ 455	2 \ 382	0 \ 555
JAUJYP020000039.1	5853752	C	G	0 \ 444	0 \ 405	72 \ 270	0 \ 420	20 \ 433	0 \ 330	0 \ 506
JAUJYP020000039.1	5872762	A	C	544 \ 0	416 \ 0	462 \ 0	445 \ 1	595 \ 0	522 \ 0	514 \ 0
JAUJYP020000039.1	5873023	C	T	408 \ 0	358 \ 0	448 \ 1	394 \ 1	505 \ 0	355 \ 1	404 \ 0
JAUJYP020000039.1	5873134	C	T	305 \ 0	278 \ 0	275 \ 0	319 \ 0	377 \ 0	254 \ 0	318 \ 0
JAUJYP020000039.1	5873215	C	T	254 \ 0	240 \ 0	280 \ 0	279 \ 0	337 \ 1	259 \ 1	333 \ 0
JAUJYP020000039.1	5873545	G	A	652 \ 1	473 \ 0	678 \ 0	634 \ 0	708 \ 0	659 \ 1	634 \ 1
JAUJYP020000039.1	5873554	GATCAGG	AAACAGA	641 \ 0	446 \ 0	645 \ 0	609 \ 0	700 \ 0	615 \ 0	607 \ 0
JAUJYP020000039.1	5873739	C	T	497 \ 0	361 \ 0	499 \ 0	433 \ 0	501 \ 6	426 \ 1	476 \ 0
JAUJYP020000039.1	5878003	T	C	0 \ 86	6 \ 85	81 \ 34	83 \ 2	93 \ 3	64 \ 0	90 \ 0
JAUJYP020000039.1	5879353	ACTT	A	251 \ 11829	274 \ 12963	199 \ 7826	10766 \ 694	182 \ 9380	198 \ 9199	352 \ 17128
JAUJYP020000039.1	5886207	A	G	951 \ 4	723 \ 55	48 \ 882	3 \ 806	2 \ 862	0 \ 837	0 \ 907
JAUJYP020000039.1	5886294	C	T	742 \ 1	584 \ 1	660 \ 1	595 \ 0	700 \ 0	644 \ 6	51 \ 664
JAUJYP020000039.1	5917578	G	A	12 \ 4589	197 \ 4486	3481 \ 766	4296 \ 3	5384 \ 455	2841 \ 13	73 \ 4277
JAUJYP020000039.1	5933141	G	A	0 \ 413	0 \ 340	61 \ 298	0 \ 336	5 \ 399	0 \ 391	0 \ 430
JAUJYP020000039.1	5942221	G	A	10 \ 1228	142 \ 829	1125 \ 593	1604 \ 11	1309 \ 30	1578 \ 9	90 \ 1776
JAUJYP020000039.1	5942711	T	G	5 \ 1076	80 \ 642	759 \ 608	1177 \ 0	1007 \ 28	1132 \ 2	93 \ 1382
JAUJYP020000039.1	5945401	C	T	2 \ 541	36 \ 448	367 \ 97	521 \ 0	528 \ 37	514 \ 2	49 \ 346
JAUJYP020000039.1	5945441	C	A	0 \ 516	33 \ 466	347 \ 90	524 \ 2	493 \ 33	518 \ 4	41 \ 302
JAUJYP020000039.1	5946261	C	T	1 \ 570	37 \ 386	469 \ 112	611 \ 2	604 \ 32	678 \ 1	66 \ 457
JAUJYP020000039.1	5946769	A	T	2 \ 692	50 \ 538	560 \ 160	702 \ 2	622 \ 65	689 \ 0	41 \ 560
JAUJYP020000039.1	5946793	C	T	1 \ 740	54 \ 553	584 \ 169	751 \ 2	640 \ 65	749 \ 0	48 \ 583
JAUJYP020000039.1	5947942	G	T	6 \ 627	52 \ 469	496 \ 155	618 \ 2	728 \ 53	471 \ 0	47 \ 496
JAUJYP020000039.1	5959995	C	T	1 \ 116	4 \ 152	112 \ 37	124 \ 1	140 \ 2	128 \ 0	139 \ 0
JAUJYP020000039.1	5960024	C	T	0 \ 119	0 \ 157	30 \ 126	0 \ 142	3 \ 150	0 \ 146	0 \ 147
JAUJYP020000039.1	5975041	CC	TT	142 \ 0	98 \ 21	39 \ 105	0 \ 109	4 \ 130	0 \ 107	0 \ 113
JAUJYP020000039.1	5980285	G	A	0 \ 232	7 \ 115	81 \ 42	164 \ 0	208 \ 15	119 \ 0	123 \ 0
JAUJYP020000039.1	5980921	A	G	0 \ 171	6 \ 92	1 \ 100	0 \ 148	136 \ 9	66 \ 22	0 \ 64
JAUJYP020000039.1	5980980	C	G	167 \ 0	93 \ 10	9 \ 98	0 \ 146	0 \ 150	0 \ 94	0 \ 80
JAUJYP020000039.1	5989250	C	G	1 \ 512	21 \ 442	342 \ 114	461 \ 0	505 \ 18	476 \ 0	417 \ 0
JAUJYP020000039.1	5992706	CC	AA	0 \ 109	6 \ 102	96 \ 10	158 \ 0	99 \ 2	122 \ 0	129 \ 0
JAUJYP020000039.1	5997401	C	CA	17 \ 209	30 \ 233	30 \ 215	28 \ 212	10 \ 239	15 \ 223	26 \ 239
JAUJYP020000039.1	5998001	C	T	293 \ 7	212 \ 25	8 \ 296	0 \ 233	0 \ 288	0 \ 259	0 \ 280
JAUJYP020000039.1	5998099	A	G	0 \ 264	0 \ 249	36 \ 193	0 \ 235	7 \ 226	0 \ 267	0 \ 252
JAUJYP020000039.1	5998439	G	A	339 \ 0	319 \ 21	74 \ 243	0 \ 349	9 \ 301	0 \ 306	0 \ 357
JAUJYP020000039.1	6008545	A	G	3 \ 476	23 \ 558	406 \ 158	604 \ 0	519 \ 68	504 \ 2	549 \ 3
JAUJYP020000039.1	6009197	C	T	1 \ 605	32 \ 819	589 \ 133	913 \ 0	632 \ 63	723 \ 1	729 \ 3
JAUJYP020000039.1	6010170	C	T	0 \ 555	27 \ 606	464 \ 127	581 \ 1	493 \ 54	491 \ 2	562 \ 0
JAUJYP020000039.1	6014176	C	T	2 \ 414	16 \ 254	249 \ 117	333 \ 0	357 \ 24	322 \ 1	394 \ 0
JAUJYP020000039.1	6014660	A	C	1 \ 219	11 \ 174	137 \ 78	163 \ 0	193 \ 8	177 \ 0	191 \ 0
JAUJYP020000039.1	6014834	T	C	1 \ 275	14 \ 200	185 \ 109	216 \ 0	217 \ 8	202 \ 0	232 \ 0
JAUJYP020000039.1	6015032	T	C	4 \ 291	18 \ 230	125 \ 94	230 \ 1	223 \ 11	231 \ 0	268 \ 0
JAUJYP020000039.1	6015081	CAAGAAG	C	0 \ 244	12 \ 226	91 \ 99	188 \ 1	175 \ 12	190 \ 0	200 \ 0
JAUJYP020000039.1	6017098	T	G	3 \ 935	59 \ 761	696 \ 281	750 \ 3	869 \ 35	770 \ 2	850 \ 0
JAUJYP020000039.1	6018299	G	A	7 \ 1122	49 \ 867	756 \ 323	988 \ 2	1128 \ 33	1006 \ 3	1078 \ 2
JAUJYP020000039.1	6018455	C	A	4 \ 1098	48 \ 830	660 \ 273	776 \ 7	807 \ 34	878 \ 5	932 \ 8
JAUJYP020000039.1	6042208	A	T	2 \ 363	35 \ 281	275 \ 68	425 \ 2	423 \ 21	397 \ 0	533 \ 3
JAUJYP020000039.1	6042935	C	A	5 \ 272	23 \ 196	139 \ 71	194 \ 3	171 \ 11	174 \ 1	271 \ 1
JAUJYP020000039.1	6043727	G	C	0 \ 138	0 \ 96	0 \ 136	0 \ 138	0 \ 147	40 \ 46	11 \ 105
JAUJYP020000039.1	6044582	C	T	2 \ 645	50 \ 622	451 \ 206	520 \ 1	624 \ 44	528 \ 0	625 \ 0
JAUJYP020000039.1	6045031	T	G	1 \ 410	8 \ 391	189 \ 121	231 \ 2	226 \ 18	267 \ 0	317 \ 0
JAUJYP020000039.1	6049661	C	T	683 \ 0	631 \ 0	755 \ 3	687 \ 0	572 \ 1	720 \ 0	825 \ 0
JAUJYP020000039.1	6050109	A	G	520 \ 0	373 \ 2	483 \ 2	422 \ 4	416 \ 1	490 \ 0	573 \ 1
JAUJYP020000039.1	6051877	C	T	2461 \ 1	1500 \ 1	2287 \ 1	2919 \ 1	2702 \ 0	2325 \ 4	2400 \ 2
JAUJYP020000039.1	6053399	C	T	166 \ 0	122 \ 0	368 \ 0	326 \ 0	316 \ 0	345 \ 0	487 \ 0
JAUJYP020000039.1	6053938	A	T	125 \ 3	80 \ 12	63 \ 236	0 \ 338	0 \ 359	0 \ 342	0 \ 303
JAUJYP020000039.1	6055094	G	A	62 \ 0	43 \ 0	111 \ 0	146 \ 0	148 \ 0	170 \ 0	176 \ 0
JAUJYP020000039.1	6062366	T	G	386 \ 3	329 \ 15	12 \ 338	0 \ 354	2 \ 470	0 \ 362	0 \ 418
JAUJYP020000039.1	6062930	G	C	0 \ 465	1 \ 428	0 \ 419	34 \ 327	0 \ 487	2 \ 420	400 \ 48
JAUJYP020000039.1	6065056	G	GA	47 \ 348	26 \ 535	19 \ 251	19 \ 456	50 \ 334	29 \ 387	17 \ 342
JAUJYP020000039.1	6066060	T	C	181 \ 0	297 \ 0	161 \ 0	274 \ 1	163 \ 0	243 \ 0	197 \ 0
JAUJYP020000039.1	6067192	A	G	738 \ 2	977 \ 32	39 \ 683	1 \ 993	3 \ 615	2 \ 921	1 \ 705
JAUJYP020000039.1	6080990	G	C	4 \ 352	18 \ 267	246 \ 63	383 \ 0	442 \ 32	269 \ 0	306 \ 1
JAUJYP020000039.1	6081044	C	T	1 \ 326	16 \ 259	247 \ 59	355 \ 0	435 \ 23	297 \ 0	304 \ 2
JAUJYP020000039.1	6081196	C	T	4 \ 303	12 \ 232	230 \ 59	312 \ 1	349 \ 27	269 \ 0	282 \ 3
[truncated: 64,190 more rows]
