# Supplementary material for: Transcriptomic data of seven flax varieties contrasting in lodging resistance
Source: Front Plant Sci. 2026 Feb 6;16:1694555. doi: 10.3389/fpls.2025.1694555 (PMC12920455; doi:10.3389/fpls.2025.1694555)
Supplement: Supplementary Table 4 — Summary of the Gene Ontology (GO) enrichment analysis (particularly, overrepresentation analysis, ORA) for genes differentially expressed between lodging-resistant and lodging-susceptible flax varieties for hypocotyls (hyp) and stem fragments sampled at 1/3 of stem technical length (stem). [file Table4.xlsx]

## Sheet: Supplementary Table S4
Supplementary Table S4. Summary of the Gene Ontology (GO) enrichment analysis (particularly, overrepresentation analysis, ORA) for genes differentially expressed between lodging-resistant and lodging-susceptible flax varieties for hypocotyls (hyp) and stem fragments sampled at 1/3 of stem technical length (stem).
Score was calculated as -log10(p-value) from the hypergeometric test. Scores are negative if overrepresentation of downregulated genes is prevalent
Color intensity reflects the absolute value of the score, where a more saturated color indicates a higher value. Blue signifies enrichment for downregulated genes in resistant varieties, while red signifies enrichment for upregulated genes. Gray indicates concurrent enrichment for both gene sets
	Lodging-resistant flax varieties:	Rosinka		Developmental stages
		Belinka		Stage I	3-10 leaves stage (35 days after germination)
		Alizee		Stage II	active growth stage (45 days after germination)
		Grant		Stage III	budding/early flowering stage (60 days after germination)
		v-8744-10		Stage IV	green maturity stage (80 days after germination)
	Lodging-susceptible flax varieties:	k-470 Porkhovsky kryazh
		Priziv 81
					P-val. Scores
Rating	GO ID	GO Name	Genes in term		Resist vs non-resist [stem, stage I ]	Resist vs non-resist [stem, stage II]	Resist vs non-resist [stem, stage III]	Resist vs non-resist [stem, stage IV]	Resist vs non-resist [hyp, stage I]	Resist vs non-resist [hyp, stage II]	Resist vs non-resist [hyp, stage III]	Resist vs non-resist [hyp, stage IV]
0	GO:0009408	response to heat	384		-7.82016	-10.8628	0	0	-108.894	-11.8781	0	0.315443
1	GO:0016036	cellular response to phosphate starvation	134		-2.91878	0	-1.43624	-108.894	0	0	-14.6986	0
2	GO:0005576	extracellular region	1129		1.6957	3.97301	32.9027	-3.53309	-4.56924	-0.283944	12.6576	0.769382
3	GO:0007623	circadian rhythm	201		5.24096	19.82	-1.07408	3.01444	7.81305	5.75171	0	2.96623
4	GO:0009834	plant-type secondary cell wall biogenesis	113		-1.48028	-2.78894	18.599	0.966355	-5.75966	0	0.396641	0
5	GO:0071456	cellular response to hypoxia	251		-18.3694	-2.51367	0	-9.33064	-7.52289	-7.19033	-1.5086	-4.25913
6	GO:0006952	defense response	1134		-16.4873	-0.692217	-3.55085	-2.15169	-5.74192	-10.3536	-1.15529	-2.33797
7	GO:0010501	RNA secondary structure unwinding	6		2.52088	14.745	0	5.97909	1.46976	6.73208	0	4.65368
8	GO:0042742	defense response to bacterium	426		-6.485	-2.26968	-1.2239	-3.79556	-1.63383	-14.6757	-0.719805	-1.4306
9	GO:0048511	rhythmic process	65		7.27694	14.24	0	0.31069	14.2702	5.18586	-0.00791768	4.14516
10	GO:0050832	defense response to fungus	416		-14.1926	-0.795508	0	-0.363501	-8.11733	-5.94879	0	0
11	GO:0051082	unfolded protein binding	189		1.27213	-8.20142	0	0	-13.9682	-8.13366	0	0
12	GO:0071555	cell wall organization	469		-0.153563	0	13.9259	0	-5.55511	0	4.09252	0
13	GO:0051131	chaperone-mediated protein complex assembly	15		-1.32796	-0.601258	0	0	-13.8886	-1.35223	0	0
14	GO:0009507	chloroplast	2997		13.5849	1.73569	0	3.15322	1.28538	0	0	-1.58648
15	GO:0034605	cellular response to heat	77		-3.67981	-2.11187	0	0	-13.3732	-7.43679	0	0
16	GO:0009631	cold acclimation	92		12.3515	3.16037	0	0.0601069	0.825312	0.435932	0.104894	0
17	GO:0062034	L-pipecolic acid biosynthetic process	4		-0.231832	-1.78484	-0.430468	-12.154	0	-1.18137	0.139689	0
18	GO:0009536	plastid	3047		12.1097	0.296519	0	1.55442	0.649325	0	0	0
19	GO:2001007	negative regulation of cellulose biosynthetic process	6		11.4403	11.4622	0	0.304074	11.5672	6.731	0	0
20	GO:0003993	acid phosphatase activity	43		-0.110123	0	0	-11.4356	0	0	-1.56053	0
21	GO:0003700	DNA-binding transcription factor activity	1407		-11.358	3.80941	0	1.8023	-5.94142	-2.96333	-5.42333	-0.79685
22	GO:0016798	hydrolase activity, acting on glycosyl bonds	352		0.158814	2.08787	11.1138	0.277836	-1.82376	-0.260142	4.90131	0.381535
23	GO:0006858	extracellular transport	13		1.50897	11.0654	0	4.38977	1.52537	4.92367	0	2.74508
24	GO:0050658	RNA transport	13		1.50897	11.0654	0	4.38977	1.52537	4.92367	0	2.74508
25	GO:0009873	ethylene-activated signaling pathway	250		-10.9512	0	0	0	-0.298682	-0.103896	0	-0.269078
26	GO:0006950	response to stress	74		-0.816706	-3.79555	-2.97695	-1.33141	-8.96544	-10.9057	0	0.998357
27	GO:0098542	defense response to other organism	61		-1.71221	-4.39093	-1.4552	0	-4.29538	-10.8562	0	0
28	GO:0034620	cellular response to unfolded protein	31		0	-6.21534	0	0	-10.7792	-7.44614	0	0
29	GO:0031225	OBSOLETE anchored component of membrane	172		0	0.316933	10.7675	0	0	0.184096	5.15232	0
30	GO:0051259	protein complex oligomerization	18		0	-10.6635	0	0	-0.0275144	-1.98824	0	0.00091775
31	GO:0055062	phosphate ion homeostasis	29		0	0.300234	-1.01632	-0.572643	0	0	-10.5059	0
32	GO:1990428	miRNA transport	15		1.33593	10.4891	0	4.10431	1.34604	4.60993	0	2.50119
33	GO:0000380	alternative mRNA splicing, via spliceosome	15		1.33573	10.4885	0	4.10397	0.595686	4.60957	0	2.50091
34	GO:0009570	chloroplast stroma	1005		10.484	0	0	1.59176	1.34184	-0.0308326	0	-0.546608
35	GO:0005975	carbohydrate metabolic process	648		0	0	10.4809	0	-4.48541	-0.4847	4.4046	0
36	GO:0005509	calcium ion binding	309		-10.4631	0	0	0	0	-1.87257	0	0
37	GO:0052716	hydroquinone:oxygen oxidoreductase activity	29		0	-0.6488	10.391	1.19359	-0.193135	0	0	0
38	GO:0140662	ATP-dependent protein folding chaperone	86		0	-3.34146	0	0	-10.3326	-3.26029	0	0
39	GO:0050688	regulation of defense response to virus	16		1.25907	10.2347	0	3.97628	1.26696	4.46993	0	2.39327
40	GO:0004553	hydrolase activity, hydrolyzing O-glycosyl compounds	238		0	0	10.1868	0.218841	-0.756685	0	3.35922	0.422652
41	GO:0046274	lignin catabolic process	31		0	-0.571608	10.1309	1.10182	-0.140362	0	0	-0.939706
42	GO:0048046	apoplast	548		1.42491	0.930991	9.95198	0.249388	-2.49694	-0.768557	9.0647	0.208511
43	GO:0042026	protein refolding	74		0	-3.75767	0	0	-8.96536	-9.87917	0	0
44	GO:0009579	thylakoid	621		9.70337	0	0	1.35978	0	0	0	0
45	GO:0004664	prephenate dehydratase activity	10		-0.595006	0	0	0	0	0	0	-9.67087
46	GO:0047769	arogenate dehydratase activity	10		-0.595006	0	0	0	0	0	0	-9.67087
47	GO:0002237	response to molecule of bacterial origin	85		-9.59283	0	0	0	-0.937738	-1.02333	-0.713126	0
48	GO:0009505	plant-type cell wall	595		0	0.0813152	9.56493	0	-2.54393	0.453328	3.84246	0
49	GO:0019438	OBSOLETE aromatic compound biosynthetic process	22		0	0	0	-9.55884	1.39921	-0.0180116	0	-1.43169
50	GO:0006355	regulation of DNA-templated transcription	1703		-9.17887	7.33633	0	5.9151	-3.23532	3.70491	-3.74989	0
51	GO:0009247	glycolipid biosynthetic process	12		-0.772504	0	0	-9.16496	0	0	-8.12895	0
52	GO:0006986	response to unfolded protein	9		-5.105	0	0	0	-9.10367	-0.837215	0	0
53	GO:0006457	protein folding	258		0.438467	-3.06548	0	0	-9.03106	-3.60393	0	0
54	GO:0035197	siRNA binding	23		0.791745	8.85265	0	3.26337	0.84122	3.69734	0	1.80728
55	GO:0016705	oxidoreductase activity, acting on paired donors, with incorporation or reduction of molecular oxygen	168		0.633373	0	-0.854238	-4.11066	0.424073	-1.08962	0	-8.757
56	GO:0050821	protein stabilization	46		0.443477	-0.811176	0	0	-8.72872	-0.0798071	0	0
57	GO:0009941	chloroplast envelope	768		8.72339	0	0	0	-0.003318	0	0	0
58	GO:0004497	monooxygenase activity	176		0.931091	0	-0.751277	-7.6443	0.759535	-1.76437	0	-8.68979
59	GO:0030018	Z disc	2		8.57407	2.06796	0	1.25853	8.65843	1.26876	0.448427	2.04934
60	GO:0010187	negative regulation of seed germination	47		0	-4.85669	0	0	-8.64395	-5.07402	0	0
61	GO:0080033	response to nitrite	2		-0.170051	0	0	-1.0555	0	0	-8.62696	0
62	GO:0019511	peptidyl-proline hydroxylation	2		0	0	0	-8.60119	0	-2.07336	0.448242	0
63	GO:0031543	peptidyl-proline dioxygenase activity	2		0	0	0	-8.60119	0	-2.07336	0.448242	0
64	GO:0062047	pipecolic acid N-hydroxylase	2		0	0	0	-8.60119	0	-2.07336	0.448242	0
65	GO:1901683	arsenate ion transmembrane transporter activity	2		-0.583008	0	0	-8.60117	0	0	-2.07542	-0.0815545
66	GO:0050342	tocopherol O-methyltransferase activity	2		1.2521	8.58792	1.06109	0	0.179021	2.08407	0	0.166357
67	GO:0035198	miRNA binding	26		0.661096	8.40098	0	3.02511	0.704478	3.44144	0	1.61677
68	GO:0005730	nucleolus	839		0	0	0	0	-0.825241	8.34798	0	0
69	GO:0044183	protein folding chaperone	50		5.01314	-8.34293	0	0	-6.31244	-8.16425	0	0.224359
70	GO:0000976	transcription cis-regulatory region binding	909		-8.29724	1.49546	0.125972	0.83148	-4.74659	0.307442	-2.79199	-0.0330767
71	GO:0042254	ribosome biogenesis	158		0	0	0	0	0	8.28906	0	0
72	GO:0020037	heme binding	281		0.712525	0.9122	-0.639014	-6.09574	0.758986	-1.49308	-0.379315	-8.21996
73	GO:0016114	terpenoid biosynthetic process	45		0	0	-1.69915	-5.90771	0.5706	-1.6924	0	-8.10912
74	GO:0022857	transmembrane transporter activity	401		-0.299616	-0.280488	-3.04364	-0.345964	0	0.23987	-8.04876	-1.11485
75	GO:0045492	xylan biosynthetic process	56		-2.58045	-1.84582	8.02061	1.6264	-5.28381	-0.0469299	0	0
76	GO:0051879	Hsp90 protein binding	13		-0.516195	-2.07293	0	0	-7.92349	-1.53044	0	0
77	GO:1901362	organic cyclic compound biosynthetic process	14		0	0	0	-7.84356	0.352136	0	-0.17542	-1.9862
78	GO:0070678	preprotein binding	4		-1.47978	-0.373876	0	0	-7.83377	-0.745068	0	0
79	GO:0008152	metabolic process	508		0	0.70765	7.76663	-1.04047	-0.392848	-0.0786695	4.47761	0.315556
80	GO:0003723	RNA binding	1342		0.132973	0	0	0	0	7.76311	0	0
81	GO:0009615	response to virus	59		-3.54897	-4.39087	0	0	-7.75694	-7.73923	-0.102092	0
82	GO:0070417	cellular response to cold	58		1.47192	5.63913	0	1.19932	-1.79528	7.75193	0.23831	0
83	GO:0043565	sequence-specific DNA binding	581		-7.72038	1.00608	0	0.457652	-1.98574	-1.62112	-1.92046	0
84	GO:0009094	L-phenylalanine biosynthetic process	20		-0.990913	-0.00191907	0	0	0	0	0	-7.65962
85	GO:0048759	xylem vessel member cell differentiation	14		0	-0.601263	7.63822	1.95886	0	-0.599375	0	0
86	GO:0051787	misfolded protein binding	35		0	-5.95163	0	0	-7.62631	-5.77016	0	0
87	GO:0045892	negative regulation of DNA-templated transcription	318		-1.72735	7.57993	0	0.202694	0	0.190636	-0.396253	0.522151
88	GO:0000156	phosphorelay response regulator activity	19		0	0	-7.57733	0	0	0	0	-0.0622161
89	GO:0009734	auxin-activated signaling pathway	325		0	0	0	7.48538	0	0	-0.388425	0
90	GO:0005315	phosphate transmembrane transporter activity	34		-2.20132	0	-0.791204	-5.32642	0	0	-7.3633	-1.6499
91	GO:0009736	cytokinin-activated signaling pathway	100		-0.685014	2.89894	-7.33437	0	0.780695	0.29338	0	0.933116
92	GO:0006364	rRNA processing	237		0	0	0	0	0	7.09745	0	0
93	GO:0008271	secondary active sulfate transmembrane transporter activity	17		-0.646984	-7.0658	0	0	0	-1.1582	0	-0.0793603
94	GO:0009753	response to jasmonic acid	210		-7.04537	0	-1.34685	-2.67766	-0.811716	-5.12134	0.131807	-0.647258
95	GO:0051085	chaperone cofactor-dependent protein refolding	72		0	-6.87796	0	0	-7.03839	-3.77768	0	0
96	GO:0006596	polyamine biosynthetic process	25		1.76433	0	1.27287	0	6.99387	0	0	0
97	GO:0003730	mRNA 3'-UTR binding	39		0.269311	6.94905	0	2.34661	0.229364	2.61202	0	1.08892
98	GO:0080178	5-carbamoylmethyl uridine residue modification	4		0	0	0	0	0	6.91817	0	0
99	GO:0052631	sphingolipid delta-8 desaturase activity	4		1.47983	1.4871	0	0	0	6.91804	0	1.46743
100	GO:0002926	tRNA wobble base 5-methoxycarbonylmethyl-2-thiouridinylation	4		0	0	0	0	0	6.91794	0	0
101	GO:0009911	positive regulation of flower development	69		3.79469	6.90617	0	0.878612	4.07806	3.19956	0.0425474	0
102	GO:0072660	maintenance of protein location in plasma membrane	4		-3.87791	0	0	0	0	-6.8787	0	0
103	GO:0002020	protease binding	26		0	-6.83158	0	0	-6.87612	-6.81294	0	0
104	GO:0046509	1,2-diacylglycerol 3-beta-galactosyltransferase activity	4		-0.727783	0	0	-6.86456	0	0	-3.91549	0
105	GO:1901684	arsenate ion transmembrane transport	4		-0.365999	0	0	-6.86452	0	0	-1.37986	0.0102427
106	GO:0006406	mRNA export from nucleus	41		0.243301	6.77391	0	2.15126	0.717735	2.51152	0	1.28156
107	GO:0046506	sulfolipid biosynthetic process	6		0	0	0	-4.25853	0	0	-6.70139	0
108	GO:0010286	heat acclimation	77		0	-6.67435	0	0	-6.65223	-6.46255	0	0
109	GO:0046658	OBSOLETE anchored component of plasma membrane	169		0	0	6.63931	0	0	0.0637593	5.70817	0
110	GO:0031072	heat shock protein binding	82		3.64248	-3.50721	0	0	-6.5864	-3.45537	0	0
111	GO:0015116	sulfate transmembrane transporter activity	21		-1.55342	-6.58617	0	0.0838541	-0.0212962	-0.89581	0	0
112	GO:1902358	sulfate transmembrane transport	21		-1.55342	-6.58617	0	0.0838541	-0.0212962	-0.89581	0	0
113	GO:0005506	iron ion binding	252		0.191122	0	-2.04223	-4.08783	0.379242	-1.33023	0	-6.56526
114	GO:0009751	response to salicylic acid	156		-6.52956	0	0	-0.0879922	-1.54131	-1.98689	0	0
115	GO:0009809	lignin biosynthetic process	81		-0.43249	-1.98724	6.45343	0.942906	-0.274763	0.0944985	0	-1.34634
116	GO:0030544	Hsp70 protein binding	30		-0.53904	-0.434399	0	0	-6.45077	-0.554097	0	0
117	GO:0015301	OBSOLETE anion:anion antiporter activity	23		-1.57104	-6.44378	0	0	0	-0.788461	0	0
118	GO:0004499	N,N-dimethylaniline monooxygenase activity	7		-0.400107	0	0	-6.3702	-0.238214	-0.694754	0.611601	0
119	GO:0002230	positive regulation of defense response to virus by host	5		-6.34208	0	0	0	0	-0.13809	0	0
120	GO:0003935	GTP cyclohydrolase II activity	7		0	0	0	-0.204329	0	0	0	-6.23699
121	GO:0008686	3,4-dihydroxy-2-butanone-4-phosphate synthase activity	7		0	0	0	-0.204329	0	0	0	-6.23699
122	GO:0009881	photoreceptor activity	32		6.04414	6.06562	0	0.455452	6.16887	2.9502	-0.219382	2.51339
123	GO:0003677	DNA binding	2049		-6.15063	2.87083	0	0.499651	-2.36216	0.0860152	-1.22332	0
124	GO:0010417	glucuronoxylan biosynthetic process	24		-1.57112	-1.13413	6.04411	1.00246	-3.84237	0	0	0
125	GO:0044255	cellular lipid metabolic process	6		1.08866	1.09591	0	0	0	6.03144	0	1.07629
126	GO:0009611	response to wounding	302		-6.01571	-0.375469	-3.40884	-0.953372	-3.68514	-5.48184	-0.183812	-1.4582
127	GO:0016491	oxidoreductase activity	1449		0.686822	-3.5526	-1.54449	-6.01555	3.74306	-2.3052	0.53922	-4.72528
128	GO:0005507	copper ion binding	289		0.225957	0	6.00441	-0.372853	0	0	0	0
129	GO:2000024	regulation of leaf development	35		0	0	0	0	0	5.99185	0	0
130	GO:0008643	carbohydrate transport	180		0	0	0	-0.155514	0	0	-5.93513	0
131	GO:0009414	response to water deprivation	557		-5.88723	1.83643	-0.871298	4.08857	-3.69177	-2.34238	-1.68938	1.53786
132	GO:0003697	single-stranded DNA binding	91		0	5.88069	0	3.24107	0.825105	2.4299	0	1.11741
133	GO:0003727	single-stranded RNA binding	53		0	5.82309	0	1.63213	0.214643	1.96538	0	0.610286
134	GO:0004427	inorganic diphosphate phosphatase activity	26		-1.02159	0	0	-5.79333	0	0	-1.66588	0
135	GO:0009409	response to cold	565		4.62408	5.78162	-0.14017	5.78098	-1.71475	0.495289	0.0659441	2.37856
136	GO:0045490	pectin catabolic process	54		0.582653	0.641629	5.77673	0	-0.352811	-1.57709	1.98849	0
137	GO:0033481	galacturonate biosynthetic process	8		-3.64623	0	0	0	-5.75637	-0.347992	0	0
138	GO:0071483	cellular response to blue light	9		0	-3.06814	0	0	0	-5.71247	0	0
139	GO:0004766	spermidine synthase activity	7		1.01485	0	0	0	5.7093	0	0.002883	0
140	GO:0006595	polyamine metabolic process	7		1.01485	0	0	0	5.7093	0	0.002883	0
141	GO:0046872	metal ion binding	3696		-5.52572	0.0164263	0	-4.62633	0	-0.00199634	0	-2.84175
142	GO:0061077	chaperone-mediated protein folding	40		5.48172	-0.766266	0	0.375578	2.30106	-2.26007	-0.725583	0.607107
143	GO:0009735	response to cytokinin	104		-0.000559142	0	-5.47968	0.742307	1.02173	0	-0.293006	0
144	GO:0006862	nucleotide transport	8		0.0257356	0.706148	0	0	5.43148	0.311376	0	0
145	GO:0031538	negative regulation of anthocyanin metabolic process	8		0	0	0	0	0	5.42872	0	0
146	GO:0008272	sulfate transport	32		-1.01392	-5.42436	0	0	0	-0.459353	0	0
147	GO:0004322	ferroxidase activity	8		0	5.36253	-0.113414	0	0	-0.403491	1.18171	0.7999
148	GO:0000977	RNA polymerase II transcription regulatory region sequence-specific DNA binding	44		-1.26683	-5.35076	0	0	-2.37307	-5.0137	0	0
149	GO:0016032	viral process	8		-5.3473	0	0	0	0	0	0	0
150	GO:0099503	secretory vesicle	206		0	0.0350404	4.47008	0	-1.35905	-1.709	5.32531	0.662273
151	GO:1990538	xylan O-acetyltransferase activity	20		-0.593784	0	5.30596	0	-1.01983	0	0	0
152	GO:0030515	snoRNA binding	23		0	0	0	0	0	5.30118	0	0
153	GO:0000272	polysaccharide catabolic process	69		0	0	5.29302	0.369811	-3.53574	-1.04492	1.50729	0
154	GO:0009699	phenylpropanoid biosynthetic process	70		0	-1.00721	0	-5.29021	0.730038	0	0	-1.7259
155	GO:0090332	stomatal closure	46		0	-5.2834	0	-1.02775	-5.13625	-5.13624	0	0
156	GO:0005200	structural constituent of cytoskeleton	44		0	0	0.648259	0	0	0	5.28204	0
157	GO:0016841	ammonia-lyase activity	4		0	0	0	0	0	0	0	-5.27462
158	GO:0045548	phenylalanine ammonia-lyase activity	4		0	0	0	0	0	0	0	-5.27462
159	GO:0010228	vegetative to reproductive phase transition of meristem	163		0.886383	5.19499	0	0	1.03904	1.03118	0	0.0311144
160	GO:0042542	response to hydrogen peroxide	117		-0.533148	-5.19487	-0.47711	0	-1.70196	-3.1863	0.0466972	-0.49454
161	GO:0005471	ATP:ADP antiporter activity	9		0.104746	1.16769	0	0	5.18911	0.311365	0	0
162	GO:0035265	organ growth	9		0	0	0	0	0	5.18647	0	0
163	GO:0098656	monoatomic anion transmembrane transport	35		-0.280303	-5.15757	0	0	0	-0.886151	0	0
164	GO:0010167	response to nitrate	46		0.741768	0	0.872786	0.78613	0.485511	0	-5.15344	0.484106
165	GO:0010043	response to zinc ion	68		0	5.14488	0	1.15055	0	3.23828	0	2.27407
166	GO:0046915	transition metal ion transmembrane transporter activity	2		0	-5.14133	0	0	0	0	0	0
167	GO:1990388	xylem-to-phloem iron transport	2		0	-5.14133	0	0	0	0	0	0
168	GO:0046510	UDP-sulfoquinovose:DAG sulfoquinovosyltransferase activity	2		0	0	0	-5.12305	0	0	-5.14107	0
169	GO:0048307	ferredoxin-nitrite reductase activity	2		0	0	0	0	0	0	-5.14104	0
170	GO:0050421	nitrite reductase (NO-forming) activity	2		0	0	0	0	0	0	-5.14104	0
171	GO:0071472	cellular response to salt stress	47		-5.13879	-0.109567	0	0	-0.470908	-0.416566	0	-0.399836
172	GO:0000287	magnesium ion binding	191		0	0	0	-5.13721	0	0	-0.165572	0
173	GO:0019374	galactolipid metabolic process	9		-0.223185	0	0	-5.133	0	0	-2.69711	-0.017054
174	GO:0035250	UDP-galactosyltransferase activity	9		-0.325509	0	0	-5.13292	0	0	-2.69705	0.0170249
175	GO:0046554	malate dehydrogenase (NADP+) activity	2		0	0	0	0	0	-5.13291	0	0
176	GO:2000014	regulation of endosperm development	9		0	5.11969	0	0	0.00390755	0	0	0
177	GO:0001786	phosphatidylserine binding	2		5.10374	0	0	0	0	0	0	0.0805022
178	GO:0090559	regulation of membrane permeability	2		5.10374	0	0	0	0	0	0	0.0805022
179	GO:0010478	chlororespiration	2		5.1035	0	0	1.25838	2.07466	0	0	0
180	GO:2000214	regulation of proline metabolic process	2		0	0	0	0	0	0	0	-5.08557
181	GO:0019756	cyanogenic glycoside biosynthetic process	3		0	0	0	0	0	2.34787	0	-5.0855
182	GO:0102002	valine N-monooxygenase (oxime forming) activity	3		0	0	0	0	0	2.34787	0	-5.0855
183	GO:0032040	small-subunit processome	50		0	0	0	0	0	5.01612	0	0
184	GO:0006817	phosphate ion transport	30		-1.75166	0	-2.88482	-2.81352	0	0	-4.99259	0
185	GO:0015866	ADP transport	10		0	0.605058	0	0	4.97387	0.180939	0	0
186	GO:0009535	chloroplast thylakoid membrane	555		4.95858	0	0	2.42007	0	0	0	0
187	GO:0016868	intramolecular phosphotransferase activity	10		-0.260884	0	0	-0.603346	0	0	-4.94324	0
188	GO:0009986	cell surface	11		0	0	0	4.91798	0	0	0	0
189	GO:0008199	ferric iron binding	10		0	4.90508	0	0	0	-0.208725	0.878698	0.585791
190	GO:0009653	anatomical structure morphogenesis	41		0	0.276987	4.88098	0	0	2.25006	0.464257	0.335882
191	GO:0003729	mRNA binding	1276		0.593535	0	0	0	-0.0611412	4.8673	0	0
192	GO:0000978	RNA polymerase II cis-regulatory region sequence-specific DNA binding	205		-1.07256	-2.25383	0	0	-4.81412	-3.96464	0.0700596	-0.539379
193	GO:0055085	transmembrane transport	873		-0.261352	-4.80405	-2.33517	-0.603625	-1.45294	0	-4.41754	-0.556994
194	GO:0010345	suberin biosynthetic process	30		-0.119245	0	0.414665	0	-4.80246	0	0	0
195	GO:0042547	cell wall modification involved in multidimensional cell growth	10		1.83536	0.605649	4.80117	0	0.48007	0	1.29608	0
196	GO:0071277	cellular response to calcium ion	11		0	0	0	0	-4.78048	-0.536525	0	0
197	GO:0008810	cellulase activity	20		0	0	4.77887	0.202876	-1.14835	0	2.59572	0.0770892
198	GO:0048530	fruit morphogenesis	11		0	0	0	0	0	4.77798	0	0
199	GO:0051262	protein tetramerization	19		-0.419733	1.06567	0	-4.76791	0	0	-2.16149	0
200	GO:0032508	DNA duplex unwinding	73		0	4.76293	0	1.12408	0	1.49633	0	1.46331
201	GO:0048262	determination of dorsal/ventral asymmetry	11		-0.204194	-0.533384	0	0.520711	-0.540317	-0.536765	-4.75061	0
202	GO:0000160	phosphorelay signal transduction system	74		0	3.77674	-4.74647	0	1.36651	0.792485	0	1.49223
203	GO:0009698	phenylpropanoid metabolic process	41		-0.813278	-0.487632	2.18575	0	0	0	0	-4.74403
204	GO:0009612	response to mechanical stimulus	19		-4.7429	0	0	-1.56373	-1.06343	-0.599131	0.192988	-1.56635
205	GO:0008295	spermidine biosynthetic process	14		1.50856	0	0	0	4.74196	0	0	0
206	GO:0032940	secretion by cell	11		-2.37386	0	0.538226	0	0.999712	-4.73902	-2.41118	-0.510978
207	GO:0051087	protein-folding chaperone binding	54		1.60526	-2.94795	0	0	-4.73646	-0.940841	0	0.272344
208	GO:0080050	regulation of seed development	9		0	4.71163	0	0	0.00393231	0	0	0
209	GO:0015293	symporter activity	137		-0.434323	-4.70798	-0.0843633	-0.140462	-0.0118346	-0.95586	-4.65645	-2.0069
210	GO:0046475	glycerophospholipid catabolic process	5		-1.64709	0	0	-4.68524	0	0	-1.18343	-0.413209
211	GO:0009627	systemic acquired resistance	73		-3.9151	1.13766	-2.71173	-3.75803	0	-1.24759	4.66375	0
212	GO:0009800	cinnamic acid biosynthetic process	13		-1.07837	0	0	0	0	0	0	-4.66004
213	GO:0009073	aromatic amino acid family biosynthetic process	53		0	0	0	0	0	0	0	-4.63058
214	GO:0050378	UDP-glucuronate 4-epimerase activity	14		-2.63165	0	0	0	-4.61193	-0.0333522	0	0
215	GO:0004619	phosphoglycerate mutase activity	13		0	0	0	0	0	-0.113209	-4.57485	0
216	GO:0010017	red or far-red light signaling pathway	79		0.267285	4.54718	-0.925295	0.280807	1.2173	0.707629	0	2.73492
217	GO:0010581	regulation of starch biosynthetic process	12		0	4.53604	0	0	0	0	0	0.41112
218	GO:0006099	tricarboxylic acid cycle	75		0	0	0	-4.52413	0	0	0	0
219	GO:0010120	camalexin biosynthetic process	16		-4.52397	0.3755	0	0	0	-0.770521	0	-0.225686
220	GO:0030245	cellulose catabolic process	21		0	0	4.50039	0.202849	-1.09097	0	2.38877	0.000661903
221	GO:0000307	cyclin-dependent protein kinase holoenzyme complex	59		0	0	4.45299	0	0.086684	0	2.20058	0
222	GO:0015867	ATP transport	12		0	0.35414	0	0	4.4446	0.800784	0	0
223	GO:0016310	phosphorylation	1323		-0.20956	0	0	-4.44456	0	0	-0.348596	-0.838006
224	GO:0033946	xyloglucan-specific endo-beta-1,4-glucanase activity	11		0	0	2.87933	0	-0.548179	0	4.41449	-0.0172001
225	GO:0043335	protein unfolding	3		-0.927967	-1.7847	0	0	-4.41059	-1.64594	0	0
226	GO:0010487	thermospermine synthase activity	3		0	-1.78486	4.38254	1.49396	0	-0.74516	0	0
227	GO:0047216	inositol 3-alpha-galactosyltransferase activity	3		0	0	-0.777619	0	-0.943961	-4.38106	0	0
228	GO:0016301	kinase activity	1332		-0.181364	0	0	-4.37897	0	0	-0.439157	-0.79281
229	GO:0006880	intracellular sequestering of iron ion	14		-0.108168	4.37603	-1.86736	1.2574	0	-0.158476	0.445298	0.264312
230	GO:0009908	flower development	387		0.892422	4.3062	0	0	1.64768	0	-0.73714	1.01531
231	GO:0033588	elongator holoenzyme complex	14		0	0	0	0	0	4.29389	0	0
232	GO:0005887	integral component of plasma membrane	143		0	-4.25016	0	0	0	0	0	0
233	GO:0110102	ribulose bisphosphate carboxylase complex assembly	13		4.2137	-0.710599	0	0.406224	0.388581	-0.367941	0	0
234	GO:0050896	response to stimulus	140		-3.19228	2.08114	-2.47418	-0.965902	2.04167	1.38516	-4.19446	-0.313389
235	GO:0030570	pectate lyase activity	18		0.152722	-0.495899	4.17688	0	-1.67191	0	0	0
236	GO:0002376	immune system process	89		0	4.15677	0	0.732682	-3.28993	0.990209	0	0.44872
237	GO:0008483	transaminase activity	88		0	0	-0.936301	-4.14629	0	0	-0.500417	0
238	GO:0043495	protein-membrane adaptor activity	15		-1.93956	0	0	0	0	-4.11763	0	0
239	GO:0009607	response to biotic stimulus	43		-0.015522	0	-4.11029	0	0.572311	-1.30256	0.0282125	-0.902345
240	GO:0016413	O-acetyltransferase activity	58		-0.090062	0	4.08672	0	-0.831603	0	0.553647	0.463633
241	GO:0004568	chitinase activity	32		0	0	0.207666	-0.233778	-4.07982	-2.44261	0.606613	0
242	GO:0003824	catalytic activity	719		0	0	0	-4.05602	0.640361	0	0	-0.721135
243	GO:0016887	ATP hydrolysis activity	568		0	0	0	0	-2.56056	-4.02788	0	0
244	GO:0003676	nucleic acid binding	662		0	1.17135	0	0	0.654791	3.98313	0	0
245	GO:0006826	iron ion transport	14		0	3.96233	0	0	0	-0.000920652	0.727085	0.334824
246	GO:0061025	membrane fusion	16		-3.9482	0	0	0	0	0	0	-0.138871
247	GO:0015200	methylammonium transmembrane transporter activity	3		0	0	0.362885	0	-3.93746	0	0	0
248	GO:0072489	methylammonium transmembrane transport	3		0	0	0.362885	0	-3.93746	0	0	0
249	GO:0030643	intracellular phosphate ion homeostasis	7		-1.28762	0	0	-3.93083	0	0	-0.949947	-0.185905
250	GO:0042754	negative regulation of circadian rhythm	4		-1.91274	-3.9158	0	0	-3.16612	-1.93899	-0.235527	0
251	GO:0030410	nicotianamine synthase activity	4		0	-1.20017	0	1.49402	0	0	-3.91577	0
252	GO:0030418	nicotianamine biosynthetic process	4		0	-1.20017	0	1.49402	0	0	-3.91577	0
253	GO:0016020	membrane	6224		-0.471404	0	3.90875	-0.225094	0	0	-0.545224	-1.44361
254	GO:0045595	regulation of cell differentiation	21		-3.90712	0	1.91477	0.0487708	-1.60211	0	0	0.0645714
255	GO:0010966	regulation of phosphate transport	4		1.36656	3.90239	0	0	0.742608	1.52068	0	0
256	GO:2000652	regulation of secondary cell wall biogenesis	31		0	-2.92688	0.986174	0	-3.89384	0	-0.495145	0
257	GO:0016762	xyloglucan:xyloglucosyl transferase activity	40		-0.751558	0.276935	3.87526	0	-0.263146	0	1.99956	2.41623
258	GO:0031408	oxylipin biosynthetic process	49		0	0	-3.87298	0	2.13917	-0.0610251	0	0
259	GO:0010148	transpiration	16		-1.85004	0	0	0	0	-3.86933	-0.00233826	0
260	GO:0015114	OBSOLETE phosphate ion transmembrane transporter activity	17		-0.766344	-0.245308	0	-3.85565	0	0	-2.24937	0
261	GO:0010114	response to red light	71		0.208376	0.0218213	-3.83008	0.0806682	1.07908	-1.42484	0	0.446645
262	GO:0005886	plasma membrane	3342		0	-0.137244	2.59511	-0.751368	0	-1.37276	3.81516	-0.874489
263	GO:0030246	carbohydrate binding	170		-0.41551	0	0	-2.33931	0	-3.66521	0	-3.75767
264	GO:0006949	syncytium formation	17		0	0	3.71231	0	0	0	0	0
265	GO:1901348	positive regulation of secondary cell wall biogenesis	16		0.0374782	-1.11024	3.71199	0	-1.14206	0	0	0
266	GO:0009585	red, far-red light phototransduction	74		0	0	0	0	0	0	-0.0383985	3.68193
267	GO:0080116	glucuronoxylan glucuronosyltransferase activity	8		-1.15422	-1.29635	3.67097	1.67944	-3.32422	0	0	0
268	GO:0009617	response to bacterium	168		0	0.130615	0	-0.276321	0	-3.66576	0	-0.344534
269	GO:0006970	response to osmotic stress	231		-2.63991	3.65973	0	0.604949	-0.425757	0.240887	-0.77933	0.191247
270	GO:0009298	GDP-mannose biosynthetic process	9		-3.6464	-0.0417005	0	-0.611807	-1.06319	0	0	0
271	GO:0031347	regulation of defense response	79		-3.6425	0	0	0	0	-0.26172	0	0
272	GO:0010224	response to UV-B	104		-0.233839	-1.01485	0	0	-0.0414482	-3.63589	0	0
273	GO:0009651	response to salt stress	637		-3.62953	2.14298	0	2.40822	-1.39093	-1.17077	0	0
274	GO:0070370	cellular heat acclimation	20		-3.60897	0	0	0	-0.196079	-0.954786	0	0
275	GO:0005775	vacuolar lumen	5		-0.231787	-0.373875	0	1.10264	-3.58855	0	0	0
276	GO:0045493	xylan catabolic process	17		0	0	3.58004	0.262144	0	0	0.154761	0
277	GO:0016768	spermine synthase activity	5		0	-1.29131	3.56058	1.10276	0	-0.483824	0	0
278	GO:0015105	arsenite transmembrane transporter activity	5		0	0	-3.54694	0	0	-0.138181	0	0
279	GO:0009737	response to abscisic acid	608		-3.54644	0.110956	0	0.158032	-0.828015	-2.45366	-1.05321	-0.146019
280	GO:0008061	chitin binding	28		0	0	0	-0.0202231	-1.23907	-3.54192	1.4448	0
281	GO:0043169	cation binding	80		-3.53301	0	0	0	-0.324416	-0.389195	0	0
282	GO:0008198	ferrous iron binding	20		0	3.52317	0	0	0	-0.423681	0.972886	0.0646604
283	GO:0010189	vitamin E biosynthetic process	21		0.297464	3.52275	0	0	0	1.02953	0	-0.0270313
284	GO:0016717	oxidoreductase activity, acting on paired donors, with oxidation of a pair of donors resulting in the reduction of molecular oxygen to two molecules of water	26		2.60604	0.165811	0.300401	0	2.39008	3.52271	0.24822	0
285	GO:0010468	regulation of gene expression	179		1.34456	3.47244	0	0	3.52213	0.768346	0	0
286	GO:0016829	lyase activity	391		0	0	0	-3.50235	1.21131	0	0	-2.45019
287	GO:0009231	riboflavin biosynthetic process	24		0	0	0	-1.31685	0	0	0	-3.49797
288	GO:0030527	structural constituent of chromatin	82		0	0	0	0	0	0	3.47909	0
289	GO:0016462	pyrophosphatase activity	24		-0.766817	0	0	-3.46794	0	0	-2.79282	0
290	GO:0102756	OBSOLETE very-long-chain 3-ketoacyl-CoA synthase activity	25		-0.303285	0	0	3.46737	0.11314	0	0	0
291	GO:0005484	SNAP receptor activity	60		-3.45958	0	0	0	0	-1.48029	0	-0.393322
292	GO:0009637	response to blue light	84		3.32899	3.34975	0	0	3.41682	3.44565	0.929491	0
293	GO:0010196	nonphotochemical quenching	24		3.439	1.26637	0	0.166665	0.763767	0	0	0
294	GO:0031428	box C/D methylation guide snoRNP complex	15		0	0	0	0	0	3.43392	0	0
295	GO:0000786	nucleosome	84		0	0	0	0	0	0	3.43164	0
296	GO:0005227	calcium-activated cation channel activity	20		0.339012	3.42704	0	0	0	0	0	0
297	GO:0015152	glucose-6-phosphate transmembrane transporter activity	4		-0.231833	0	0	-3.40275	0	0	-1.5066	0
298	GO:0010928	regulation of auxin mediated signaling pathway	22		0	0	0	0	0	3.40229	0	0
299	GO:0046467	membrane lipid biosynthetic process	4		0	-3.4015	0	0	0	0	0	0
300	GO:1901031	regulation of response to reactive oxygen species	4		0	-3.4015	0	0	0	0	0	0
301	GO:0005615	extracellular space	120		-0.582196	3.28016	3.3894	1.1216	-1.91864	0.590912	0.474511	0.703497
302	GO:0106310	protein serine kinase activity	898		-0.671795	0	0.127387	-3.37382	0	-0.397702	-0.373788	-2.2089
303	GO:0030247	polysaccharide binding	60		-0.221737	0	3.36707	0	0	0	1.81265	1.49307
304	GO:0010411	xyloglucan metabolic process	59		-0.690152	0.494673	3.36687	0	-0.703591	0	1.33996	1.52854
305	GO:0009058	biosynthetic process	111		-0.672151	0	-1.86916	-3.35176	-0.610131	0	0	0
306	GO:0003724	RNA helicase activity	131		0	0	0	0	1.47936	3.33625	0	0
307	GO:0080187	floral organ senescence	18		-2.38862	-0.402178	-1.82396	-1.79332	-1.49312	0	-3.33417	-0.217678
308	GO:0010508	positive regulation of autophagy	22		-3.32202	0	0	0	0	-0.125839	0	0
309	GO:0016740	transferase activity	3376		-0.3792	0	0.180815	-3.31456	0	0	-0.412921	-0.274607
310	GO:0010007	magnesium chelatase complex	6		0	0	0	0	-3.31251	-0.48375	0	0
311	GO:0016851	magnesium chelatase activity	6		0	0	0	0	-3.31251	-0.48375	0	0
312	GO:0010078	maintenance of root meristem identity	48		0	0	3.31242	0	0	0	0.194405	0
313	GO:0009084	glutamine family amino acid biosynthetic process	6		0	0	0	0	3.29864	0	0	0
314	GO:0016843	amine-lyase activity	6		0	-3.29164	0	0	-1.13056	-1.02636	0	0
315	GO:0006875	OBSOLETE intracellular metal ion homeostasis	6		0.118381	-3.29144	0	0	0	0	-0.0642617	0
316	GO:0006107	oxaloacetate metabolic process	6		0	0	0	0	0	-3.28308	0	0
317	GO:0008746	NAD(P)+ transhydrogenase activity	6		0	0	0	0	0	-3.28299	0	0
318	GO:0072659	protein localization to plasma membrane	22		-1.3552	0	0	-0.229392	0	-3.27688	0	0
319	GO:0015245	fatty acid transmembrane transporter activity	6		0	0	0	-3.27345	0	0	0	0
320	GO:0051707	response to other organism	32		-2.93	0	0	-2.56529	0	-3.26527	0	-0.924092
321	GO:0047517	1,4-beta-D-xylan synthase activity	14		-0.907346	-0.724663	1.42881	0	-3.25645	0	0	0
322	GO:0034426	etioplast membrane	6		3.2541	0	0	0	0	0	0.317562	0
323	GO:0009415	response to water	7		3.25392	0	0	0	0	0	0	0
324	GO:0002098	tRNA wobble uridine modification	24		0	0	0	0	0	3.23274	0	0
325	GO:0008889	glycerophosphodiester phosphodiesterase activity	14		-0.635205	0	0	-3.23131	0	0	-0.35307	0
326	GO:0002229	defense response to oomycetes	77		-0.383458	0	0	-3.2279	0	-1.36163	0	0
327	GO:0046910	pectinesterase inhibitor activity	31		1.06829	0	0.120439	-0.0493964	0.0790002	-2.69872	3.22223	0
328	GO:0009864	induced systemic resistance, jasmonic acid mediated signaling pathway	30		-3.20913	0	0	0	0	0	0	0
329	GO:0010582	floral meristem determinacy	25		-0.832128	-3.20596	0	0	-2.81429	-2.96551	0	0
330	GO:0031012	extracellular matrix	20		0	1.56088	0	-0.978148	0	-0.242762	3.2056	-1.49735
331	GO:0009938	negative regulation of gibberellic acid mediated signaling pathway	28		-3.20384	0	0	0	0	0	0	0
332	GO:0009739	response to gibberellin	121		-3.17171	0	0	0	-0.173161	0	-0.859964	0
333	GO:0071629	cytoplasm protein quality control by the ubiquitin-proteasome system	4		-0.72789	-3.15207	0	0	-1.5218	-0.905483	0.592162	0
334	GO:0030170	pyridoxal phosphate binding	121		0	0.0432774	-0.37356	-3.13797	0.167416	0	-0.37929	-0.112598
335	GO:1901259	chloroplast rRNA processing	29		3.13163	0.719699	0	0	0.130289	1.09975	0	0
336	GO:0031201	SNARE complex	68		-3.13024	0	0	0	0	-1.2171	0	-0.234929
337	GO:0009411	response to UV	24		0	0	0	-1.26199	0	-3.11451	0	0
338	GO:0004674	protein serine/threonine kinase activity	972		-0.798517	0	0.286246	-3.10237	0	-0.0836591	-0.426371	-2.19271
339	GO:0006073	OBSOLETE cellular glucan metabolic process	50		-0.913385	0.695569	3.08831	0	-0.922961	0	1.85157	1.89105
340	GO:0070161	anchoring junction	70		0	1.11168	0	0	0	0	3.08811	0
341	GO:0060776	simple leaf morphogenesis	8		0.295851	0.783829	0	0	3.07012	0.311407	0	0
342	GO:0046865	terpenoid transport	8		0	0	0	-3.06895	0.00384763	0	0	0
343	GO:0098657	import into cell	8		0	0	0	-3.06895	0.00384763	0	0	0
344	GO:0098739	import across plasma membrane	8		0	0	0	-3.06895	0.00384763	0	0	0
345	GO:0080143	regulation of amino acid export	7		0.940745	1.30147	0.972349	0.204647	0.899623	0.391738	-3.06309	0
346	GO:1902395	regulation of 1-deoxy-D-xylulose-5-phosphate synthase activity	7		-0.940666	0	-0.952809	-0.954623	-0.98231	0	-3.06298	-0.928319
347	GO:1902455	negative regulation of stem cell population maintenance	7		0	0	0	0	0	0.980728	-3.06264	0
348	GO:0051775	response to redox state	7		0	0	0	-0.0200696	0	-3.05444	0	0
349	GO:0043069	negative regulation of programmed cell death	22		0	0	0	-0.161905	-0.465899	-3.04803	0	0
350	GO:0010193	response to ozone	42		-0.751389	0	0	-3.04518	0	-2.11875	0	0
351	GO:0102911	(-)-secoisolariciresinol dehydrogenase activity	8		0	0	0	-3.04494	0.740607	-0.837408	0	0
352	GO:0010344	seed oilbody biogenesis	6		0	0	0	3.04485	0	0	-0.139284	0
353	GO:0015908	fatty acid transport	8		0	0	0	-3.04478	0	0	0	0
354	GO:0042218	1-aminocyclopropane-1-carboxylate biosynthetic process	6		0	0	-2.84686	-3.04455	0	0	0	-0.653715
355	GO:0016629	12-oxophytodienoate reductase activity	7		0	0	-3.04211	0	0.899313	0	0	0
356	GO:0009097	isoleucine biosynthetic process	31		0	0	0	-3.02354	0.471891	0	0	0
357	GO:0005874	microtubule	277		0	0	2.05732	0	0	0	3.01063	0
358	GO:0048544	recognition of pollen	32		0	0	0	-3.00126	0	-1.2565	-0.870629	0
359	GO:0012505	endomembrane system	191		-2.99893	0	0	0	0	0	0	0
360	GO:0005983	starch catabolic process	32		2.92975	2.96475	0.738584	0	2.99551	0	0	0
361	GO:0003690	double-stranded DNA binding	128		0	2.94992	0	0.0673389	0	0.328038	0	0
362	GO:0004190	aspartic-type endopeptidase activity	66		1.55508	0	0	0	0	0	2.94503	0
363	GO:0019005	SCF ubiquitin ligase complex	100		2.82367	2.8442	0	0	2.94284	0.778435	0	0
364	GO:0010119	regulation of stomatal movement	130		-0.268726	2.92591	0	2.20147	0.229892	2.76133	-0.411353	2.06505
365	GO:0071482	cellular response to light stimulus	31		0	0	0	-2.34258	0	-2.91003	0.0316155	0
366	GO:0045893	positive regulation of DNA-templated transcription	443		-2.03051	0.533175	0	0	-1.75546	-2.8982	0	-0.451854
367	GO:0008843	endochitinase activity	11		0	0	0	0	-0.874801	-2.8954	1.35323	0
368	GO:0015171	amino acid transmembrane transporter activity	74		1.38389	0.872731	1.4304	0.708645	0	0	2.8919	-0.998376
369	GO:0042807	central vacuole	7		0	0	0.0587183	0	-2.88906	0	1.11561	0
370	GO:0042752	regulation of circadian rhythm	45		1.16605	2.87546	0	0	-0.121465	0.496655	0	0
371	GO:0004556	alpha-amylase activity	8		2.82974	2.85368	0	-0.781351	2.87476	0	0	0.0960432
372	GO:0048578	positive regulation of long-day photoperiodism, flowering	10		0	2.87472	0	0	0.00389666	0.180969	0	0
373	GO:0045485	omega-6 fatty acid desaturase activity	11		0.600128	0	0	0	2.87181	0.546743	0	0
374	GO:0050184	phosphatidylcholine desaturase activity	11		0.600128	0	0	0	2.87181	0.546743	0	0
375	GO:0102855	nan	11		0.600128	0	0	0	2.87181	0.546743	0	0
376	GO:0102857	nan	11		0.600128	0	0	0	2.87181	0.546743	0	0
377	GO:0102860	nan	11		0.600128	0	0	0	2.87181	0.546743	0	0
378	GO:0102861	nan	11		0.600128	0	0	0	2.87181	0.546743	0	0
379	GO:0102871	nan	11		0.600128	0	0	0	2.87181	0.546743	0	0
380	GO:0102985	delta12-fatty-acid desaturase activity	11		0.600128	0	0	0	2.87181	0.546743	0	0
381	GO:0102987	palmitoleic acid delta 12 desaturase activity	11		0.600128	0	0	0	2.87181	0.546743	0	0
382	GO:0042819	vitamin B6 biosynthetic process	8		0	-2.86786	0	0	-0.853703	-0.789498	0	0
383	GO:0030174	regulation of DNA-templated DNA replication initiation	1		0	0	0	0	0	2.86276	0	0
384	GO:0071163	DNA replication preinitiation complex assembly	1		0	0	0	0	0	2.86276	0	0
385	GO:0016987	sigma factor activity	8		0	-0.838534	0	0.301616	0	-2.85911	0	0
386	GO:2001141	regulation of RNA biosynthetic process	8		0	-0.838534	0	0.301616	0	-2.85911	0	0
387	GO:0062045	L-lysine alpha-aminotransferase	1		-0.439104	-2.84911	-1.52827	-2.83626	0	0	0	0
388	GO:0050590	desacetoxyvindoline 4-hydroxylase activity	1		0	0	0	0	0	0	-2.84907	0
389	GO:0047668	amygdalin beta-glucosidase activity	1		0	0	0	-0.443466	0	0	2.84895	0
390	GO:0080081	4-methylumbelliferyl-beta-D-glucopyranoside beta-glucosidase activity	1		0	0	0	-0.443466	0	0	2.84895	0
391	GO:0080082	esculin beta-glucosidase activity	1		0	0	0	-0.443466	0	0	2.84895	0
392	GO:0060627	regulation of vesicle-mediated transport	1		0	-0.444668	0	-0.44346	0	0	-2.84894	0
393	GO:0008083	growth factor activity	1		0	0	-2.83506	0	0	0	0	-0.323457
394	GO:0000295	adenine nucleotide transmembrane transporter activity	1		0	0	-2.83438	0	0	0	0	0
395	GO:0001409	guanine nucleotide transmembrane transporter activity	1		0	0	-2.83438	0	0	0	0	0
396	GO:1903790	guanine nucleotide transmembrane transport	1		0	0	-2.83438	0	0	0	0	0
397	GO:0010321	regulation of vegetative phase change	7		-2.83007	0.819351	0.383009	0	-0.00382298	0	0	0
398	GO:1900457	regulation of brassinosteroid mediated signaling pathway	7		-2.82985	0	0	0	0	0.0715568	0	-0.799629
399	GO:0009620	response to fungus	138		-2.82463	0	0	-1.1242	0	-2.05985	0	-2.64961
400	GO:0051841	OBSOLETE positive regulation by host of cytolysis of symbiont cells	2		-2.82251	0	0	0	-2.1926	0	0	0
401	GO:0044839	cell cycle G2/M phase transition	1		-2.82239	0	0	0	-0.449548	0	0	0
402	GO:0048555	generative cell nucleus	1		-2.82239	0	0	0	-0.449548	0	0	0
403	GO:0004459	L-lactate dehydrogenase activity	2		2.82228	0	0	0	0.0485851	0	0.183512	0
404	GO:0000707	meiotic DNA recombinase assembly	1		0	0	0	0	0	0	0	2.80994
405	GO:0050613	delta14-sterol reductase activity	1		0	0	0	0	0	0	0	2.80981
406	GO:0004325	ferrochelatase activity	5		0	0	0	0	2.80687	0	0	0
407	GO:0006094	gluconeogenesis	40		0	0	0	0	0	0	-2.80221	0
408	GO:0097573	OBSOLETE glutathione oxidoreductase activity	34		0.352743	0	0	2.80111	0.840422	0	0	0
409	GO:0016021	integral component of membrane	4358		-0.308693	-0.131105	2.79907	-1.27448	-0.844153	0	-2.1852	-2.03222
410	GO:0044772	mitotic cell cycle phase transition	30		0	0	2.78347	0	0.514538	0	1.80296	0
411	GO:0006520	amino acid metabolic process	78		0	0	0	-2.77734	0	0	0	0
412	GO:0050829	defense response to Gram-negative bacterium	35		-2.42523	0	0	0.335086	-2.7763	0	0	0.818362
413	GO:0010025	wax biosynthetic process	31		0	0	0	2.77623	0	0	0	0
414	GO:0006559	L-phenylalanine catabolic process	13		0	0	0	0	0	0	-0.0738022	-2.7392
415	GO:0008017	microtubule binding	187		0	0	2.52599	0	0	0	2.73752	0
416	GO:0006032	chitin catabolic process	29		0	0	0.300526	-0.32664	-2.7322	-1.92171	0.726052	0
417	GO:1990937	xylan acetylation	18		-0.305294	-0.428926	2.7287	0	-1.09444	0	0	0
418	GO:0016788	hydrolase activity, acting on ester bonds	83		2.67645	1.11856	1.43349	0	-2.72784	0	0	0
419	GO:0005516	calmodulin binding	290		-1.87832	0	0	-2.597	0	-0.656146	0	-2.71536
420	GO:0010322	regulation of isopentenyl diphosphate biosynthetic process, methylerythritol 4-phosphate pathway	9		-0.699112	0	-0.711222	-0.713033	-0.740646	0	-2.6975	-0.686797
421	GO:0035435	phosphate ion transmembrane transport	31		-0.829092	0	0	-2.68526	-0.930426	0	-1.30461	0
422	GO:0016847	1-aminocyclopropane-1-carboxylate synthase activity	8		0	0	-2.5259	-2.67927	0	0	0	-0.472425
423	GO:0008284	positive regulation of cell population proliferation	32		0	0	0	0	0	2.67639	0	0
424	GO:0004629	phospholipase C activity	14		-0.346894	0	0	0	-2.6718	0	0	0
425	GO:0042546	cell wall biogenesis	81		0	0	2.66701	0	-1.9876	0	1.33265	1.47218
426	GO:0009664	plant-type cell wall organization	58		-0.357913	0	2.66497	0	-0.0713479	1.8258	0	0.877126
427	GO:0010731	protein glutathionylation	9		2.66008	0	0	0	0	0	0	0
428	GO:0031210	phosphatidylcholine binding	10		2.66005	0	0	0	0	0	0	0
429	GO:0009011	starch synthase activity	9		2.65957	1.05326	0	0	0	0	0	0
430	GO:0033201	alpha-1,4-glucan synthase activity	9		2.65957	1.05326	0	0	0	0	0	0
431	GO:0010047	fruit dehiscence	14		0	0	2.65599	0	-0.777519	0	0	0
432	GO:0001664	G protein-coupled receptor binding	8		0	0	0	0	0	0	0	-2.64222
433	GO:0007188	adenylate cyclase-modulating G protein-coupled receptor signaling pathway	8		0	0	0	0	0	0	0	-2.64222
434	GO:0019001	guanyl nucleotide binding	8		0	0	0	0	0	0	0	-2.64222
435	GO:0031683	G-protein beta/gamma-subunit complex binding	8		0	0	0	0	0	0	0	-2.64222
436	GO:0015250	water channel activity	38		2.58189	-2.63676	-0.776652	0	-1.99611	-0.339097	0.760243	0
437	GO:0009965	leaf morphogenesis	113		0	0	0	0	0	2.63337	0	0
438	GO:0006879	intracellular iron ion homeostasis	32		0	2.6113	0	0.955474	0	-0.162214	0	0
439	GO:0052386	cell wall thickening	10		0	0	2.60277	0	-0.268531	0	0	0
440	GO:0006865	amino acid transport	89		1.34671	2.59217	1.69711	1.24566	0.498516	0.517245	1.66297	-0.663138
441	GO:0048278	vesicle docking	33		-0.874335	0	0	0	0	-2.579	0	0
442	GO:0000981	DNA-binding transcription factor activity, RNA polymerase II-specific	218		-0.341932	-1.76833	0	0	-2.57179	-0.740265	-0.831828	-0.483185
443	GO:0019843	rRNA binding	181		2.55323	0	0	0	0	1.75724	0	0
444	GO:0003333	amino acid transmembrane transport	84		1.47947	1.27101	1.17808	0.526171	0	0.0503613	2.54921	-0.789297
445	GO:0042823	pyridoxal phosphate biosynthetic process	10		0	-2.54675	0	0	-0.639442	-0.611364	0	0
446	GO:0010496	intercellular transport	11		0	0	0	-2.54361	0	0	0	0
447	GO:0048581	negative regulation of post-embryonic development	11		0	0	0	-2.54361	0	0	0	0
448	GO:0010116	positive regulation of abscisic acid biosynthetic process	10		0	0	0	0	0	-2.53857	0	0
449	GO:2000142	regulation of DNA-templated transcription initiation	10		0	-0.624441	0	0.171435	0	-2.53822	0	0
450	GO:0006833	water transport	41		2.4788	-2.53352	-0.672367	0	-1.79412	-0.258386	0.626791	0
451	GO:0006636	unsaturated fatty acid biosynthetic process	40		1.83018	0.387499	0	0	2.53229	1.11273	0.940729	0
452	GO:0015700	arsenite transport	11		0	0	-2.52605	0	0	-0.208618	0	0
453	GO:0010266	response to vitamin B1	8		-0.940632	0	-2.52329	0	0	-1.18008	0	0
454	GO:0030148	sphingolipid biosynthetic process	35		0.381917	0	0	0	0	2.50473	0	0
455	GO:0009835	fruit ripening	36		-2.45247	0	-2.5032	-0.674629	-0.0921748	-0.0236988	-0.506678	0.801995
456	GO:0003777	microtubule motor activity	83		0	0	2.49948	0	0	0	2.17918	0
457	GO:0007018	microtubule-based movement	83		0	0	2.49948	0	0	0	2.17918	0
458	GO:0009504	cell plate	88		-2.4938	0	0	0	0	-0.685059	0	-1.22013
459	GO:0000210	NAD+ diphosphatase activity	10		-0.16246	0	0	0	0	0	0	-2.49184
460	GO:0047631	ADP-ribose diphosphatase activity	10		-0.162432	0	0	0.611895	0	0	0	-2.49177
461	GO:0015267	channel activity	40		2.42936	-2.484	-0.672391	0	-1.83887	-0.258404	0.658811	0
462	GO:0004857	enzyme inhibitor activity	41		1.02718	0	0	-0.292515	0	-2.21146	2.474	0
463	GO:0042539	hypotonic salinity response	11		0	0	0	-0.241926	0	0	0.0765725	-2.46628
464	GO:0019898	extrinsic component of membrane	59		2.46531	0	0	0	0	0	0	0
465	GO:0005634	nucleus	6154		0	0.481401	0	0	0	2.45506	0	0.319779
466	GO:0016757	glycosyltransferase activity	576		-0.14761	-0.239197	2.14609	0	-2.45029	-0.0475205	-0.231938	0
467	GO:0035251	UDP-glucosyltransferase activity	32		0	0	0	-0.423308	0	-0.972347	-2.42334	-0.392151
468	GO:0015692	lead ion transport	12		0	0	0	-2.40637	0	0	0	0
469	GO:0006734	NADH metabolic process	11		0	0	0	0	0	-2.40283	0	0
470	GO:0009682	induced systemic resistance	37		0.313095	2.38583	1.1647	0	0	2.39859	1.71594	0
471	GO:0071215	cellular response to abscisic acid stimulus	37		0	0	0	0	0	2.39827	-0.370239	-0.780362
472	GO:0004672	protein kinase activity	1063		-0.27175	0	1.48905	-2.39545	0	0	1.27745	-1.36584
473	GO:0005319	lipid transporter activity	11		0	0	0	-2.39328	0	0	0	0
474	GO:0008661	1-deoxy-D-xylulose-5-phosphate synthase activity	11		0	0	0	-2.39304	0	-0.511402	0	-2.2334
475	GO:0016744	transketolase or transaldolase activity	11		0	0	0	-2.39304	0	-0.511402	0	-2.2334
476	GO:0052865	1-deoxy-D-xylulose 5-phosphate biosynthetic process	11		0	0	0	-2.39304	0	-0.511402	0	-2.2334
477	GO:0006357	regulation of transcription by RNA polymerase II	394		0	-0.848825	0	0	-2.06176	-2.39159	0	0
478	GO:1903825	organic acid transmembrane transport	4		0	0	0	0	-2.38269	0	0	0
479	GO:0009707	chloroplast outer membrane	91		2.37975	0.679734	0	-0.5392	0	0.741751	0.903572	0
480	GO:0005683	U7 snRNP	4		0	0.73701	0	0	0	2.37378	0	0
481	GO:0007420	brain development	4		0	0.73701	0	0	0	2.37378	0	0
482	GO:0071204	histone pre-mRNA 3'end processing complex	4		0	0.73701	0	0	0	2.37378	0	0
483	GO:0071208	histone pre-mRNA DCP binding	4		0	0.73701	0	0	0	2.37378	0	0
484	GO:1990447	U2 snRNP binding	4		0	0.73701	0	0	0	2.37378	0	0
485	GO:0010378	temperature compensation of the circadian clock	4		0.731309	1.92651	0	0	0.393342	2.37354	0	0
486	GO:0004373	glycogen (starch) synthase activity	11		2.37345	0.864896	0.202019	0	0	0	0	0
487	GO:0015760	glucose-6-phosphate transport	7		0	0	0	-2.3673	0	0	-0.966905	0
488	GO:0009082	branched-chain amino acid biosynthetic process	43		0	0	0	-2.36218	0.145329	0	0	0
489	GO:0006468	protein phosphorylation	1068		-0.333196	0	1.35241	-2.36026	0	0	1.33987	-1.33031
490	GO:0030599	pectinesterase activity	36		0.459605	0.132108	0.880918	0	0	-2.35973	1.81711	0
491	GO:0045330	aspartyl esterase activity	36		0.459605	0.132108	0.880918	0	0	-2.35973	1.81711	0
492	GO:0006400	tRNA modification	38		0	0	0	0	0.238394	2.34745	0	0
493	GO:0051428	peptide hormone receptor binding	3		0	-0.934844	0	0	0	0	-2.34612	0
494	GO:0008515	sucrose transmembrane transporter activity	20		0	0	0	0	0.16448	0	-2.34321	0.064487
495	GO:0015770	sucrose transport	20		0	0	0	0	0.16448	0	-2.34321	0.064487
496	GO:0004364	glutathione transferase activity	48		2.33436	0	-1.77322	0	0	0	0	0
497	GO:0009905	ent-copalyl diphosphate synthase activity	3		0	0	0	-2.32894	0	-0.945422	0	0
498	GO:1901347	negative regulation of secondary cell wall biogenesis	3		0	-2.32827	0	0	-1.6498	0	-0.0233604	-0.00902452
499	GO:0000032	cell wall mannoprotein biosynthetic process	3		-2.31795	0	0	-1.77203	0	0	0	0
500	GO:0004475	mannose-1-phosphate guanylyltransferase (GTP) activity	3		-2.31795	0	0	-1.77203	0	0	0	0
501	GO:0018685	alkane 1-monooxygenase activity	8		2.31431	0	0	0	-0.2685	0	0	0
502	GO:0080040	positive regulation of cellular response to phosphate starvation	7		-1.28775	0	0	-2.31056	0	0	-1.08181	0
503	GO:0033554	cellular response to stress	7		-1.28774	0.947698	0	-2.31053	0	0	-1.08179	0
504	GO:0000302	response to reactive oxygen species	44		0	0	0	0	0	-0.541119	0	2.30906
505	GO:0009744	response to sucrose	129		0.323776	0.0418691	2.29388	0.368849	0	0	0	0
506	GO:0045087	innate immune response	165		0.0364532	2.23917	0	0	-1.64213	2.29365	0	0
507	GO:0009686	gibberellin biosynthetic process	35		0	0	-2.29201	-0.375684	0	0	-1.17622	0
508	GO:0042277	peptide binding	33		0	0	2.29079	0	0	0	-0.974763	0
509	GO:0008753	NADPH dehydrogenase (quinone) activity	12		0	-2.2888	0	0	0	0	-0.0766502	0
510	GO:0000054	ribosomal subunit export from nucleus	7		0	0	0	0	0	0	0	2.28672
511	GO:0009534	chloroplast thylakoid	332		2.27199	0	0	0.307438	0	0	0	0
512	GO:0004806	triglyceride lipase activity	12		-0.772509	0.43052	0.537964	2.2703	-1.08871	0.463367	0.283547	-0.443423
513	GO:0045944	positive regulation of transcription by RNA polymerase II	128		-0.210117	-2.25914	-0.119529	0	-0.390278	-2.13929	0	0
514	GO:0009787	regulation of abscisic acid-activated signaling pathway	38		0	0	0	0	-0.235496	2.2499	0	0
515	GO:0048831	regulation of shoot system development	18		0	-0.428949	0	0	0	0	-2.24934	0
516	GO:0032580	Golgi cisterna membrane	46		-0.791786	0	0	0	-2.24171	0	0	0.427262
517	GO:0019432	triglyceride biosynthetic process	32		0.529897	2.23829	0	0.505836	0	0	0	0
518	GO:0010150	leaf senescence	193		0	0	0	0	0	-0.551143	-2.23725	0
519	GO:0035529	NADH pyrophosphatase activity	12		-0.0594559	0	0	0.437394	0	0	0	-2.23374
520	GO:0048608	reproductive structure development	41		0	0	2.1856	0	0	2.20257	0	0
521	GO:0005840	ribosome	505		1.53839	0	0	0	0	2.19421	0	0
522	GO:0004586	ornithine decarboxylase activity	2		0.17263	0	0	-0.174362	2.1923	0	0	0
523	GO:0033387	putrescine biosynthetic process from ornithine	2		0.17263	0	0	-0.174362	2.1923	0	0	0
524	GO:0019854	L-ascorbic acid catabolic process	2		-1.04546	0	0	-2.16436	-2.19223	-2.17129	0	-2.13786
525	GO:0044830	modulation by host of viral RNA genome replication	2		2.1503	2.15759	0	2.16436	2.19223	1.07412	0	2.13786
526	GO:0016538	cyclin-dependent protein serine/threonine kinase regulator activity	41		0	0	2.18581	0	0.473646	0	1.27532	0
527	GO:0009446	putrescine biosynthetic process	8		0	0	0	0	2.1828	0	0	0
528	GO:0033388	putrescine biosynthetic process from arginine	8		0	0	0	0	2.1828	0	0	0
529	GO:0051722	protein C-terminal methylesterase activity	2		0	0	2.18212	0	0	0	0	0
530	GO:0050660	flavin adenine dinucleotide binding	131		0	0	0	-2.18059	0.319711	-0.00739826	0.396137	0
531	GO:0071819	DUBm complex	2		-0.170261	-2.17787	0	0	-1.07555	-2.17196	-0.179716	-1.03718
532	GO:0071816	tail-anchored membrane protein insertion into ER membrane	2		0	0	0	0	0	0	2.17759	0
533	GO:0046471	phosphatidylglycerol metabolic process	2		0	-2.17745	0	0	0	-1.53462	0	0
534	GO:0052637	delta 3-trans-hexadecenoic acid phosphatidylglycerol desaturase activity	2		0	-2.17745	0	0	0	-1.53462	0	0
535	GO:0102654	1-18:1-2-16:0-phosphatidylglycerol trans-3 desaturase activity	2		0	-2.17745	0	0	0	-1.53462	0	0
536	GO:0102851	1-18:2-2-16:0-phosphatidylglycerol desaturase activity	2		0	-2.17745	0	0	0	-1.53462	0	0
537	GO:0006218	uridine catabolic process	2		0	0	0	0	0	0	2.17726	0
538	GO:0080045	quercetin 3'-O-glucosyltransferase activity	2		0	-2.17722	0	0	0	0	0	0
539	GO:0004512	inositol-3-phosphate synthase activity	2		0	-2.1772	0	0	-1.26448	-2.17131	0	0
540	GO:0033840	NDP-glucose-starch glucosyltransferase activity	2		-0.583004	-2.17718	0	-0.174332	-1.07507	-0.178416	0	0
541	GO:0102502	ADP-glucose-starch glucosyltransferase activity	2		-0.583004	-2.17718	0	-0.174332	-1.07507	-0.178416	0	0
542	GO:0090414	molybdate ion export from vacuole	2		0	0	0	0	0.801727	0	-2.17713	0
543	GO:0009836	fruit ripening, climacteric	2		0	0.175546	1.06101	0	0	0	2.17712	0
544	GO:0101031	protein folding chaperone complex	13		0	-2.1765	0	0	0	-0.0756046	0	0
545	GO:0009687	abscisic acid metabolic process	7		-0.0592948	0	0	2.1727	0	-1.24226	0	0
546	GO:0035303	regulation of dephosphorylation	2		0	-0.175543	0	0	0	-2.17132	0	0
547	GO:0015714	phosphoenolpyruvate transport	8		0	0	0.119996	-2.16813	0	0	-0.966937	0
548	GO:0080083	beta-gentiobiose beta-glucosidase activity	8		0	0	0	-2.16802	0	0	0.624267	0
549	GO:0000079	regulation of cyclin-dependent protein serine/threonine kinase activity	49		0	0	1.84879	0	0.57361	0	2.16719	0
550	GO:0010155	regulation of proton transport	2		0	0	0	2.16436	0	0	0	0
551	GO:0071522	ureidoglycine aminohydrolase activity	2		-0.170077	-0.175621	-2.16276	0	-0.180355	0	0	-1.03684
552	GO:0010241	ent-kaurene oxidation to kaurenoic acid	2		0	0	-2.16254	1.0554	-0.180271	0	-0.584043	0
553	GO:0052615	ent-kaurene oxidase activity	2		0	0	-2.16254	1.0554	-0.180271	0	-0.584043	0
554	GO:0052616	ent-kaur-16-en-19-ol oxidase activity	2		0	0	-2.16254	1.0554	-0.180271	0	-0.584043	0
555	GO:0052617	ent-kaur-16-en-19-al oxidase activity	2		0	0	-2.16254	1.0554	-0.180271	0	-0.584043	0
556	GO:0031535	plus-end directed microtubule sliding	2		0	0	-2.16253	0	0	0	0.448236	0.166292
557	GO:0047496	vesicle transport along microtubule	2		0	0	-2.16253	0	0	0	0.448236	0.166292
558	GO:2001011	positive regulation of plant-type cell wall cellulose biosynthetic process	2		0	-0.175529	-2.16253	0	0	0	0	0
559	GO:0005575	cellular_component	264		-2.07786	0	0	0	-2.16234	0	0	0
560	GO:1901566	organonitrogen compound biosynthetic process	12		0	0	-2.15548	-2.15802	0	0	0	-1.23169
561	GO:0005997	xylulose metabolic process	2		0.172602	2.1576	0	0	0	0	0.448239	0
562	GO:0090229	negative regulation of red or far-red light signaling pathway	2		0	2.15759	0	0	0	0	0	0
563	GO:1990359	stress response to zinc ion	2		-2.15055	0	0	0	-0.180363	0	0	0
564	GO:1990532	stress response to nickel ion	2		-2.15055	0	0	0	-0.180363	0	0	0
565	GO:0004567	beta-mannosidase activity	3		-2.1505	0	0	-0.0183131	-1.79998	0	1.78485	0
566	GO:0106144	fraxetin 5-hydroxylase activity	2		-2.1505	0	-0.777603	-0.174409	0	-0.0223168	0	-2.13806
567	GO:0106146	sideretin biosynthesis	2		-2.1505	0	-0.777603	-0.174409	0	-0.0223168	0	-2.13806
568	GO:0003735	structural constituent of ribosome	511		0.609689	0	0	0	0	2.14793	0	0
569	GO:0005856	cytoskeleton	448		0	0	2.14027	0	0	0	1.99596	0
570	GO:0052542	defense response by callose deposition	16		-2.13845	0	0	0	-0.361056	-1.27522	0	0
571	GO:0010021	amylopectin biosynthetic process	13		2.13843	0.0234001	-0.435356	0	0	0	0	0
572	GO:0030644	intracellular chloride ion homeostasis	2		0	0	0	0	0	0	0	2.13836
573	GO:0061631	ubiquitin conjugating enzyme activity	59		0	-2.13832	0	0	0	0	0	0
574	GO:0033065	Rad51C-XRCC3 complex	2		0	0	0	0	0	0	0	2.13813
575	GO:0004018	N6-(1,2-dicarboxyethyl)AMP AMP-lyase (fumarate-forming) activity	2		0	0	0	0	0	0	0	2.13787
576	GO:0009152	purine ribonucleotide biosynthetic process	2		0	0	0	0	0	0	0	2.13787
577	GO:0016842	amidine-lyase activity	2		0	0	0	0	0	0	0	2.13787
578	GO:0070626	(S)-2-(5-amino-1-(5-phospho-D-ribosyl)imidazole-4-carboxamido) succinate lyase (fumarate-forming) activity	2		0	0	0	0	0	0	0	2.13787
579	GO:0097216	guanosine tetraphosphate binding	2		0	0	0	0	0	0	0	2.13787
580	GO:0000774	adenyl-nucleotide exchange factor activity	8		-0.29247	-2.13419	0	0	-0.853656	-0.403397	0.123411	0
581	GO:0006868	glutamine transport	9		-0.400129	-2.13404	0	0	0	0	-0.330915	0
582	GO:0015186	L-glutamine transmembrane transporter activity	9		-0.400129	-2.13404	0	0	0	0	-0.330915	0
583	GO:0098712	L-glutamate import across plasma membrane	9		-0.400129	-2.13404	0	0	0	0	-0.330915	0
584	GO:0010019	chloroplast-nucleus signaling pathway	13		0	-0.373478	0	-0.71115	0	-0.407623	0	-2.12136
585	GO:0006887	exocytosis	49		-2.11562	0	0	0	0	-1.82755	0	0
586	GO:0010197	polar nucleus fusion	42		0	0	0	-2.10541	0.185917	0	0	0
587	GO:0033759	flavone synthase activity	2		0	0	0	0	0	0	-2.07556	0
588	GO:0034785	salicylate 5-hydroxylase activity	2		0	0	0	0	0	0	-2.07556	0
589	GO:0004587	ornithine aminotransferase activity	2		0	0	0	0	0	-0.582852	-2.07544	0
590	GO:0006593	ornithine catabolic process	2		0	0	0	0	0	-0.582852	-2.07544	0
591	GO:0010121	arginine catabolic process to proline via ornithine	2		0	0	0	0	0	-0.582852	-2.07544	0
592	GO:0019544	arginine catabolic process to glutamate	2		0	0	0	0	0	-0.582852	-2.07544	0
593	GO:0050155	OBSOLETE ornithine(lysine) transaminase activity	2		0	0	0	0	0	-0.582852	-2.07544	0
594	GO:0002097	tRNA wobble base modification	2		0	0.175632	0	0	2.07465	0	0	0
595	GO:0008863	formate dehydrogenase (NAD+) activity	2		1.25207	0	0	0	2.07453	0	0	0
596	GO:0009326	formate dehydrogenase complex	2		1.25207	0	0	0	2.07453	0	0	0
597	GO:0042183	formate catabolic process	2		1.25207	0	0	0	2.07453	0	0	0
598	GO:0042545	cell wall modification	43		0.606152	0	0.709594	0	0	-2.0741	1.98457	0
599	GO:0006983	ER overload response	2		0	0	0	0	-0.587037	-2.07363	0	0
600	GO:0008615	pyridoxine biosynthetic process	14		0	-2.07274	0	0	-0.354752	-0.351259	0	0
601	GO:0010233	phloem transport	14		0	-0.179638	0	0.437306	0	0	-2.0724	0
602	GO:0103012	ferredoxin-thioredoxin reductase activity	2		0	0	0	2.07083	0	0	0	0
603	GO:0008281	sulfonylurea receptor activity	2		0	0	0	2.07037	0	0	0	0
604	GO:1905255	regulation of RNA binding transcription factor activity	2		0	-0.175571	2.06897	0	0	0	0	0
605	GO:2000123	positive regulation of stomatal complex development	2		0	0	2.06891	0	0	0	0.58364	0
606	GO:0007049	cell cycle	388		0	0	0.735399	0	0	0	2.06407	0
607	GO:0030797	24-methylenesterol C-methyltransferase activity	2		2.06175	0.175589	0	0	0.801776	0	0	1.03679
608	GO:0004722	protein serine/threonine phosphatase activity	187		-2.05931	0	0	0	0	0	0	0
609	GO:0031303	OBSOLETE integral component of endosome membrane	2		-2.05681	0	0	0	-1.26482	0	0	-0.165224
610	GO:0004615	phosphomannomutase activity	2		-2.05663	0	0	0	-1.26469	0	0	0
611	GO:0009807	lignan biosynthetic process	14		0	0	0	-2.05489	0.251952	-0.356721	0	0
612	GO:0009610	response to symbiotic fungus	48		0	0	-2.04953	-0.640622	0	-0.143452	-1.23082	0
613	GO:0009868	jasmonic acid and ethylene-dependent systemic resistance, jasmonic acid mediated signaling pathway	6		0	0	0	-0.643786	0	0	-0.0642721	-2.0483
614	GO:0004386	helicase activity	238		0	0	0	0	0.072975	2.03917	0	0
615	GO:0010088	phloem development	26		0	0	2.03614	0	0	0	0	0
616	GO:0016151	nickel cation binding	14		2.0356	0	0	0.348607	0	0	0	0
617	GO:0043024	ribosomal small subunit binding	14		2.03519	0.345727	0	0	0	0	0	0
618	GO:0070330	aromatase activity	4		2.02693	0	0	0	0	0	0	0
619	GO:1901703	protein localization involved in auxin polar transport	20		0	0	0	-0.610585	0	-1.57311	0	-2.02354
620	GO:0009932	cell tip growth	22		0	0	0.899548	0	0	-0.0754063	2.0157	0
621	GO:0010295	(+)-abscisic acid 8'-hydroxylase activity	7		-0.0593002	0	0	2.00472	0	-1.45611	0	0
622	GO:0016102	diterpenoid biosynthetic process	7		0	0	0	-2.00019	0.279626	-0.483779	0	0
623	GO:0071917	triose-phosphate transmembrane transporter activity	9		0	0	0	-2.00016	0	0	-0.725408	0
624	GO:0050162	oxalate oxidase activity	12		0	1.99882	0	0	0	0	0.237245	-1.48673
625	GO:0006793	phosphorus metabolic process	6		0	1.99845	0	0	0	0	0	0
626	GO:0010351	lithium ion transport	6		0	1.99845	0	0	0	0	0	0
627	GO:0061993	calcium:proton antiporter complex	6		0	1.99845	0	0	0	0	0	0
628	GO:0009044	xylan 1,4-beta-xylosidase activity	13		0	0	1.99785	0.360711	-0.115898	0	0.37325	0
629	GO:0046556	alpha-L-arabinofuranosidase activity	13		0	0	1.99785	0.360711	-0.115898	0	0.37325	0
630	GO:0048829	root cap development	21		0	0	1.98835	0.0838599	0	0	0.73207	0
631	GO:0031348	negative regulation of defense response	46		-0.443364	0	0	0	0	-1.98804	0	-0.0617602
632	GO:0019048	modulation by virus of host process	15		0.210729	0	0.241996	0	0.300193	0	-1.97661	0
633	GO:0005504	fatty acid binding	15		0	-0.584552	0	-0.986102	0	0	1.9765	0
634	GO:1990841	promoter-specific chromatin binding	15		0	0	0	0	0	-1.96854	0	0
635	GO:0006913	nucleocytoplasmic transport	38		0	0	0	0	0	0.271884	0	1.9668
636	GO:0043086	negative regulation of catalytic activity	76		1.17598	0.0585665	0	-0.381616	0	-0.988742	1.96007	0
637	GO:0009922	fatty acid elongase activity	14		-0.0294029	0	0	1.9588	-0.411068	-0.34068	0	0
638	GO:0005788	endoplasmic reticulum lumen	61		0	0	0	0	0	-1.94422	0	0
639	GO:0034388	Pwp2p-containing subcomplex of 90S preribosome	4		0	0	0	0	0	1.94254	0	0
640	GO:1900030	regulation of pectin biosynthetic process	4		-1.77899	-0.734616	1.92938	0	-1.9368	0	0	0
641	GO:0006260	DNA replication	144		1.88844	0	0	0	1.93097	0.584995	0	0
642	GO:0005834	heterotrimeric G-protein complex	14		0	0	0	0	0	0	0	-1.92221
643	GO:0009831	plant-type cell wall modification involved in multidimensional cell growth	9		0	0.689182	0	0	0	0	1.92123	0
644	GO:0006749	glutathione metabolic process	58		1.92123	0	-1.43234	0	0	0	0	0
645	GO:0034976	response to endoplasmic reticulum stress	54		0	0	0	0	0	-1.90999	0	0
646	GO:0016787	hydrolase activity	2411		0	0	1.9074	-1.45106	-0.0372637	0	0.60191	0
647	GO:0000293	ferric-chelate reductase activity	17		0	0	0	0	0	-1.90123	-0.11785	-1.80083
648	GO:0003955	NAD(P)H dehydrogenase (quinone) activity	16		0	-1.88767	0	0	0	0	-0.0024732	0
649	GO:0080170	hydrogen peroxide transmembrane transport	16		1.85037	-1.88763	-1.86725	0.262346	-0.777714	-0.0351196	0	0
650	GO:0016615	malate dehydrogenase activity	16		0	0	0	0	0	-1.87913	0	0
651	GO:0030060	L-malate dehydrogenase activity	16		0	0	0	0	0	-1.87913	0	0
652	GO:0002679	respiratory burst involved in defense response	10		-0.678475	0	0	0	-0.268573	-1.87484	0	0
653	GO:0047714	galactolipase activity	10		-1.1542	0	0	0	-1.85788	0	0.139191	-0.585468
654	GO:0016998	cell wall macromolecule catabolic process	28		0	0	1.30448	-0.294174	-1.8553	-0.246756	0.487962	0
655	GO:0004143	ATP-dependent diacylglycerol kinase activity	12		-0.423302	-0.449827	0	-1.85491	0.464675	0.463345	0	0
656	GO:0007205	protein kinase C-activating G protein-coupled receptor signaling pathway	12		-0.423302	-0.449827	0	-1.85491	0.464675	0.463345	0	0
657	GO:0003997	acyl-CoA oxidase activity	11		0	-1.85383	0	-0.717766	0	0	0	0
658	GO:0004842	ubiquitin-protein transferase activity	303		0	-0.735543	0	0	0	0	-1.84524	0
659	GO:0006979	response to oxidative stress	307		0	-1.8431	0	-0.468339	0	-0.00458334	0	0
660	GO:0051091	positive regulation of DNA-binding transcription factor activity	9		0	0	0	-1.84085	-1.18958	-0.87711	0	-0.799962
661	GO:0006101	citrate metabolic process	10		0	0	0	-1.8404	0	0	0	0
662	GO:0005985	sucrose metabolic process	58		-0.293759	0	0	0.240114	-1.82824	0	-0.562008	0.397319
663	GO:0006013	mannose metabolic process	10		-1.82773	0	0	0	-0.177243	0	0	0
664	GO:0042631	cellular response to water deprivation	53		1.82605	0.152462	0	-1.38863	0.281684	0	0	-0.60573
665	GO:0010597	green leaf volatile biosynthetic process	40		-0.850467	-1.05169	0	-0.935189	-1.82142	0	0	-1.3712
666	GO:0046983	protein dimerization activity	204		-0.0305118	-1.8205	0	0	-0.439418	-1.01898	0	-1.62487
667	GO:0046905	15-cis-phytoene synthase activity	3		-0.366028	0	0	0	-1.7998	0	0	0
668	GO:0043462	regulation of ATP-dependent activity	3		-0.0139314	0	0	0	-1.7998	0	0	0
669	GO:0008509	monoatomic anion transmembrane transporter activity	3		0.421844	0	0	0	1.79972	0	0	0
670	GO:0008194	UDP-glycosyltransferase activity	113		0	-1.40567	0	0	0	-1.05145	-1.79906	0
671	GO:0016531	copper chaperone activity	3		1.75823	0.0195477	0	0.70734	0.550037	1.79874	-0.788021	0
672	GO:0004520	DNA endonuclease activity	3		0	1.76519	0	0	0	1.79843	0	0
673	GO:0007017	microtubule-based process	58		0	0	0	0	0	0	1.79799	0
674	GO:0042910	xenobiotic transmembrane transporter activity	58		0	0	0	0	0	1.79494	-0.0695258	0
675	GO:0080168	abscisic acid transport	18		0	0	0	-1.79309	0.0861116	0	0	0.1369
676	GO:0006665	sphingolipid metabolic process	50		0	0	0	0	0	1.79039	0	0
677	GO:0006906	vesicle fusion	50		-0.337586	0	0	0	0	-1.7899	0	0
678	GO:0009055	electron transfer activity	58		0	0	1.78935	-0.150411	0	-0.436944	0.219889	0
679	GO:0006633	fatty acid biosynthetic process	190		0.53288	0	-1.78827	0	1.12422	0.190831	0.900311	0
680	GO:0010373	negative regulation of gibberellin biosynthetic process	3		0	0	-1.77042	0	0	0	-1.78495	0
681	GO:0006788	heme oxidation	3		0	-1.78493	0	-0.935449	0	-1.64612	0	-0.760308
682	GO:0042178	xenobiotic catabolic process	3		0	-1.78488	0	0	0	-0.945534	-1.78478	-0.00902094
683	GO:0050505	hydroquinone glucosyltransferase activity	3		0	-1.78488	0	0	0	-0.945534	-1.78478	-0.00902094
684	GO:0008477	purine nucleosidase activity	3		0	0	0	0	0	0	1.78479	0
685	GO:0045437	uridine nucleosidase activity	3		0	0	0	0	0	0	1.78479	0
686	GO:0072585	xanthosine nucleotidase activity	3		0	0	0	0	0	0	1.78479	0
687	GO:0140618	ferric-chelate reductase (NADH) activity	4		0	0	0	-0.583181	0	0	-1.78478	0
688	GO:0035885	exochitinase activity	2		0	0	0	0	0	-1.26612	1.78472	0
689	GO:0090677	reversible differentiation	3		-0.365995	-1.7847	0	-1.77189	0	-0.783676	0	0
690	GO:0015098	molybdate ion transmembrane transporter activity	3		0	-0.0194182	0	0	0.549883	0	-1.78464	0
691	GO:0015689	molybdate ion transport	3		0	-0.0194182	0	0	0.549883	0	-1.78464	0
692	GO:0048017	OBSOLETE inositol lipid-mediated signaling	3		0	-0.0193993	0	-0.0182119	0	0	-1.78459	0
693	GO:0006096	glycolytic process	109		0	0	0	-1.78419	0	0	-0.647907	0
694	GO:0090400	stress-induced premature senescence	3		0	0	0	0	-1.78403	0	0	0
695	GO:1904250	positive regulation of age-related resistance	3		0	0	0	0	-1.78403	0	0	0
696	GO:0010413	glucuronoxylan metabolic process	4		-0.906013	-0.734531	1.37345	0	-1.78393	0	0	0
697	GO:0009733	response to auxin	360		-1.78323	0	0	0	-0.606153	0	-0.33914	0
698	GO:0018454	acetoacetyl-CoA reductase activity	3		0	-0.0194816	0	0	0	-1.77901	0	0
699	GO:0045703	ketoreductase activity	3		0	-0.0194816	0	0	0	-1.77901	0	0
700	GO:0008150	biological_process	470		0	0	-1.77572	0	0	0	0	0
701	GO:0080064	4,4-dimethyl-9beta,19-cyclopropylsterol oxidation	3		0	0	0	-1.77215	0	0	0	0
702	GO:0008707	4-phytase activity	4		0	0	0	-1.7719	0	0	-1.5065	0
703	GO:0006071	glycerol metabolic process	29		-0.20965	0	0	-1.77185	0	0	0	0
704	GO:0000247	C-8 sterol isomerase activity	3		0	0	-1.77046	0	0	0	0	0
705	GO:0004769	steroid delta-isomerase activity	3		0	0	-1.77046	0	0	0	0	0
706	GO:0047750	cholestenol delta-isomerase activity	3		0	0	-1.77046	0	0	0	0	0
707	GO:0051503	adenine nucleotide transport	3		0	0	-1.77021	0	0	0	0	0
708	GO:0015858	nucleoside transport	3		0	0	-1.77013	0	0	0.0274962	0	0
709	GO:0015853	adenine transport	3		0	0	-1.77007	0	0	0	0	0
710	GO:0015854	guanine transport	3		0	0	-1.77007	0	0	0	0	0
711	GO:0070995	NADPH oxidation	3		0	0	-1.77006	0	0	0	0	0
712	GO:0080139	borate efflux transmembrane transporter activity	2		0	0	-1.77006	0	-0.180263	0	0	0
713	GO:0008534	oxidized purine nucleobase lesion DNA N-glycosylase activity	3		0	1.76525	0	0	0	0	0	0.010286
714	GO:0048364	root development	288		0	0	0	0	0	0	1.76346	0
715	GO:0015630	microtubule cytoskeleton	52		0	0	0	0	0	0	1.76344	0
716	GO:0000823	inositol-1,4,5-trisphosphate 6-kinase activity	3		1.7581	0	0	0.0208934	0	0.0275662	0	1.74568
717	GO:0000824	inositol tetrakisphosphate 3-kinase activity	3		1.7581	0	0	0.0208934	0	0.0275662	0	1.74568
718	GO:0008440	inositol-1,4,5-trisphosphate 3-kinase activity	3		1.7581	0	0	0.0208934	0	0.0275662	0	1.74568
719	GO:0047326	inositol tetrakisphosphate 5-kinase activity	3		1.7581	0	0	0.0208934	0	0.0275662	0	1.74568
720	GO:0051765	inositol tetrakisphosphate kinase activity	3		1.7581	0	0	0.0208934	0	0.0275662	0	1.74568
721	GO:0051766	inositol trisphosphate kinase activity	3		1.7581	0	0	0.0208934	0	0.0275662	0	1.74568
722	GO:0102732	myo-inositol-1,2,3,4,6-heptakisphosphate 5-kinase activity	3		1.7581	0	0	0.0208934	0	0.0275662	0	1.74568
723	GO:0010319	stromule	86		1.75743	0	0	0	0	0	-0.711784	0
724	GO:0098655	monoatomic cation transmembrane transport	64		0	1.75711	0	0	0	0	-0.159855	0
725	GO:0042128	nitrate assimilation	56		0	0	-1.59404	0	0.138587	-0.55113	-0.163658	1.75434
726	GO:0009738	abscisic acid-activated signaling pathway	366		-1.75212	0	0	0	-0.628227	-0.250154	0	0
727	GO:0030532	small nuclear ribonucleoprotein complex	11		0	0.116787	0	0	0	1.75192	0	0
728	GO:0001932	regulation of protein phosphorylation	3		0	0	0	0.0210036	0	0	0	1.74597
729	GO:0006883	intracellular sodium ion homeostasis	3		0	0	0	0	0	0	0	1.74581
730	GO:0033063	Rad51B-Rad51C-Rad51D-XRCC2 complex	4		0	0	0	0	0	0	0	1.74574
731	GO:0015117	thiosulfate transmembrane transporter activity	4		-1.48	0	0	1.64314	-1.52181	0	0	1.74565
732	GO:0015709	thiosulfate transport	4		-1.48	0	0	1.64314	-1.52181	0	0	1.74565
733	GO:0047205	quinate O-hydroxycinnamoyltransferase activity	3		-0.366019	0	0	0.0208204	-0.0241191	0	0	-1.74549
734	GO:0010600	regulation of auxin biosynthetic process	10		-0.851849	-0.624427	0	0	-1.74392	0	0	0
735	GO:1990961	xenobiotic detoxification by transmembrane export across the plasma membrane	44		0	0	0	0	0.0451786	1.74305	0	0
736	GO:0005697	telomerase holoenzyme complex	6		0	0.47577	0	0	0	1.74282	0	0
737	GO:0070034	telomerase RNA binding	6		0	0.47577	0	0	0	1.74282	0	0
738	GO:0016125	sterol metabolic process	44		0	0	-0.405087	1.73903	0.698502	-0.114597	0	0
739	GO:0046982	protein heterodimerization activity	173		0	0	0	0	0	0	1.73836	0
740	GO:0051301	cell division	417		0	0	1.4265	0	0	0	1.73828	0
741	GO:1900426	positive regulation of defense response to bacterium	52		0	0	1.73709	0.0115661	0	0	0	0
742	GO:0008506	sucrose:proton symporter activity	12		0	0	0	0	-0.464678	0.0775739	-1.73499	0.445901
743	GO:0033500	carbohydrate homeostasis	11		0	0	0	0	0	-1.73201	0	0.513272
744	GO:0046345	abscisic acid catabolic process	9		0	0	0	1.73183	0	-1.07932	0	0
745	GO:0009956	radial pattern formation	11		0	-0.114424	0.537997	1.72774	0	0	0	0
746	GO:0010333	terpene synthase activity	9		0	0	0	-1.72739	0.117965	-0.403353	0	0
747	GO:0003983	UTP:glucose-1-phosphate uridylyltransferase activity	11		0	0	0	-1.72723	0	0	-0.5385	0
748	GO:0006011	UDP-glucose metabolic process	11		0	0	0	-1.72723	0	0	-0.5385	0
749	GO:0070569	uridylyltransferase activity	11		0	0	0	-1.72723	0	0	-0.5385	0
750	GO:0031540	regulation of anthocyanin biosynthetic process	25		0	-0.73354	0	0.803663	-0.812884	0	-1.72663	0
751	GO:0043433	negative regulation of DNA-binding transcription factor activity	11		0.52562	-1.72395	0	0	0.548262	0	-0.21034	0
752	GO:0006004	fucose metabolic process	67		0	0	1.71879	0	0	0	0.101757	0
753	GO:0000049	tRNA binding	53		0	0	0	0	0	1.71797	0	0
754	GO:0009506	plasmodesma	1334		0	0	0.660418	0	0	-1.70573	1.71437	0
755	GO:0010005	cortical microtubule, transverse to long axis	27		0	0	0	0	-0.251306	0	1.71405	0
756	GO:0048317	seed morphogenesis	18		0	-0.383912	0	1.70753	0	0	-0.0636439	0
757	GO:0070726	cell wall assembly	2		-1.24859	0	0.578066	0	-1.26464	0	0.448334	1.70021
758	GO:0090333	regulation of stomatal closure	94		0	0.291206	0.290152	0	0	0	0	-1.69428
759	GO:0010431	seed maturation	51		0	0	-0.405086	-0.337281	0	-1.54126	0	1.68826
760	GO:0017046	peptide hormone binding	5		0	-1.6572	0.133502	0	0	0	-1.67485	0
761	GO:0090548	response to nitrate starvation	5		0	-1.6572	0.133502	0	0	0	-1.67485	0
762	GO:0004737	pyruvate decarboxylase activity	5		0	0	0	0	0	0	1.67476	0
763	GO:0055072	OBSOLETE iron ion homeostasis	63		0	-1.66949	-0.0444351	0.54858	0	-0.481036	-0.320873	0
764	GO:1901141	regulation of lignin biosynthetic process	19		0	-0.448811	0	0	0	0	-1.667	0
765	GO:0006878	intracellular copper ion homeostasis	17		0	0	0	0	0	0	-1.65969	0
766	GO:0070574	cadmium ion transmembrane transport	16		0	0	0	0	0	0.225443	-1.65917	0
767	GO:0047701	beta-L-arabinosidase activity	4		0	0	0	-1.65796	0	-0.022269	0	0
768	GO:0080058	protein deglutathionylation	3		0.931895	1.64066	0.362999	0	0	1.65698	0	0
769	GO:0007281	germ cell development	3		0	0.937287	0	0	0	1.6567	0	0
770	GO:0008406	gonad development	3		0	0.937287	0	0	0	1.6567	0	0
771	GO:0045495	pole plasm	3		0	0.937287	0	0	0	1.6567	0	0
772	GO:0047213	anthocyanidin 3-O-glucosyltransferase activity	4		-0.768922	0	0	0	0	-1.64743	0	0
773	GO:0033614	chloroplast proton-transporting ATP synthase complex assembly	3		1.63441	0.737019	0	0	1.64715	0	0	0
774	GO:0035835	indole alkaloid biosynthetic process	3		0	0	0	-0.399044	1.64704	0	0	0
775	GO:0010290	chlorophyll catabolite transmembrane transporter activity	3		0	0	0	0	1.64702	0	0	0
776	GO:0015431	ABC-type glutathione S-conjugate transporter activity	3		0	0	0	0	1.64702	0	0	0
777	GO:0019288	isopentenyl diphosphate biosynthetic process, methylerythritol 4-phosphate pathway	26		0	0	0	-1.64652	1.51981	0	0	-1.12304
778	GO:0005686	U2 snRNP	35		0	0	0	0	0	1.64381	0	0
779	GO:0007105	cytokinesis, division site positioning	3		0	0	1.64154	0	0	0	0	0
780	GO:0006771	riboflavin metabolic process	3		0	0	0	-1.63783	0	0	0	0
781	GO:0008531	riboflavin kinase activity	3		0	0	0	-1.63783	0	0	0	0
782	GO:0009398	FMN biosynthetic process	3		0	0	0	-1.63783	0	0	0	0
783	GO:0004698	calcium,diacylglycerol-dependent serine/threonine kinase activity	3		0	0	0	-1.63775	0	0	0	-0.00894984
784	GO:0010389	regulation of G2/M transition of mitotic cell cycle	12		0	0	0.46491	0	0	0	1.63523	0
785	GO:0030145	manganese ion binding	68		0	0	1.6334	0.952258	-0.162243	0	0	-0.0501714
786	GO:0016174	NAD(P)H oxidase H2O2-forming activity	11		-0.162296	0	0	0	0	-1.63286	0	-0.331833
787	GO:0050664	oxidoreductase activity, acting on NAD(P)H, oxygen as acceptor	11		-0.162296	0	0	0	0	-1.63286	0	-0.331833
788	GO:0090554	phosphatidylcholine floppase activity	3		0	0	0	0	0	0	0	-1.619
789	GO:0140333	glycerophospholipid flippase activity	3		0	0	0	0	0	0	0	-1.619
790	GO:0017018	myosin phosphatase activity	181		-1.61807	0	0	0	0	0	0	0
791	GO:1990641	response to iron ion starvation	12		-0.506632	-1.61244	0	0	0	0	0	0
792	GO:0006048	UDP-N-acetylglucosamine biosynthetic process	12		0	0	0	-1.61183	0	0	-0.79902	-0.272074
793	GO:0006612	protein targeting to membrane	55		-0.217291	0	0	0	0	-1.611	0	0
794	GO:0009909	regulation of flower development	130		-0.151	1.5581	0	0	0.252881	0.275335	-1.5998	0
795	GO:0048437	floral organ development	26		0	0	1.59557	0	0	0	-0.177987	0
796	GO:0071485	cellular response to absence of light	12		0	0.491561	0.454815	0.78638	0	0.377948	0.392294	1.58845
797	GO:0005876	spindle microtubule	33		0	0	1.48453	0	0	0	1.58698	0
798	GO:0000041	transition metal ion transport	8		0	0	0	0	-0.49489	0	-1.58377	0
799	GO:1901564	organonitrogen compound metabolic process	25		0	0	0	-0.779792	1.58202	0	0	0
800	GO:0000138	Golgi trans cisterna	128		0	0	0	0	-0.343777	0	1.58166	0
801	GO:0048574	long-day photoperiodism, flowering	20		-0.973976	-1.58127	0	0	-0.963897	-0.549679	-0.127763	0
802	GO:0000278	mitotic cell cycle	69		0	0	0	0	0	0	1.58039	0
803	GO:0008380	RNA splicing	353		0	0.124459	0	0	0	1.57241	0	0
804	GO:0022900	electron transport chain	65		0	0	1.56907	0	0	0	0	0
805	GO:0004675	transmembrane receptor protein serine/threonine kinase activity	64		-0.215896	0	0	-1.55273	0	-1.56627	0	-1.21342
806	GO:0007178	cell surface receptor protein serine/threonine kinase signaling pathway	64		-0.215896	0	0	-1.55273	0	-1.56627	0	-1.21342
807	GO:0046685	response to arsenic-containing substance	21		0	0	-1.56125	0	0	0	0	0
808	GO:0010308	acireductone dioxygenase (Ni2+-requiring) activity	3		0	0	0	0	1.55549	0	0	0
809	GO:0010309	acireductone dioxygenase [iron(II)-requiring] activity	3		0	0	0	0	1.55549	0	0	0
810	GO:0036261	7-methylguanosine cap hypermethylation	7		0.0515971	0.38141	0	0	0	1.54852	0	0
811	GO:0005987	sucrose catabolic process	21		1.5442	1.50133	0	0	1.52193	0	0	0
812	GO:0006649	phospholipid transfer to membrane	1		0	0	0.18534	0	0	0	1.53901	0
813	GO:0008429	phosphatidylethanolamine binding	2		-0.170193	-1.53897	-0.98543	0	0	0	0	0
814	GO:0022625	cytosolic large ribosomal subunit	239		0	0	0	0	0	1.53614	0	0
815	GO:0004564	beta-fructofuranosidase activity	21		-0.374659	0	0	0	-1.53547	0	0.0682243	0
816	GO:0016052	carbohydrate catabolic process	1		0.441721	1.53165	0.445353	0	-0.449447	0	0	0
817	GO:0050392	vicianin beta-glucosidase activity	1		0.441721	1.53165	0.445353	0	-0.449447	0	0	0
818	GO:0031426	polycistronic mRNA processing	1		0	0	0	1.52952	0	0	0	0
819	GO:0016767	geranylgeranyl-diphosphate geranylgeranyltransferase activity	4		-0.23182	0	0	0	-1.52168	0	0	0
820	GO:0000024	maltose biosynthetic process	4		0.573217	1.48706	0.738633	0	1.5216	0	0	0
821	GO:0008447	L-ascorbate oxidase activity	4		-0.573212	0	0	-1.4938	-1.5216	-1.50071	0	-1.46738
822	GO:0050687	negative regulation of defense response to virus	4		-0.573211	0	0	-1.4938	-1.5216	-1.50071	0	-1.46737
823	GO:0006308	DNA catabolic process	5		0	1.27188	0.133555	0	-0.602817	1.52047	0	0
824	GO:0000076	DNA replication checkpoint signaling	4		0	0	0	0	0	1.52037	0	0
825	GO:0004830	tryptophan-tRNA ligase activity	4		0	0	0	0	0	1.52034	0	0
826	GO:0006436	tryptophanyl-tRNA aminoacylation	4		0	0	0	0	0	1.52034	0	0
827	GO:0016042	lipid catabolic process	127		-0.454611	0	1.38743	0	-1.52013	0	0.857072	0
828	GO:0000149	SNARE binding	57		-0.150933	0	0	0	0	-1.51191	0	0
829	GO:0034097	response to cytokine	5		0	0	1.51174	0	0	0	0	0
830	GO:0050269	coniferyl-aldehyde dehydrogenase activity	4		0	-0.592107	1.51153	0	0	0	0	0
831	GO:0004832	valine-tRNA ligase activity	4		0	0	1.51151	0	0	0	0	0
832	GO:0006438	valyl-tRNA aminoacylation	4		0	0	1.51151	0	0	0	0	0
833	GO:0008395	steroid hydroxylase activity	2		0	0	0	0	0	0	0	-1.51077
834	GO:0032324	molybdopterin cofactor biosynthetic process	1		0	0	0	0	0	0	0	1.51076
835	GO:0061598	molybdopterin adenylyltransferase activity	1		0	0	0	0	0	0	0	1.51076
836	GO:0061599	molybdopterin molybdotransferase activity	1		0	0	0	0	0	0	0	1.51076
837	GO:0021895	cerebral cortex neuron differentiation	1		0	0	0	0	0	0	0	1.51076
838	GO:0035093	spermatogenesis, exchange of chromosomal proteins	1		0	0	0	0	0	0	0	1.51076
839	GO:0098653	centromere clustering	1		0	0	0	0	0	0	0	1.51076
840	GO:1901798	positive regulation of signal transduction by p53 class mediator	1		0	0	0	0	0	0	0	1.51076
841	GO:0015120	phosphoglycerate transmembrane transporter activity	13		0	0	0	-1.51071	0	0	-0.471056	0
842	GO:0015605	organophosphate ester transmembrane transporter activity	13		0	0	0	-1.51071	0	0	-0.471056	0
843	GO:0015713	phosphoglycerate transmembrane transport	13		0	0	0	-1.51071	0	0	-0.471056	0
844	GO:0035436	triose phosphate transmembrane transport	13		0	0	0	-1.51071	0	0	-0.471056	0
845	GO:0016578	OBSOLETE histone deubiquitination	4		0	-1.50694	0	0	-0.602903	-1.50105	0	-0.564727
846	GO:0004392	heme oxygenase (decyclizing) activity	4		0	-1.50686	0	-0.735202	0	-1.37802	0	-0.564668
847	GO:0003839	gamma-glutamylcyclotransferase activity	4		0	0	0	0	0	-1.50108	1.50686	0
848	GO:0010541	acropetal auxin transport	4		0	0	0	0	0	0	1.50683	0
849	GO:0010024	phytochromobilin biosynthetic process	4		0	-1.50682	0	-0.735182	0	-1.37799	-0.235604	-0.564644
850	GO:0010360	negative regulation of anion channel activity	4		-0.231829	-1.5067	0	0	-0.23704	0	0	0
851	GO:0047622	adenosine nucleosidase activity	4		0	0	0	0	0	0	1.50658	0
852	GO:0006066	alcohol metabolic process	5		0	0	0.437242	0	0	0	1.50651	0
853	GO:0009099	valine biosynthetic process	23		0	0	0	-1.50445	0	0	0	0
854	GO:0071490	cellular response to far red light	4		0	-0.734768	0	0	0	-1.50117	0	0
855	GO:0071491	cellular response to red light	4		0	-0.734768	0	0	0	-1.50117	0	0
856	GO:0046777	protein autophosphorylation	289		0	0	0	-0.187146	0	0	0	-1.49929
857	GO:0031222	arabinan catabolic process	8		0	0	1.49909	0.825799	-0.407353	0	0.838422	0
858	GO:0010029	regulation of seed germination	67		1.49628	0	0	0	-0.535172	0	-1.04043	0
859	GO:0043693	monoterpene biosynthetic process	5		0	0	0	-1.49395	0	0	0	0
860	GO:0004160	dihydroxy-acid dehydratase activity	4		0	0	0	-1.4938	0	0	0	0
861	GO:1900871	chloroplast mRNA modification	4		0	0	-1.49218	0	0	0	0	0
862	GO:0016712	oxidoreductase activity, acting on paired donors, with incorporation or reduction of molecular oxygen, reduced flavin or flavoprotein as one donor, and incorporation of one atom of oxygen	4		0	0	-1.49214	0.583202	0	0	-0.235578	0
863	GO:0015205	nucleobase transmembrane transporter activity	4		0	0	-1.49198	0	0	0	0	0
864	GO:0097708	intracellular vesicle	4		0	0	-1.49197	0	-1.3815	-0.587951	0	0
865	GO:0010184	cytokinin transport	4		0	0	-1.49197	0	0	0	-0.729702	0
866	GO:0140115	export across plasma membrane	4		0	0	-1.49197	0	0	0	-0.729702	0
867	GO:0006285	base-excision repair, AP site formation	4		0	1.48716	0	0	0	0	0	0
868	GO:0034039	8-oxo-7,8-dihydroguanine DNA N-glycosylase activity	4		0	1.48713	0	0	0	0	0	0
869	GO:0004856	D-xylulokinase activity	4		0	1.4871	0	0	0	0	0.448239	0
870	GO:0071281	cellular response to iron ion	4		-1.48009	0	-0.430578	0	0	0	0	-1.46769
871	GO:0009866	induced systemic resistance, ethylene mediated signaling pathway	5		-1.47991	0	0	0	0	0	0	0
872	GO:0050268	coniferyl-alcohol dehydrogenase activity	5		1.47979	0	0	-1.27839	1.18238	0	0.544815	0
873	GO:0009862	systemic acquired resistance, salicylic acid mediated signaling pathway	30		-0.181423	0	0	-1.47968	0	1.01122	1.03598	-1.00908
874	GO:0032509	endosome transport via multivesicular body sorting pathway	19		-1.47906	0	0	0	0	0	0	0
875	GO:0001650	fibrillar center	6		0	0	0	0	0	1.47699	0	0
876	GO:0019760	glucosinolate metabolic process	55		1.47192	0.494719	0	0.59536	0.625466	0.545358	0	-0.104897
877	GO:0005960	glycine cleavage complex	6		-0.466974	0	0	0	-1.47137	0	0	0
878	GO:0033178	proton-transporting two-sector ATPase complex, catalytic domain	4		0.30566	0	0	0	0.596013	0.797745	0	1.46777
879	GO:0019567	arabinose biosynthetic process	4		0	0	0	0	0	0	0	1.46746
880	GO:0019781	NEDD8 activating enzyme activity	4		0	0	0	0	0	0	0	1.46741
881	GO:0010273	detoxification of copper ion	4		0	0	0	0	0	0	0	1.4674
882	GO:0043621	OBSOLETE protein self-association	176		0	-1.46218	0	0	0	1.41029	1.34371	0
883	GO:0004565	beta-galactosidase activity	38		0	0	1.46024	0	0	0	0.190626	0
884	GO:0102835	1-18:2-2-16:0-monogalactosyldiacylglycerol desaturase activity	5		0	0	0	0	0	0	1.4577	0
885	GO:0102837	1-18:2-2-16:1-monogalactosyldiacylglycerol desaturase activity	5		0	0	0	0	0	0	1.4577	0
886	GO:0102839	1-18:2-2-16:2-monogalactosyldiacylglycerol desaturase activity	5		0	0	0	0	0	0	1.4577	0
887	GO:0102840	1-18:2-2-16:3-monogalactosyldiacylglycerol desaturase activity	5		0	0	0	0	0	0	1.4577	0
888	GO:0102842	1-18:1-2-16:2-monogalactosyldiacylglycerol desaturase activity (SN2-16:3 forming)	5		0	0	0	0	0	0	1.4577	0
889	GO:0102848	1-18:2-2-18:2-digalactosyldiacylglycerol desaturase activity	5		0	0	0	0	0	0	1.4577	0
890	GO:0102849	1-18:2-2-18:3-digalactosyldiacylglycerol desaturase activity	5		0	0	0	0	0	0	1.4577	0
891	GO:0102874	1-16:0-2-18:2-digalactosyldiacylglycerol desaturase activity	5		0	0	0	0	0	0	1.4577	0
892	GO:0102875	1-18:2-2-18:2-monogalactosyldiacylglycerol desaturase activity	5		0	0	0	0	0	0	1.4577	0
893	GO:0102993	linolenate delta15 desaturase activity	5		0	0	0	0	0	0	1.4577	0
894	GO:1902025	nitrate import	7		-0.466872	-1.4577	0	-0.299542	-0.902001	-0.89837	-1.31516	-0.928153
895	GO:0032440	2-alkenal reductase [NAD(P)+] activity	6		-0.0593492	-1.45767	0	0	0	-0.0631797	0	0
896	GO:0010051	xylem and phloem pattern formation	68		0	0	1.45407	1.31558	0	0	0	0.550669
897	GO:0009979	16:0 monogalactosyldiacylglycerol desaturase activity	4		1.45288	0	0.229721	0	0	0	0	0
898	GO:0102657	1-18:1-2-16:0-monogalactosyldiacylglycerol palmitoyl-lipid 7-desaturase activity	4		1.45288	0	0.229721	0	0	0	0	0
899	GO:0102843	1-18:2-2-16:0-monogalactosyldiacylglycerol desaturase activity (SN2-16:1 forming)	4		1.45288	0	0.229721	0	0	0	0	0
900	GO:0016799	hydrolase activity, hydrolyzing N-glycosyl compounds	22		0	0	0	0	0	0	1.45183	0
901	GO:0019509	L-methionine salvage from methylthioadenosine	13		0	0	0	0	1.44405	0	0	0
902	GO:0009741	response to brassinosteroid	75		-1.36012	0	0.248752	-0.327246	-1.43891	-0.98882	0.590998	1.09327
903	GO:0009639	response to red or far red light	29		0	0	0	1.43812	0	0	0	0
904	GO:0090691	formation of plant organ boundary	10		-0.204123	-1.05669	0	0	-1.43554	0	0.533125	0
905	GO:0004721	phosphoprotein phosphatase activity	226		-1.42573	0	0	0	0	0	0	0
906	GO:2000031	regulation of salicylic acid mediated signaling pathway	76		-0.383564	0	0	0	-1.42414	0	0	0
907	GO:0070181	small ribosomal subunit rRNA binding	14		1.41894	0	0	0	0	0	0	0
908	GO:0034389	lipid droplet organization	14		0	0	0	-1.41752	0	0	-0.471201	0
909	GO:0015977	carbon fixation	14		-0.283386	-1.41645	0	0.290327	0	-0.351322	-0.727222	0
910	GO:0010277	chlorophyllide a oxygenase activity	13		0	-1.4161	0.151857	0	0	-0.0722407	0.37326	0
911	GO:0008081	phosphoric diester hydrolase activity	36		-0.015402	0	0	-1.41435	0	0	0	0
912	GO:0019853	L-ascorbic acid biosynthetic process	31		-1.41243	0	0	0	0	0	0	0
913	GO:0004180	carboxypeptidase activity	41		0	0	1.41164	0	0	0	0	0
914	GO:0000462	maturation of SSU-rRNA from tricistronic rRNA transcript (SSU-rRNA, 5.8S rRNA, LSU-rRNA)	25		0	0	0	0	0	1.41132	0	0
915	GO:0016758	hexosyltransferase activity	70		0	0	0	-1.07311	0	0	-1.40879	0
916	GO:0008970	phospholipase A1 activity	15		-1.40318	0	0	0	-1.35749	0	0.584779	-0.27382
917	GO:0010218	response to far red light	71		0	1.3031	0	0	1.40116	-1.39781	1.20093	0.466698
918	GO:0009749	response to glucose	74		1.35725	0	1.39993	0.364777	0	0	0.666014	0
919	GO:0030261	chromosome condensation	24		0	0	0	-0.231404	0	0	0	1.39808
920	GO:1990446	U1 snRNP binding	8		0	0.301168	0	0	0	1.39042	0	0
921	GO:0000495	box H/ACA sno(s)RNA 3'-end processing	4		0	0	0	0	0	1.3883	0	0
922	GO:0019305	dTDP-rhamnose biosynthetic process	4		0.305517	0	0.588682	0	0.393348	0	1.38772	1.07758
923	GO:0019787	ubiquitin-like protein transferase activity	4		0	0	0	0	0	0	-1.38012	0
924	GO:0030514	negative regulation of BMP signaling pathway	4		0	0	0	0	0	0	-1.37998	0
925	GO:0051553	flavone biosynthetic process	4		0	0	0	0	0	0	-1.37993	0
926	GO:0034757	negative regulation of iron ion transport	4		0	0	0	0	0	0	-1.37985	0
927	GO:0080117	secondary growth	4		0	0	0	0	0	0	-1.37985	0
928	GO:0018316	peptide cross-linking via L-cystine	4		0.305775	0	0	1.37538	0	0	0	0
929	GO:0080153	negative regulation of reductive pentose-phosphate cycle	4		0.305775	0	0	1.37538	0	0	0	0
930	GO:0016730	oxidoreductase activity, acting on iron-sulfur proteins as donors	4		0	0	0	1.37517	0	0	0	0
931	GO:0032350	regulation of hormone metabolic process	4		0	0	0	1.37489	0	0	0	0
932	GO:0045930	negative regulation of mitotic cell cycle	4		0	0	0	1.37489	0	0	0	0
933	GO:0019034	viral replication complex	4		0.305493	0	0	1.37486	1.23649	0.747427	0	0
934	GO:0039694	viral RNA genome replication	4		0.305493	0	0	1.37486	1.23649	0.747427	0	0
935	GO:0019915	lipid storage	21		0	0	0	1.37454	0	0	0	0
936	GO:0016298	lipase activity	27		0	0	0	1.37415	-0.551383	0	0.0379976	0.637843
937	GO:0009228	thiamine biosynthetic process	23		0	0	0	-1.37411	0	-0.0201029	0	-1.28071
938	GO:0031176	endo-1,4-beta-xylanase activity	4		0	0	1.3734	0.531842	0	0	0	0
939	GO:0016168	chlorophyll binding	51		0	0	0	0	-1.37248	0	0	0
940	GO:0051973	positive regulation of telomerase activity	4		0	1.37215	0	0.531902	0.595825	0	0	0
941	GO:0009743	response to carbohydrate	5		0	1.37215	0	0.404238	0.444376	0	0	-1.25209
942	GO:0004108	citrate (Si)-synthase activity	4		0	0	0	-1.36968	0	0	0	0
943	GO:0036440	citrate synthase activity	4		0	0	0	-1.36968	0	0	0	0
944	GO:0052545	callose localization	4		0	0	0	-1.36966	0	0	0	0
945	GO:0000827	inositol-1,3,4,5,6-pentakisphosphate kinase activity	4		-0.231786	0	0	-1.36966	0	0	0	0
946	GO:0000828	inositol hexakisphosphate kinase activity	4		-0.231786	0	0	-1.36966	0	0	0	0
947	GO:0000829	inositol heptakisphosphate kinase activity	4		-0.231786	0	0	-1.36966	0	0	0	0
948	GO:0000832	inositol hexakisphosphate 5-kinase activity	4		-0.231786	0	0	-1.36966	0	0	0	0
949	GO:0033857	diphosphoinositol-pentakisphosphate kinase activity	4		-0.231786	0	0	-1.36966	0	0	0	0
950	GO:0052723	inositol hexakisphosphate 1-kinase activity	4		-0.231786	0	0	-1.36966	0	0	0	0
951	GO:0052724	inositol hexakisphosphate 3-kinase activity	4		-0.231786	0	0	-1.36966	0	0	0	0
952	GO:0102092	nan	4		-0.231786	0	0	-1.36966	0	0	0	0
953	GO:1905036	positive regulation of antifungal innate immune response	4		-0.231786	0	0	-1.36966	0	0	0	0
954	GO:0016630	protochlorophyllide reductase activity	4		1.36629	0.736899	0	0	0	0	0	0
955	GO:0009524	phragmoplast	186		0	0	1.17199	0	0	0	1.36599	0
956	GO:0042626	ATPase-coupled transmembrane transporter activity	100		0	0	0	-1.36544	-0.835805	0	0	0
957	GO:0000463	maturation of LSU-rRNA from tricistronic rRNA transcript (SSU-rRNA, 5.8S rRNA, LSU-rRNA)	31		0	0	0	0	0	1.36454	0	0
958	GO:0010242	oxygen evolving activity	2		-1.36113	0	0	0	0	0	0	0
959	GO:0008356	asymmetric cell division	35		0	0	0	0.423822	0	0	1.35717	0
960	GO:0046930	pore complex	23		1.35536	0	0	0	0	0	0	0
961	GO:0035618	root hair	14		0	0	0	0	0	0	-1.35518	0
962	GO:0010336	gibberellic acid homeostasis	14		0	0.354218	-0.222674	0	-0.41117	-1.35233	0	0
963	GO:0006811	monoatomic ion transport	476		0	0.314221	0	0.0748098	0	0	-1.34682	0
964	GO:0009416	response to light stimulus	274		-0.191283	0	0	1.33836	0	0	0	0.104185
965	GO:0004620	phospholipase activity	24		-0.219585	0	0	0	-0.386171	0	0	-1.33794
966	GO:0015833	peptide transport	24		0	-1.33427	0	0	0	-0.0400619	0	0
967	GO:0043067	regulation of programmed cell death	24		0.791528	0.000596798	0	0	0	0	1.33415	0
968	GO:0015995	chlorophyll biosynthetic process	71		0.491464	0	0	0	0	-0.0513382	0	-1.3329
969	GO:2000022	regulation of jasmonic acid mediated signaling pathway	54		-1.33157	0	-0.200649	0	-0.635468	0	0	0
970	GO:0005777	peroxisome	419		0	1.32761	0	0	0	0	0	0.643079
971	GO:0015086	cadmium ion transmembrane transporter activity	14		0	0	0	0	0	0.32227	-1.32635	0
972	GO:0006012	galactose metabolic process	24		0	0	0	0	-0.206692	-1.32627	0	0
973	GO:0003713	transcription coactivator activity	62		-1.31847	0	0	0	0	-0.0750414	0	0
974	GO:0051865	protein autoubiquitination	29		-1.31608	0	0	0	0	0	0	0
975	GO:0030332	cyclin binding	7		0	0	0	0	0	0	1.31513	0.185998
976	GO:0001217	DNA-binding transcription repressor activity	7		0	0	0	-1.29845	0	0	-1.31503	0
977	GO:0035442	dipeptide transmembrane transport	24		0	0	-1.31419	0	0	0	-0.041925	0
978	GO:0042937	tripeptide transmembrane transporter activity	24		0	0	-1.31419	0	0	0	-0.041925	0
979	GO:0042938	dipeptide transport	24		0	0	-1.31419	0	0	0	-0.041925	0
980	GO:0042939	tripeptide transport	24		0	0	-1.31419	0	0	0	-0.041925	0
981	GO:0071916	dipeptide transmembrane transporter activity	24		0	0	-1.31419	0	0	0	-0.041925	0
982	GO:0010268	brassinosteroid homeostasis	18		0.000973587	1.31367	0	0	0	0	0	0.183157
983	GO:0006040	amino sugar metabolic process	7		0	0	0	0	-1.17773	-1.31355	0	0
984	GO:0036503	ERAD pathway	7		0	0	0	0	0	-1.31339	0	0
985	GO:0048471	perinuclear region of cytoplasm	65		1.23208	0	0	0	1.31181	-0.146696	0	0
986	GO:0051245	negative regulation of cellular defense response	5		1.17001	0	0	0	1.30644	0.298542	-0.729828	0
987	GO:0004748	ribonucleoside-diphosphate reductase activity, thioredoxin disulfide as acceptor	5		0	0	0	0	1.30622	0	0	0
988	GO:0009263	deoxyribonucleotide biosynthetic process	5		0	0	0	0	1.30622	0	0	0
989	GO:0015225	biotin transmembrane transporter activity	5		0	0	0	0	-1.30616	0	-1.18335	1.25201
990	GO:0015878	biotin transport	5		0	0	0	0	-1.30616	0	-1.18335	1.25201
991	GO:0017151	DEAD/H-box RNA helicase binding	5		1.16977	0	0	0	1.30615	0.298405	0	0
992	GO:0070182	DNA polymerase binding	5		0	0	0	0	0	1.30484	0	0
993	GO:0009527	plastid outer membrane	72		1.30444	0	0	-1.02372	0	0	-0.865511	0
994	GO:0010207	photosystem II assembly	32		0	-1.29052	0	0	0	-1.30105	0	0
995	GO:0045727	positive regulation of translation	25		-0.721209	-0.162677	0	-0.1634	-1.29991	0	0	0
996	GO:0004338	glucan exo-1,3-beta-glucosidase activity	6		-1.0887	0	0	-1.29845	-0.853549	0	0	0
997	GO:0010089	xylem development	57		0	0	1.29637	0	0	0	0	-0.00138103
998	GO:0090059	protoxylem development	5		0	0	1.29612	0.431751	0	0	0	0
999	GO:0071492	cellular response to UV-A	10		0	-0.950422	0	0	-0.615159	-1.29466	-0.00337521	0
1000	GO:0047501	(+)-neomenthol dehydrogenase activity	6		0	-1.29141	0	0	0	-0.595815	0	0
1001	GO:0006152	purine nucleoside catabolic process	5		0	0	0	0	0	0	1.29137	0
1002	GO:0006805	xenobiotic metabolic process	5		0	-1.29127	0	0	0	-0.598846	-1.29117	0
1003	GO:0071494	cellular response to UV-C	5		0	-1.29126	0	-0.588912	0	-1.18138	0	-0.413204
1004	GO:0047724	inosine nucleosidase activity	5		0	0	0	0	0	0	1.29117	0
1005	GO:0048587	regulation of short-day photoperiodism, flowering	5		0	0	0	0	0	0	-1.29112	0
1006	GO:0004645	1,4-alpha-oligoglucan phosphorylase activity	6		1.01471	0.475659	0.588605	0	0.872566	0.207939	1.29106	0
1007	GO:0005980	glycogen catabolic process	6		1.01471	0.475659	0.588605	0	0.872566	0.207939	1.29106	0
1008	GO:0008184	glycogen phosphorylase activity	6		1.01471	0.475659	0.588605	0	0.872566	0.207939	1.29106	0
1009	GO:0102250	linear malto-oligosaccharide phosphorylase activity	6		1.01471	0.475659	0.588605	0	0.872566	0.207939	1.29106	0
1010	GO:0102499	SHG alpha-glucan phosphorylase activity	6		1.01471	0.475659	0.588605	0	0.872566	0.207939	1.29106	0
1011	GO:0009654	photosystem II oxygen evolving complex	33		1.28934	0	0	0	0	0	0	0
1012	GO:0060359	response to ammonium ion	7		-1.28768	0	0	-0.826027	0	0	0	0
1013	GO:0016311	dephosphorylation	56		0	-0.12183	0	-0.206945	0	0	-1.28625	0
1014	GO:0010311	lateral root formation	92		0	-1.2834	0.470241	0	0	0	-0.293757	0
1015	GO:0009514	glyoxysome	23		0	0	0	0	0	0	0	1.28073
1016	GO:0015112	nitrate transmembrane transporter activity	22		-0.332447	0	0	0	0	-0.208681	-0.383474	1.28071
1017	GO:0016161	beta-amylase activity	16		0	-0.601174	0.826238	0	-1.28054	-0.000835015	0	0
1018	GO:0000226	microtubule cytoskeleton organization	76		0	-0.131226	0.0104946	0	0	0	1.27986	0
1019	GO:0033897	ribonuclease T2 activity	4		0	0	0	-1.27886	0	0	0	0
1020	GO:0055092	sterol homeostasis	5		0	0	0	-1.2786	0	0	0	0
1021	GO:0009513	etioplast	6		0	0	0	-1.27854	0	0	0	0
1022	GO:0033386	geranylgeranyl diphosphate biosynthetic process	6		0.42193	0	0	-1.27851	0.117985	0	0	0
1023	GO:0010023	proanthocyanidin biosynthetic process	3		0	0	0	-1.27844	0	0	0	0
1024	GO:0032451	demethylase activity	5		0	-0.261615	0	-1.2784	0	0	0	0
1025	GO:1990931	mRNA N6-methyladenosine dioxygenase activity	5		0	-0.261615	0	-1.2784	0	0	0	0
1026	GO:0010608	post-transcriptional regulation of gene expression	16		0	-0.245303	0	0	0	0	-1.27821	0
1027	GO:0046713	borate transport	5		0	0	-1.27665	0	0	0	0	0
1028	GO:0019156	isoamylase activity	5		0	0	-1.27656	0	0	0	0	0
1029	GO:0048444	floral organ morphogenesis	16		0	0	0	0	0	1.27625	-0.00235701	0
1030	GO:0008757	S-adenosylmethionine-dependent methyltransferase activity	29		0.582889	1.27543	0	0	0.104101	0	0	0
1031	GO:0052635	C-20 gibberellin 2-beta-dioxygenase activity	6		0	1.27182	0	0	0	0	0	0
1032	GO:0015562	efflux transmembrane transporter activity	24		0	0	0	-1.27108	0	0	-0.279976	0
1033	GO:1990226	histone methyltransferase binding	2		0	0	0	0	0	1.26845	0	0
1034	GO:0051598	meiotic recombination checkpoint signaling	2		0	0	0	0	0	0	1.26722	0
1035	GO:0035434	copper ion transmembrane transport	21		0.924483	0	0	0	0	0	-1.26693	0
1036	GO:0010243	response to organonitrogen compound	2		-0.583037	-1.25532	0	0	-0.180295	-1.26609	-0.584068	0
1037	GO:0043254	regulation of protein-containing complex assembly	2		-0.583037	-1.25532	0	0	-0.180295	-1.26609	-0.584068	0
1038	GO:0002058	uracil binding	2		0	0	0	0	0	-1.26609	0	0
1039	GO:0017113	dihydropyrimidine dehydrogenase (NADP+) activity	2		0	0	0	0	0	-1.26609	0	0
1040	GO:0009973	adenylyl-sulfate reductase activity	2		0	-0.777486	0	0	0	-1.26607	0	0
1041	GO:0019419	OBSOLETE sulfate reduction	2		0	-0.777486	0	0	0	-1.26607	0	0
1042	GO:0033741	adenylyl-sulfate reductase (glutathione) activity	2		0	-0.777486	0	0	0	-1.26607	0	0
1043	GO:1902039	negative regulation of seed dormancy process	2		0	-0.777486	0	0	0	-1.26607	0	0
1044	GO:0045335	phagocytic vesicle	2		-1.24842	0	0	0	-1.26447	0	0	0
1045	GO:0004563	beta-N-acetylhexosaminidase activity	6		-1.26446	0	0	0	-1.13046	0	0	0
1046	GO:0052861	glucan endo-1,3-beta-glucanase activity, C-3 substituted reducing group	5		1.26441	0.433793	0	0.404206	0	0.601138	0	0
1047	GO:0050126	N-carbamoylputrescine amidase activity	2		0	0	0	0	1.26342	0	0	0
1048	GO:0006527	arginine catabolic process	2		0	0	0	0	1.26342	0	0	0
1049	GO:0008792	arginine decarboxylase activity	2		0	0	0	0	1.26342	0	0	0
1050	GO:0004795	threonine synthase activity	2		0.172605	0	0	-0.174338	1.26329	0	0	-0.0815562
1051	GO:0032544	plastid translation	26		1.26285	0	0	0	0	0	0	0
1052	GO:0002213	defense response to insect	24		0	0	0	1.26208	0	0	0	0
1053	GO:0010585	glutamine secretion	2		0	1.25797	0	0	0	0.183868	0	0
1054	GO:0140537	transcription regulator activator activity	2		0	1.25782	0	0	0	0	0	0
1055	GO:0005469	succinate:fumarate antiporter activity	2		0	1.25779	0	0	0	0	0	0
1056	GO:0015741	fumarate transport	2		0	1.25779	0	0	0	0	0	0
1057	GO:0015744	succinate transport	2		0	1.25779	0	0	0	0	0	0
1058	GO:0051513	regulation of monopolar cell growth	2		0	1.25766	0	0	0	1.07412	0	0
1059	GO:0045604	regulation of epidermal cell differentiation	9		0	0	0	0	0	1.25763	0	0
1060	GO:0003838	sterol 24-C-methyltransferase activity	2		0	0	0	-1.25593	0	0	0	0
1061	GO:0050307	sucrose-phosphate phosphatase activity	2		-1.24847	-0.777499	0	-1.25588	0	-0.531744	0	0
1062	GO:0010586	miRNA metabolic process	2		0	0	0	-1.25583	0	0	0.583628	0
1063	GO:0061635	regulation of protein complex stability	2		0	-1.25547	0	0	-0.587026	-0.178545	0	0
1064	GO:0003858	3-hydroxybutyrate dehydrogenase activity	2		0	-1.25543	0	0	0	0	0	0
1065	GO:0032441	pheophorbide a oxygenase activity	2		0	-1.25527	0	0	0	0	0	0
1066	GO:0005657	replication fork	6		0	0	0	0	0	0	0	1.25223
1067	GO:0005310	dicarboxylic acid transmembrane transporter activity	6		-1.08885	0	0	1.17855	-1.13056	0	0	1.25222
1068	GO:0015141	succinate transmembrane transporter activity	6		-1.08884	0.590755	0	1.17854	-1.13055	0	0	1.25221
1069	GO:0071422	succinate transmembrane transport	6		-1.08884	0.590755	0	1.17854	-1.13055	0	0	1.25221
1070	GO:0035798	2-alkenal reductase (NADPH) activity	2		1.25207	0	0	0	0	0	0	0
1071	GO:0047172	shikimate O-hydroxycinnamoyltransferase activity	5		-0.134815	0	0	0	-0.14034	0	0	-1.25206
1072	GO:0006110	regulation of glycolytic process	2		1.25202	0	0	0	0	0	0	0
1073	GO:0052659	inositol-1,3,4,5-tetrakisphosphate 5-phosphatase activity	5		0	0	0	-0.0834111	0	0	0	-1.25199
1074	GO:0055073	OBSOLETE cadmium ion homeostasis	4		-1.24878	0	-0.582202	0	0	0	0	0
1075	GO:0071585	detoxification of cadmium ion	4		-1.24878	0	-0.582202	0	0	0	0	0
1076	GO:0009755	hormone-mediated signaling pathway	35		0	0	1.24858	0	0	0	0	0
1077	GO:0071007	U2-type catalytic step 2 spliceosome	24		0	0	0	0	0	1.24772	0	0
1078	GO:0005375	copper ion transmembrane transporter activity	16		1.24585	0	0	0	0	0.189339	-1.1619	0
1079	GO:0098662	inorganic cation transmembrane transport	5		0	0	0	0	-0.911622	0	-1.2447	0
1080	GO:0003979	UDP-glucose 6-dehydrogenase activity	5		-0.0593424	0	0	0	0	0	1.2439	0
1081	GO:0006024	glycosaminoglycan biosynthetic process	5		-0.0593424	0	0	0	0	0	1.2439	0
1082	GO:0006065	UDP-glucuronate biosynthetic process	5		-0.0593424	0	0	0	0	0	1.2439	0
1083	GO:0015288	porin activity	25		1.24319	0	0	0	0	0	0	0
1084	GO:0097237	cellular response to toxic substance	4		0	0	0	0	1.23658	0	0.139697	0
1085	GO:0120091	jasmonic acid hydrolase	4		0	0	0	0	1.23658	0	0.139697	0
1086	GO:0140359	ABC-type transporter activity	104		0	0	0	-1.23403	-0.87019	0	0	0
1087	GO:0034719	SMN-Sm protein complex	16		0	0	0	0	0	1.23388	0	0
1088	GO:0050661	NADP binding	68		0	0	0	-1.23095	0	0	0	0
1089	GO:0005524	ATP binding	2849		0	0	0	-1.23092	-0.164212	-1.12103	0	0
1090	GO:0009910	negative regulation of flower development	67		0	0	-1.22757	0	0	0	1.08408	0
1091	GO:0042803	protein homodimerization activity	354		0	0.523706	0	0	0	0	0	1.2271
1092	GO:0000791	euchromatin	24		0	0	0	0	0	0	0	1.22591
1093	GO:0045116	protein neddylation	12		0	0	0	0	0	0	0	1.22557
1094	GO:0005384	manganese ion transmembrane transporter activity	31		0	0	0	0	0	0	-1.21772	0
1095	GO:0005654	nucleoplasm	346		0	0	0	0	0	1.21382	0	0
1096	GO:0080086	stamen filament development	17		0.0334203	0.480448	0	0.481193	1.2053	-0.491844	-0.207599	0
1097	GO:0006397	mRNA processing	513		0	0	0	0	0	1.20418	0	0
1098	GO:0050665	hydrogen peroxide biosynthetic process	17		0	0	0	0	0	-1.2037	0	0
1099	GO:0007231	osmosensory signaling pathway	17		0	0	0	0	0	-1.20366	0	0.183147
1100	GO:0010444	guard mother cell differentiation	18		0	0	0	0	0	0	1.2006	0
1101	GO:0006470	protein dephosphorylation	143		-1.19994	0	0	0	0	0	-0.403643	0
1102	GO:0010103	stomatal complex morphogenesis	15		0	0	0	1.19938	0	0	0	0
1103	GO:0004185	serine-type carboxypeptidase activity	39		0	0	1.19338	0	0	0	0	0
1104	GO:0009861	jasmonic acid and ethylene-dependent systemic resistance	17		-0.189987	0	0	-1.19199	0	0	0	-0.858801
1105	GO:0017056	structural constituent of nuclear pore	25		0	0	0	0	0.664466	1.19001	0	0
1106	GO:0009723	response to ethylene	207		-0.886634	0.267856	0	0	-0.352808	-1.91402e-05	-1.18758	0
1107	GO:0005515	protein binding	5943		-1.18414	0	0	0.582505	0	0	0	0
1108	GO:0046244	salicylic acid catabolic process	5		0	0	0	0	0	0	-1.18342	-1.15474
1109	GO:1901000	regulation of response to salt stress	27		0	0.332823	0	0	1.18341	0.214196	0.118145	0
1110	GO:0008299	isoprenoid biosynthetic process	80		0	0	0	-1.18243	0.253032	-0.40716	0	0
1111	GO:0003995	acyl-CoA dehydrogenase activity	5		0	0	0	0	0	-1.18133	0	0
1112	GO:0048442	sepal development	7		0	-0.892687	0	0	0	-1.17991	0	0
1113	GO:0036289	peptidyl-serine autophosphorylation	3		0	0	0	0	0	0	-1.17982	0
1114	GO:0060862	negative regulation of floral organ abscission	11		-1.1794	0	0	0.404912	-0.472728	-0.113257	-0.179844	0
1115	GO:0042744	hydrogen peroxide catabolic process	97		0	1.17867	1.07105	-1.1232	0	0	0	0
1116	GO:0019464	glycine decarboxylation via glycine cleavage system	8		-0.292522	0	0	0	-1.1777	0	0	0
1117	GO:0045168	cell-cell signaling involved in cell fate commitment	5		0	0	1.17743	0	0	0	0	0
1118	GO:0050136	NADH:ubiquinone reductase (non-electrogenic) activity	26		0	-1.17656	0	-0.13297	0	0	0	0
1119	GO:0003919	FMN adenylyltransferase activity	5		0	0	0	-1.17328	0	0	0	0
1120	GO:0043065	positive regulation of apoptotic process	5		0	0	0	-1.17327	-0.140352	0	0	-0.413193
1121	GO:0047134	protein-disulfide reductase (NAD(P)H) activity	5		1.1701	0	0	0	0	0	0	0
1122	GO:0016208	AMP binding	16		0	0	0	0	0	0	0	1.1691
1123	GO:0005464	UDP-xylose transmembrane transporter activity	11		-0.260942	-0.861635	1.16905	0	-0.211852	0	0	0
1124	GO:0015790	UDP-xylose transmembrane transport	11		-0.260942	-0.861635	1.16905	0	-0.211852	0	0	0
1125	GO:0048657	anther wall tapetum cell differentiation	7		0	1.16764	0	0.825878	0	0	0.00284768	0
1126	GO:0006123	mitochondrial electron transport, cytochrome c to oxygen	8		0	0	0	-1.16545	0	0	0	0
1127	GO:0048527	lateral root development	87		0	1.16485	0	0	0	0	0.923367	0
1128	GO:0033540	fatty acid beta-oxidation using acyl-CoA oxidase	9		0	-1.1641	0	-0.902266	0	0	0	0
1129	GO:0006020	inositol metabolic process	12		0	0	0	-1.16241	0	0	0	0
1130	GO:0003849	3-deoxy-7-phosphoheptulonate synthase activity	5		0	0	0	0	0	0	0	-1.15467
1131	GO:1990547	mitochondrial phosphate ion transmembrane transport	7		0	0	0	-1.1534	0.982032	0	0	0
1132	GO:0015030	Cajal body	18		0	0	0	0	0	1.15179	0	0
1133	GO:0000326	protein storage vacuole	27		-0.0668046	0	0	0	-1.14841	0	-0.312789	0
1134	GO:0016759	cellulose synthase activity	17		0	0	1.14478	0	-0.715583	0	0	0.0793351
1135	GO:0034709	methylosome	10		0	0.171135	0	0	0	1.14373	0	0
1136	GO:0031429	box H/ACA snoRNP complex	10		0	0	0	0	0	1.1436	0	0
1137	GO:0010929	positive regulation of auxin mediated signaling pathway	18		-1.11287	0	0	0	-1.1421	0	0	0
1138	GO:0000822	inositol hexakisphosphate binding	17		0	0	0	0	0	0	-1.13952	0
1139	GO:0071421	manganese ion transmembrane transport	33		0	0	0	0	0	0	-1.13628	0
1140	GO:0010030	positive regulation of seed germination	24		0	-1.13426	0	0	0	-0.79816	0	0
1141	GO:0045488	pectin metabolic process	7		0.940505	0.947745	0	0.954465	1.13061	0.98081	0	0.928155
1142	GO:0010439	regulation of glucosinolate biosynthetic process	18		0	-0.0653835	1.13052	0	0	0	0	0
1143	GO:0043682	P-type divalent copper transporter activity	6		1.08871	0	0	0	0.190712	1.12907	0	0
1144	GO:0010252	OBSOLETE auxin homeostasis	74		-0.20073	0.0293887	0	0.386786	0.158093	0	-0.796977	-1.12683
1145	GO:0009926	auxin polar transport	74		0	-1.12279	0.14933	1.04805	0	0	0	0
1146	GO:0009960	endosperm development	37		0.760398	-1.12235	0	0	0	0	0	0
1147	GO:0004713	protein tyrosine kinase activity	77		0	0	0	0	0	0	-1.12228	0
1148	GO:0010427	abscisic acid binding	19		1.12052	0	0	0	0	0	0	0
1149	GO:1901528	hydrogen peroxide mediated signaling pathway involved in stomatal movement	6		0	0	1.12028	0	-0.0650294	0	0.0638498	0
1150	GO:0043529	GET complex	6		0	0	0	0	0	0	1.11558	0
1151	GO:0043266	regulation of potassium ion transport	6		0	0	0	0	0	0	-1.11552	0
1152	GO:0009856	pollination	7		-0.487893	0	0	0	0	0	1.1154	0
1153	GO:0003977	UDP-N-acetylglucosamine diphosphorylase activity	6		0	0	0	-1.01813	0	0	-1.11529	0
1154	GO:0015137	citrate transmembrane transporter activity	5		0	0	0	0	0	0	-1.11528	0
1155	GO:0010087	phloem or xylem histogenesis	96		-0.0530879	-0.0532786	1.11385	-0.158678	-0.00995785	0	0	-0.499935
1156	GO:0033014	tetrapyrrole biosynthetic process	21		1.11331	0	0	0	0.960239	0	0.0539483	0
1157	GO:0009718	anthocyanin-containing compound biosynthetic process	17		-0.335324	0	0	-0.0106695	-0.20914	-1.11063	-0.207598	0
1158	GO:1904585	response to putrescine	3		0	0	0	0	0	0	-1.11038	0
1159	GO:0045332	phospholipid translocation	19		0	0	0	-1.10467	0	0	0	-1.03573
1160	GO:0140326	ATPase-coupled intramembrane lipid transporter activity	19		0	0	0	-1.10467	0	0	0	-1.03573
1161	GO:0032791	lead ion binding	5		0	0.737054	0	1.10304	0	0.601356	0	0
1162	GO:0046870	cadmium ion binding	5		0	0.737015	0	1.10299	0	0.486227	0	0
1163	GO:0055089	fatty acid homeostasis	6		0	0	0	-1.1028	0	0	0	0
1164	GO:0010279	indole-3-acetic acid amido synthetase activity	6		0	0.282338	0	-1.10261	0	0.486055	0	0
1165	GO:0010362	negative regulation of anion channel activity by blue light	6		0.722125	0	0.0585876	1.10261	0.872566	0	0	0
1166	GO:0048229	gametophyte development	31		0	0	0	0	0	0	1.10193	0
1167	GO:0000256	allantoin catabolic process	6		0	0	-1.10088	0	0	0	0	-0.289878
1168	GO:1905499	trichome papilla formation	6		0	0	-1.10086	0	0	0	-0.0642561	1.07633
1169	GO:0005337	nucleoside transmembrane transporter activity	6		0	0	-1.10086	0	0	0	0	0
1170	GO:1901642	nucleoside transmembrane transport	6		0	0	-1.10086	0	0	0	0	0
1171	GO:0005452	solute:inorganic anion antiporter activity	6		-0.593848	0	-1.10079	0	0	0	0	0
1172	GO:0034098	VCP-NPL4-UFD1 AAA ATPase complex	6		-0.0592847	0	-1.10079	0	-0.600522	-0.0631168	0	0
1173	GO:0097352	autophagosome maturation	6		-0.0592847	0	-1.10079	0	-0.600522	-0.0631168	0	0
1174	GO:0006869	lipid transport	86		0	0	0	-1.10055	0	0	1.07012	0
1175	GO:0009088	threonine biosynthetic process	10		0	0	0	0	1.09809	0	0	0
1176	GO:0098869	cellular oxidant detoxification	167		0	0.539176	0.619824	-1.09762	0	0	0	0.34828
1177	GO:0005261	monoatomic cation channel activity	6		0	1.09588	0.0585876	0	0	0	0	0
1178	GO:0071474	cellular hyperosmotic response	6		0	1.09588	0.0585876	0	0	0	0	0
1179	GO:0090279	regulation of calcium ion import	6		0	1.09588	0.0585876	0	0	0	0	0
1180	GO:0009768	photosynthesis, light harvesting in photosystem I	39		0	0	0	0	-1.09062	0	0	0
1181	GO:0009765	photosynthesis, light harvesting	39		0	0	0	0	-1.09061	0	0	0
1182	GO:0047262	polygalacturonate 4-alpha-galacturonosyltransferase activity	41		0	0	0.172756	0	-1.0902	0	0.626513	0
1183	GO:0005179	hormone activity	12		-0.852362	0	0	-0.0221155	-1.08932	-0.469526	0	-0.411701
1184	GO:0000036	acyl carrier activity	20		0	0	0	0	0	1.08914	0.159511	0
1185	GO:0006825	copper ion transport	18		0.424804	0	0	0	0	0.0773993	-1.08896	0.0255194
1186	GO:0055065	OBSOLETE metal ion homeostasis	6		-1.08882	0	0	0	0	0	0	0
1187	GO:0005687	U4 snRNP	18		0	0	0	0	0	1.08872	0	0
1188	GO:0009785	blue light signaling pathway	36		0	0	0	1.08856	0	0	0	0
1189	GO:0002240	response to molecule of oomycetes origin	7		0	0	0	0	-1.08719	-0.898386	0	0
1190	GO:0001653	peptide receptor activity	31		0	0	1.08474	0	0	0	-1.05782	0
1191	GO:0009789	positive regulation of abscisic acid-activated signaling pathway	88		-0.608162	0	0	0	0.166703	-0.115942	0	1.08328
1192	GO:0031984	organelle subcompartment	4		0	0	0	0	0	0	-0.235535	-1.08278
1193	GO:0001887	selenium compound metabolic process	7		0	0	0	0	0	0	-1.08163	0
1194	GO:0002239	response to oomycetes	18		0	0	0	0	0	0	-1.07673	0
1195	GO:0045046	protein import into peroxisome membrane	6		0	0	0	0	0	0	0	1.07648
1196	GO:1902884	positive regulation of response to oxidative stress	6		0	0	0	0	0	0	0	1.07642
1197	GO:0033358	UDP-L-arabinose biosynthetic process	6		0	0	0	0	0	0	0	1.07637
1198	GO:0045227	capsule polysaccharide biosynthetic process	6		0	0	0	0	0	0	0	1.07637
1199	GO:0050373	UDP-arabinose 4-epimerase activity	6		0	0	0	0	0	0	0	1.07637
1200	GO:0044208	de novo' AMP biosynthetic process	6		0	0	0	0	0	0	0	1.07628
1201	GO:0008309	double-stranded DNA exodeoxyribonuclease activity	3		0	-0.0194977	0.362846	0	-1.07524	0	0	-0.0816388
1202	GO:0090709	regulation of timing of plant organ formation	2		-0.928122	-0.777569	0	0	-1.07522	0	0	0
1203	GO:0102033	long-chain fatty acid omega-hydroxylase activity	3		0	0	0	0	-1.07508	0	0	0
1204	GO:1902265	abscisic acid homeostasis	2		0	0	0	0	-1.07507	0	0	0
1205	GO:0015706	nitrate transmembrane transport	27		-0.123455	0	0.0325139	0	0	-0.0887738	-0.930466	1.0746
1206	GO:0006799	polyphosphate biosynthetic process	2		0	-0.175529	0	0	0	1.07412	-0.179443	0
1207	GO:0090696	post-embryonic plant organ development	2		0	0	0	0	0	1.07412	0	0
1208	GO:0102229	amylopectin maltohydrolase activity	13		0	0.354064	1.06886	0	-0.411051	0	0	0
1209	GO:0000070	mitotic sister chromatid segregation	13		0	0	1.06886	0	0	0	0.912277	0
1210	GO:0003991	acetylglutamate kinase activity	2		0	0	0	0	1.06825	0	0	0
1211	GO:0034618	arginine binding	2		0	0	0	0	1.06825	0	0	0
1212	GO:0090307	mitotic spindle assembly	18		0	0	0.759434	0	0	0	1.06821	0
1213	GO:0000107	imidazoleglycerol-phosphate synthase activity	2		0	0	0	-0.174332	1.06812	0	0	0
1214	GO:0034724	DNA replication-independent nucleosome organization	2		0	0	0	0	1.06812	0	0	0
1215	GO:0035101	FACT complex	2		0	0	0	0	1.06812	0	0	0
1216	GO:1902290	positive regulation of defense response to oomycetes	19		0	0	1.06753	0	0	0	0	0
1217	GO:0047325	inositol tetrakisphosphate 1-kinase activity	10		0	0	0	-0.603475	0	0	-1.06713	0
1218	GO:0052726	inositol-1,3,4-trisphosphate 5-kinase activity	10		0	0	0	-0.603475	0	0	-1.06713	0
1219	GO:0004081	bis(5'-nucleosyl)-tetraphosphatase (asymmetrical) activity	2		0	0	0	0	0	0	-1.06474	0
1220	GO:0015967	diadenosine tetraphosphate catabolic process	2		0	0	0	0	0	0	-1.06474	0
1221	GO:1902006	negative regulation of proline biosynthetic process	2		0	0	0	0	0	0	-1.06459	0
1222	GO:0009976	tocopherol cyclase activity	2		0	-1.06446	0	0	0	0	0	0
1223	GO:0052604	delta-tocopherol cyclase activity	2		0	-1.06446	0	0	0	0	0	0
1224	GO:0052605	gamma-tocopherol cyclase activity	2		0	-1.06446	0	0	0	0	0	0
1225	GO:0010412	mannan metabolic process	2		0	0	0.577986	0	0	0	1.06443	0
1226	GO:0009436	glyoxylate catabolic process	2		0	0	0	0	0	0	1.0644	0
1227	GO:0019427	acetyl-CoA biosynthetic process from acetate	2		0	0	0	0	0	0	1.06437	1.03668
1228	GO:0016836	hydro-lyase activity	29		0	0	0	-1.0638	0	0	0	0
1229	GO:2000904	regulation of starch metabolic process	20		-0.151686	0	0	-1.06232	0	0	0	0
1230	GO:0009695	jasmonic acid biosynthetic process	29		0	0	-1.06126	0	0.130233	0	0	0
1231	GO:0008514	organic anion transmembrane transporter activity	2		0	0	1.06105	0	0	0	0	0
1232	GO:0000249	C-22 sterol desaturase activity	2		0	0	0	0	0	-1.0603	0	0
1233	GO:0009788	negative regulation of abscisic acid-activated signaling pathway	89		-1.05687	-0.837024	0	0	-0.212929	-0.0981946	0	0
1234	GO:0010077	maintenance of inflorescence meristem identity	10		-0.260923	-1.05661	0	0	-0.639343	0.638009	0	0
1235	GO:0046487	glyoxylate metabolic process	2		0	-0.175789	0	1.05585	0	0	0	-0.165255
1236	GO:0010094	specification of carpel identity	1		0	0	0	-1.05573	0	0	0	0
1237	GO:0048459	floral whorl structural organization	1		0	0	0	-1.05573	0	0	0	0
1238	GO:0016132	brassinosteroid biosynthetic process	21		0	1.05489	0	0	0	0	0	0.0644715
1239	GO:0006631	fatty acid metabolic process	246		0.947974	0	-1.05464	0	0	-0.182931	0.429412	0
1240	GO:0030162	regulation of proteolysis	2		0	0	-1.05432	0	0	0	0	0
1241	GO:0042284	sphingolipid delta-4 desaturase activity	2		0	0	-1.05422	0	0	0	0	0
1242	GO:0050057	linamarin synthase activity	2		0	0	-1.05412	0	-0.180277	0	0	0
1243	GO:0001216	DNA-binding transcription activator activity	8		0	1.05344	0	0	0.0567214	0.134024	0	0
1244	GO:0031425	chloroplast RNA processing	21		1.05222	0	0	0	0	0	0	0
1245	GO:0032958	inositol phosphate biosynthetic process	9		1.0452	0.0752483	0	-1.0507	0.237123	0	0	0.686546
1246	GO:0005694	chromosome	231		0	0	0	0	0	0	1.04611	0
1247	GO:1901812	beta-carotene biosynthetic process	2		-1.04546	0	0	0	0	0	-0.584036	0
1248	GO:0009877	nodulation	29		0	0	0	-0.0759612	0	-0.176529	-1.04459	0
1249	GO:0000139	Golgi membrane	652		0	0	1.02718	0	-1.04434	0	0.0217017	0
1250	GO:1903241	U2-type prespliceosome assembly	11		0.298308	0.116786	0	0	0	1.04334	0	0
1251	GO:0006812	monoatomic cation transport	94		0	0.563251	0	0	0	0	-1.04174	0
1252	GO:0031177	phosphopantetheine binding	6		0	0.282598	0	0	0	1.03696	0	0
1253	GO:0000354	cis assembly of pre-catalytic spliceosome	2		0	0	0	0	0	0.183814	0	1.03695
1254	GO:1905761	SCF ubiquitin ligase complex binding	2		0	0	0	0	0	0	0	1.03683
1255	GO:1990481	mRNA pseudouridine synthesis	6		0	0	0	0	0	1.03656	0	0
1256	GO:0051453	regulation of intracellular pH	28		0	-1.03611	0	0	0	0	-0.497933	0
1257	GO:0035673	oligopeptide transmembrane transporter activity	31		0	-1.03609	0	0	0	0	0	0
1258	GO:0031625	ubiquitin protein ligase binding	100		0	-0.293967	0	-0.648553	-0.266022	-1.03114	0	0
1259	GO:1900865	chloroplast RNA modification	19		0	0	0	0	0	1.02946	0	0
1260	GO:1900366	negative regulation of defense response to insect	5		0	0	0	0	1.02837	0	0.0550709	0
1261	GO:0030198	extracellular matrix organization	5		0	0	0	-0.780878	0	-0.598857	-1.02831	0
1262	GO:0010271	regulation of chlorophyll catabolic process	6		0	0	0	0	0	0	-1.0282	0
1263	GO:0000472	endonucleolytic cleavage to generate mature 5'-end of SSU-rRNA from (SSU-rRNA, 5.8S rRNA, LSU-rRNA)	6		0	0	0	0	1.02736	0.208002	0	0
1264	GO:0008113	peptide-methionine (S)-S-oxide reductase activity	6		0	0	0	0	0	-1.02648	-0.485067	0
1265	GO:0033744	L-methionine:thioredoxin-disulfide S-oxidoreductase activity	6		0	0	0	0	0	-1.02648	-0.485067	0
1266	GO:0036456	L-methionine-(S)-S-oxide reductase activity	6		0	0	0	0	0	-1.02648	-0.485067	0
1267	GO:0071454	cellular response to anoxia	6		0.118555	0	0	1.02366	0	0	0	0
1268	GO:0008409	5'-3' exonuclease activity	6		0.866335	1.02051	0	0.308337	0	0.486071	0	0
1269	GO:1900367	positive regulation of defense response to insect	7		0	0	0	-1.01821	0.190729	0	0	0
1270	GO:0009750	response to fructose	35		0	0	0.864531	1.01715	0	0	0	0
1271	GO:0004742	dihydrolipoyllysine-residue acetyltransferase activity	8		0	0	0	-1.01674	0	0	0	0
1272	GO:0030523	dihydrolipoamide S-acyltransferase activity	8		0	0	0	-1.01674	0	0	0	0
1273	GO:0045254	pyruvate dehydrogenase complex	8		0	0	0	-1.01674	0	0	0	0
1274	GO:0010039	response to iron ion	29		0	0	-1.01658	0.730063	0	-0.181196	0	0
1275	GO:0006783	heme biosynthetic process	20		0.298308	0	0	0	1.01617	0	0	0
1276	GO:0072686	mitotic spindle	31		0	0	0.821514	0	0	0	1.0156	0
1277	GO:0045036	protein targeting to chloroplast	32		0	0	0	0	-1.01303	0	0	0
1278	GO:1903086	negative regulation of sinapate ester biosynthetic process	7		-1.0098	0	0	0	0	0	0	0
1279	GO:0071244	cellular response to carbon dioxide	32		0	0.183568	0.10277	0.440349	0	0	0	-1.00906
1280	GO:0000082	G1/S transition of mitotic cell cycle	20		0	0	0	0	0	0	1.00843	0
1281	GO:0098807	chloroplast thylakoid membrane protein complex	9		1.00822	0	0	0	0	0	0	0
1282	GO:0080044	quercetin 7-O-glucosyltransferase activity	25		0	-1.00647	0	-0.103774	0	0	0	0
1283	GO:0010365	positive regulation of ethylene biosynthetic process	5		0	0	0	-0.0834616	0	0	0	-0.999793
1284	GO:0042753	positive regulation of circadian rhythm	22		0.190604	0.999615	0	0	0	0.245903	0	0.822035
1285	GO:1902456	regulation of stomatal opening	19		0	0.614098	0	0.991912	0	0	0	0.183192
1286	GO:0007112	male meiosis cytokinesis	15		0	0	0	-0.0609959	0	0	-0.0365647	-0.990535
1287	GO:0102483	scopolin beta-glucosidase activity	21		0	0	0.539107	-0.987448	0	0	0	0
1288	GO:0051028	mRNA transport	104		0	0	0	0	0.907715	0.987114	0	0
1289	GO:0000038	very long-chain fatty acid metabolic process	14		0	0	0	-0.986064	0	-0.351176	0	0
1290	GO:0004610	phosphoacetylglucosamine mutase activity	2		-0.583014	0	-0.98509	-0.174341	-0.180273	0	0	-0.164997
1291	GO:0010072	primary shoot apical meristem specification	28		0	0	0	0	-0.98496	0	0.612009	0
1292	GO:0007186	G protein-coupled receptor signaling pathway	29		0	0	0	0	0	0	0	-0.983195
1293	GO:0010438	cellular response to sulfur starvation	7		0	-0.717844	0.894014	0	0	-0.982507	0	0
1294	GO:0080108	S-alkylthiohydroximate lyase activity	7		0	0	0	-0.954261	0	0.980607	0	0
1295	GO:0140581	P-type monovalent copper transporter activity	7		0.940296	0	0	0	0.117956	0.980605	0	0.927943
1296	GO:0010074	maintenance of meristem identity	13		0	0	0.979638	0	0	0	0	0
1297	GO:0031966	mitochondrial membrane	88		0	0	-0.978198	0	0	0	0	0.683856
1298	GO:0005388	P-type calcium transporter activity	21		0	0	0	-0.97778	0	0	0	0
1299	GO:0006508	proteolysis	510		0	0	0.607361	0.973231	0	0	0	0
1300	GO:0009693	ethylene biosynthetic process	31		0	0.300283	-0.972933	-0.93352	0	0	0	-0.233986
1301	GO:0071702	organic substance transport	21		0	0.0887856	0.450262	0	0	0.0608433	0.972535	0
1302	GO:0008131	primary amine oxidase activity	7		0.118343	0	0.971835	0	0	0	-0.36151	0
1303	GO:0009308	amine metabolic process	7		0.118343	0	0.971835	0	0	0	-0.36151	0
1304	GO:0052593	OBSOLETE tryptamine:oxygen oxidoreductase (deaminating) activity	7		0.118343	0	0.971835	0	0	0	-0.36151	0
1305	GO:0052594	OBSOLETE aminoacetone:oxygen oxidoreductase(deaminating) activity	7		0.118343	0	0.971835	0	0	0	-0.36151	0
1306	GO:0052595	aliphatic amine oxidase activity	7		0.118343	0	0.971835	0	0	0	-0.36151	0
1307	GO:0052596	OBSOLETE phenethylamine:oxygen oxidoreductase (deaminating) activity	7		0.118343	0	0.971835	0	0	0	-0.36151	0
1308	GO:0016192	vesicle-mediated transport	348		-0.971741	0	0	0	0	0	0	0
1309	GO:0004617	phosphoglycerate dehydrogenase activity	10		0	0	0	0	0	0.96891	0	0
1310	GO:0003999	adenine phosphoribosyltransferase activity	7		0	-0.967371	0	0	-0.224017	0	0	0
1311	GO:0006168	adenine salvage	7		0	-0.967371	0	0	-0.224017	0	0	0
1312	GO:0070390	transcription export complex 2	7		0	-0.967172	0	0	-0.223879	-0.961313	0	-0.186007
1313	GO:2000023	regulation of lateral root development	10		0	-0.114411	0	0	0	0	-0.967074	0
1314	GO:0010482	regulation of epidermal cell division	7		0	0	0	0	0	0	-0.967032	0
1315	GO:0080046	quercetin 4'-O-glucosyltransferase activity	10		0	-0.966967	0	0	0	0	0	0
1316	GO:0080167	response to karrikin	7		0	0	0	0	0	0	-0.966959	0
1317	GO:0005354	galactose transmembrane transporter activity	8		0.81187	-0.966949	0	0	0	0	0	0
1318	GO:0005365	myo-inositol transmembrane transporter activity	8		0.81187	-0.966949	0	0	0	0	0	0
1319	GO:0015148	D-xylose transmembrane transporter activity	8		0.81187	-0.966949	0	0	0	0	0	0
1320	GO:0015168	glycerol transmembrane transporter activity	8		0.81187	-0.966949	0	0	0	0	0	0
1321	GO:0015575	mannitol transmembrane transporter activity	8		0.81187	-0.966949	0	0	0	0	0	0
1322	GO:0015576	sorbitol transmembrane transporter activity	8		0.81187	-0.966949	0	0	0	0	0	0
1323	GO:0015591	D-ribose transmembrane transporter activity	8		0.81187	-0.966949	0	0	0	0	0	0
1324	GO:0015752	D-ribose transmembrane transport	8		0.81187	-0.966949	0	0	0	0	0	0
1325	GO:0015753	D-xylose transmembrane transport	8		0.81187	-0.966949	0	0	0	0	0	0
1326	GO:0015757	galactose transmembrane transport	8		0.81187	-0.966949	0	0	0	0	0	0
1327	GO:0015793	glycerol transmembrane transport	8		0.81187	-0.966949	0	0	0	0	0	0
1328	GO:0015795	sorbitol transmembrane transport	8		0.81187	-0.966949	0	0	0	0	0	0
1329	GO:0015797	mannitol transmembrane transport	8		0.81187	-0.966949	0	0	0	0	0	0
1330	GO:0006654	phosphatidic acid biosynthetic process	7		0	0	0	0	0	0	-0.966909	0
1331	GO:0080079	cellobiose glucosidase activity	5		0	0	0	0	0	0	0.966847	0
1332	GO:0034635	glutathione transport	4		-0.231808	0	0	-0.964613	-0.237019	0	0	0
1333	GO:0016401	palmitoyl-CoA oxidase activity	4		0	-0.734488	0	-0.96458	0	0	0	0
1334	GO:0019941	modification-dependent protein catabolic process	21		0	0	0	0	-0.964216	-0.316196	0	0
1335	GO:0016747	acyltransferase activity, transferring groups other than amino-acyl groups	87		-0.208444	0	0	0.964097	0.15209	0	0	0
1336	GO:0008422	beta-glucosidase activity	30		0	0	0.96101	-0.61037	0	0	0	0
1337	GO:0009635	response to herbicide	22		-0.738737	0	0	0	0	-0.95867	0	0
1338	GO:0071577	zinc ion transmembrane transport	19		0	0	0	0	0	0	-0.957996	0
1339	GO:0030970	retrograde protein transport, ER to cytosol	8		-0.400116	0	-0.824046	0	-0.954732	-0.947623	0	0
1340	GO:0009501	amyloplast	34		0.834818	0.954008	0.383226	0	0	0	0	0
1341	GO:0051537	2 iron, 2 sulfur cluster binding	90		0	-0.276538	0	0	0.953973	0	0	0
1342	GO:0010018	far-red light signaling pathway	10		0	0.953469	0	0	0.639298	0	0	0
1343	GO:0010436	carotenoid dioxygenase activity	8		-0.194501	0	0	0	0	0	-0.949864	0
1344	GO:0016121	carotene catabolic process	8		-0.194501	0	0	0	0	0	-0.949864	0
1345	GO:0005525	GTP binding	350		0	0	0	0	0	0	0	-0.949767
1346	GO:0006085	acetyl-CoA biosynthetic process	8		0	0	0	0	0	0	0.949111	0.0960435
1347	GO:0016435	rRNA (guanine) methyltransferase activity	3		0	0	0	0	0	0.947958	0	0
1348	GO:0009685	gibberellin metabolic process	9		0	0.94765	0	0	0	0	0	0
1349	GO:0050308	sugar-phosphatase activity	8		-0.946747	-0.298996	0	0	-0.307704	0	0	-0.799826
1350	GO:1900994	(-)-secologanin biosynthetic process	2		0	0	0	0	0	-0.945582	0	-0.00905357
1351	GO:0035336	long-chain fatty-acyl-CoA metabolic process	2		0	0	0	0	-0.943877	0	0	0
1352	GO:0080019	alcohol-forming very long-chain fatty acyl-CoA reductase activity	2		0	0	0	0	-0.943877	0	0	0
1353	GO:0102965	alcohol-forming long-chain fatty acyl-CoA reductase activity	2		0	0	0	0	-0.943877	0	0	0
1354	GO:0009725	response to hormone	35		0	0	0	0	0	0	-0.940758	0
1355	GO:0046486	glycerolipid metabolic process	8		0.940307	0	0	0	0	0	0	0
1356	GO:0055047	generative cell mitosis	6		-0.940267	0	0	0	0	0	0.0028298	0
1357	GO:0006624	vacuolar protein processing	7		-0.940244	-0.892512	0	0	-0.00374723	-0.00210236	-0.492093	0
1358	GO:0015018	galactosylgalactosylxylosylprotein 3-beta-glucuronosyltransferase activity	8		-0.400121	0	0.938291	0	-0.792963	0	0	0
1359	GO:0004103	choline kinase activity	4		0	-0.0194403	0	0.937728	0	0	0	0
1360	GO:0042788	OBSOLETE polysomal ribosome	235		0	0	0	0	0	0.935404	0	0
1361	GO:0002215	defense response to nematode	4		0	0	0	-0.935375	0	0	0	-0.413197
1362	GO:0080112	seed growth	3		0	-0.934948	0	-0.431921	-0.180365	0	0	0
1363	GO:0051457	maintenance of protein location in nucleus	3		0	-0.934804	0	0.778862	0	0	0	0
1364	GO:0019904	protein domain specific binding	89		0.934268	0	0	0	0	0	-0.554673	0
1365	GO:0008233	peptidase activity	495		0	0	0.722921	0.932169	0	0	-0.0021109	0
1366	GO:0016210	naringenin-chalcone synthase activity	3		0.931568	0	0	0.0208327	0	0	0.0272078	0
1367	GO:0102128	chalcone synthase activity	3		0.931568	0	0	0.0208327	0	0	0.0272078	0
1368	GO:0051607	defense response to virus	94		-0.930568	-0.637832	0	0.0462385	-0.435464	-0.872897	0	0
1369	GO:0050793	regulation of developmental process	7		0	0.475803	0	-0.204509	0	-0.209335	0	-0.928194
1370	GO:0000400	four-way junction DNA binding	8		0	0	0	0	0	0.0716	0	0.928099
1371	GO:0015131	oxaloacetate transmembrane transporter activity	8		-0.812006	0	0	0.895372	-0.853599	0	0	0.928019
1372	GO:0015729	oxaloacetate transport	8		-0.812006	0	0	0.895372	-0.853599	0	0	0.928019
1373	GO:1902356	oxaloacetate(2-) transmembrane transport	8		-0.812006	0	0	0.895372	-0.853599	0	0	0.928019
1374	GO:0015174	basic amino acid transmembrane transporter activity	7		0	-0.102104	0	0	0	0	-0.310152	-0.927966
1375	GO:0015802	basic amino acid transport	7		0	-0.102104	0	0	0	0	-0.310152	-0.927966
1376	GO:0008821	crossover junction DNA endonuclease activity	7		0	0	0	0	0	0	0	0.927958
1377	GO:0007584	response to nutrient	7		0	0	0	0	0	0	0	-0.927927
1378	GO:0016099	monoterpenoid biosynthetic process	7		0	0	0	-0.890158	0	0	0	-0.927899
1379	GO:0102811	geraniol 10-hydroxylase activity	7		0	0	0	-0.890158	0	0	0	-0.927899
1380	GO:0004345	glucose-6-phosphate dehydrogenase activity	7		0	0	0	0	0	0	0	-0.92789
1381	GO:0090440	abscisic acid transmembrane transporter activity	7		0	0	0	0	0	0	0	0.927878
1382	GO:0006188	IMP biosynthetic process	7		0	0	0	0	0	0	0	0.927877
1383	GO:0052658	inositol-1,4,5-trisphosphate 5-phosphatase activity	7		0	0	0	0	0	0	0	-0.927874
1384	GO:0009584	detection of visible light	7		0	0	0	0	0	0	-0.00318622	0.927874
1385	GO:0017006	protein-tetrapyrrole linkage	7		0	0	0	0	0	0	-0.00318622	0.927874
1386	GO:0008236	serine-type peptidase activity	112		0	0	0.608368	0.927766	0	0	0	0
1387	GO:0005773	vacuole	679		0	0	0	0.432773	0	0	-0.927669	0
1388	GO:0031305	OBSOLETE integral component of mitochondrial inner membrane	30		0	0.0517854	0	-0.922209	0	0.129985	0	0
1389	GO:0019829	ATPase-coupled monoatomic cation transmembrane transporter activity	30		0	0	0	-0.921947	0	0	-0.748175	0
1390	GO:0005871	kinesin complex	36		0	0	0.920483	0	0	0	0.534277	0
1391	GO:0004601	peroxidase activity	140		0	0.655252	0.358171	-0.920265	0	0	0	0
1392	GO:0010050	vegetative phase change	14		0	0	0	0	-0.918162	-0.0333453	0	0
1393	GO:0010143	cutin biosynthetic process	30		0.914668	0	0	0.0268685	-0.0101594	0	0	0
1394	GO:0010105	negative regulation of ethylene-activated signaling pathway	50		-0.913274	0	0	0	0	0	0	0
1395	GO:0009543	chloroplast thylakoid lumen	83		0.91279	0	0.404892	0	0	0	0	0
1396	GO:0051762	sesquiterpene biosynthetic process	5		-0.727137	-0.588311	0	0	-0.911541	0	0	0
1397	GO:0016710	trans-cinnamate 4-monooxygenase activity	4		-0.905983	-0.734502	0	0	-0.911541	0	0	0
1398	GO:0030620	U2 snRNA binding	6		0	0	0	0	0	0.907713	0	0
1399	GO:1901177	lycopene biosynthetic process	4		-0.573211	0	0	0	0	0	-0.907133	0
1400	GO:0008551	P-type cadmium transporter activity	4		0	0	0	0	0	0	-0.907132	0
1401	GO:0016463	P-type zinc transporter activity	4		0	0	0	0	0	0	-0.907132	0
1402	GO:0004506	squalene monooxygenase activity	4		0	0	0	0	0	0	0.906535	0
1403	GO:0015629	actin cytoskeleton	53		0.24048	0	0	0	0	0	0.0175634	0.906461
1404	GO:0010055	atrichoblast differentiation	4		0	0	0	0	0	-0.90566	0	0
1405	GO:0043620	OBSOLETE regulation of DNA-templated transcription in response to stress	4		0	0	0	0	0	-0.90566	0	0
1406	GO:0008652	amino acid biosynthetic process	229		0	-0.269105	0	0	0.904833	0	0	-0.643004
1407	GO:0030026	intracellular manganese ion homeostasis	16		-0.066953	0.904101	-0.0495152	0.433066	0	0	0	0
1408	GO:0110165	cellular anatomical entity	260		-0.900863	0	0	0	0	0	0	0
1409	GO:0006828	manganese ion transport	7		0	0	0	0	0	0.222809	-0.900213	0
1410	GO:0090416	nicotinate transmembrane transporter activity	6		0	0	-0.203031	0	0	0	-0.900187	0
1411	GO:0090417	N-methylnicotinate transmembrane transporter activity	6		0	0	-0.203031	0	0	0	-0.900187	0
1412	GO:2001142	nicotinate transport	6		0	0	-0.203031	0	0	0	-0.900187	0
1413	GO:2001143	N-methylnicotinate transport	6		0	0	-0.203031	0	0	0	-0.900187	0
1414	GO:0030001	metal ion transport	44		0	0	0	0	0	0	-0.899775	0
1415	GO:0043066	negative regulation of apoptotic process	7		0	0	0	0	-0.00380114	-0.898283	0	0
1416	GO:0080132	fatty acid alpha-hydroxylase activity	4		0	0	0.898259	0	0	0	0	0
1417	GO:0016709	oxidoreductase activity, acting on paired donors, with incorporation or reduction of molecular oxygen, NAD(P)H as one donor, and incorporation of one atom of oxygen	36		0	0	-0.740531	0.0262095	0	-0.896928	0	0
1418	GO:0030775	glucuronoxylan 4-O-methyltransferase activity	7		0	0	0	0.895461	0	0	0	0
1419	GO:0010628	positive regulation of gene expression	33		0	0	0	0.893124	0	0	0	0
1420	GO:0016831	carboxy-lyase activity	71		0	0	0	0	0	0	0.892706	0
1421	GO:0015172	acidic amino acid transmembrane transporter activity	8		0	0.892532	-0.824022	0	0	0	0	0
1422	GO:0008089	anterograde axonal transport	7		0	-0.892509	0	0	0	0	0	0
1423	GO:0010458	exit from mitosis	7		0	-0.892509	0	0	0	0	0	0
1424	GO:0019896	axonal transport of mitochondrion	7		0	-0.892509	0	0	0	0	0	0
1425	GO:0032506	cytokinetic process	7		0	-0.892509	0	0	0	0	0	0
1426	GO:0090148	membrane fission	7		0	-0.892509	0	0	0	0	0	0
1427	GO:0009641	shade avoidance	22		0	0	0	0	0.891533	0	-0.0975137	0
1428	GO:0031304	OBSOLETE intrinsic component of mitochondrial inner membrane	7		0	0	0	-0.89021	0	0	0	0
1429	GO:0046912	acyltransferase activity, acyl groups converted into alkyl on transfer	7		0	0	0	-0.890151	0	0	0	0
1430	GO:0048767	root hair elongation	92		0	0	0	0	0	0	0.88373	0
1431	GO:2000762	regulation of phenylpropanoid metabolic process	25		-0.882274	0	0	0.403468	0	0	0	0
1432	GO:0016682	oxidoreductase activity, acting on diphenols and related substances as donors, oxygen as acceptor	6		-0.881736	0	0	-0.0200774	0	0	0	0
1433	GO:0052746	OBSOLETE inositol phosphorylation	12		0	0	0	-0.461358	0	0	-0.878552	0
1434	GO:1901333	positive regulation of lateral root development	11		0	-0.114464	0	0	0	0	-0.87854	0
1435	GO:0004477	methenyltetrahydrofolate cyclohydrolase activity	7		0	0	0	0	0	0	0	0.874515
1436	GO:0004486	methylenetetrahydrofolate dehydrogenase [NAD(P)+] activity	7		0	0	0	0	0	0	0	0.874515
1437	GO:0004488	methylenetetrahydrofolate dehydrogenase (NADP+) activity	7		0	0	0	0	0	0	0	0.874515
1438	GO:0005948	acetolactate synthase complex	6		0	0	0.0432448	-0.473897	0.872566	0	0	0
1439	GO:0000209	protein polyubiquitination	102		0	-0.871201	0	0	0	0	0	0
1440	GO:0048038	quinone binding	23		0	0	0	0	0	0	-0.869388	0
1441	GO:0009855	determination of bilateral symmetry	11		0	0	0.867714	0	0	0	0	0
1442	GO:0010031	circumnutation	11		0	-0.531029	0.867539	0	0	0	0.660955	0
1443	GO:1901959	positive regulation of cutin biosynthetic process	7		0.866356	0	0	0	0	0	0	0
1444	GO:0000023	maltose metabolic process	5		0.866349	0	0	0	0	0	0	0
1445	GO:0015914	phospholipid transport	24		0	0	0	-0.86607	0	0	0	-0.818054
1446	GO:0006108	malate metabolic process	34		0	0	0	0	0	-0.862928	0	0
1447	GO:0090057	root radial pattern formation	23		0	0	0	0	0	0	-0.858467	0
1448	GO:0010190	cytochrome b6f complex assembly	11		0.857136	0	0	0.593279	0	0	0	0
1449	GO:0098687	chromosomal region	8		0	0	0	0	0.853604	0	0	0
1450	GO:0010258	NADH dehydrogenase complex (plastoquinone) assembly	7		0.812351	0.819579	0	0.114766	0.127291	0.852598	0	-0.0963707
1451	GO:0010588	cotyledon vascular tissue pattern formation	23		0	0	0.849369	0	0	0	0	0
1452	GO:0007267	cell-cell signaling	22		-0.454329	0.0129408	0	0	-0.848788	0	0	0
1453	GO:0048354	mucilage biosynthetic process involved in seed coat development	23		-0.151614	-0.84739	0	0	0	0	0	0
1454	GO:0030244	cellulose biosynthetic process	80		0	0	0.555145	0	-0.780054	0	0.199366	0.84663
1455	GO:1900057	positive regulation of leaf senescence	14		0	0	0	0	-0.844805	0	0	0
1456	GO:0140426	pathogen-associated molecular pattern receptor signaling pathway	9		0	0	0	0	-0.843998	-0.694896	0	0
1457	GO:0005385	zinc ion transmembrane transporter activity	21		0	0	0	0	0	0	-0.843718	0
1458	GO:0048658	anther wall tapetum development	9		0	0	0.843518	0	-0.698394	0	0	0
1459	GO:0005794	Golgi apparatus	1982		0	0	0	0	-0.842887	0	0	0
1460	GO:0009001	serine O-acetyltransferase activity	6		0	-0.840613	0	0	0	0	0	0
1461	GO:0016412	serine O-acyltransferase activity	6		0	-0.840613	0	0	0	0	0	0
1462	GO:0019203	carbohydrate phosphatase activity	6		0.1184	-0.840555	0	0	-0.482302	-0.0631681	0	0
1463	GO:0046838	OBSOLETE phosphorylated carbohydrate dephosphorylation	6		0.1184	-0.840555	0	0	-0.482302	-0.0631681	0	0
1464	GO:0048366	leaf development	179		0.0162855	0.839587	0	0.010272	0	0	0	0
1465	GO:0006829	zinc ion transport	29		0	0	0	0	-0.251156	0	-0.839465	0
1466	GO:0071484	cellular response to light intensity	8		0	-0.839043	0	0	0	0	0	0
1467	GO:0004061	arylformamidase activity	8		0	-0.838823	0.396627	0	0.127158	0	0	0
1468	GO:0006021	inositol biosynthetic process	8		0	-0.838676	0	-0.444253	-0.307619	-0.832826	0	0
1469	GO:0006751	glutathione catabolic process	8		0	0	0	0	0	-0.832855	0.838606	0
1470	GO:0015746	citrate transport	7		0	0.301125	0	0	0	0	-0.838488	0
1471	GO:1902347	response to strigolactone	8		0	0	0	0	0	0	-0.838422	0
1472	GO:0015369	calcium:proton antiporter activity	15		0	0.837217	0	0	0	0	0	0
1473	GO:0006882	intracellular zinc ion homeostasis	16		0	0.837159	0	0	0	0	0	0
1474	GO:0042802	identical protein binding	408		0	0	0	0.835595	0	0	0	0
1475	GO:0048572	short-day photoperiodism	6		-0.835445	-0.123443	-0.0719297	0.114572	0	0	0	0.564623
1476	GO:0000911	cytokinesis by cell plate formation	81		-0.834536	0	0	-0.211602	0	0	0.230811	-0.285825
1477	GO:0000815	ESCRT III complex	15		-0.834042	0	0	0	0	0	0	0
1478	GO:0007389	pattern specification process	13		0.39651	0	0.46482	0	0.833002	0	0	0
1479	GO:0000913	preprophase band assembly	8		0	0	0	0	0	-0.832852	0	0
1480	GO:0035672	oligopeptide transmembrane transport	36		0	-0.832816	0	0	0	0	0	0
1481	GO:0071949	FAD binding	78		0	-0.831119	0	0	0	-0.18064	0.263448	0
1482	GO:0036124	OBSOLETE histone H3-K9 trimethylation	2		0	0	0	0	0	0.82883	0	0
1483	GO:0070544	OBSOLETE histone H3-K36 demethylation	2		0	0	0	0	0	0.82883	0	0
1484	GO:0140681	histone H3K36me2/H3K36me3 demethylase activity	2		0	0	0	0	0	0.82883	0	0
1485	GO:0009871	jasmonic acid and ethylene-dependent systemic resistance, ethylene mediated signaling pathway	2		0	0	0	0	0	0.828788	0	0
1486	GO:0043447	alkane biosynthetic process	7		0	0	0	-0.826107	0	0	0	0
1487	GO:0004337	geranyltranstransferase activity	9		0.104758	0	0	-0.825944	0	0	0	0
1488	GO:0033384	geranyl diphosphate biosynthetic process	9		0.104758	0	0	-0.825944	0	0	0	0
1489	GO:0045337	farnesyl diphosphate biosynthetic process	9		0.104758	0	0	-0.825944	0	0	0	0
1490	GO:0048838	release of seed from dormancy	7		0	-0.102096	0	0.825865	0	-0.483782	0	0
1491	GO:0006352	DNA-templated transcription initiation	35		0	0	0	0	0	-0.825077	0	0
1492	GO:0031314	extrinsic component of mitochondrial inner membrane	8		0	0	-0.824147	0	0	0	0	0
1493	GO:0010136	ureide catabolic process	8		0	-0.298868	-0.824064	0	0	0	0	-0.0960749
1494	GO:0035445	borate transmembrane transport	8		-0.325546	0	-0.824042	0	0	0	0	0
1495	GO:1901672	positive regulation of systemic acquired resistance	8		0	0	-0.824029	0	0	0	0	0
1496	GO:0003959	NADPH dehydrogenase activity	8		0	0	-0.823995	-0.781333	0	0	0	0
1497	GO:0010215	cellulose microfibril organization	23		0	0	0.269636	0	0	0	0.821334	0
1498	GO:0010623	programmed cell death involved in cell development	18		0	0	0.348147	0.821065	-0.302567	0	0	0
1499	GO:0000028	ribosomal small subunit assembly	33		0	0	0	0	0	0.8171	0	0
1500	GO:0002181	cytoplasmic translation	70		0	0	0	0	0	0.814986	0	0
1501	GO:0031386	protein tag activity	24		0	0	0	0	-0.813177	0	0	0
1502	GO:0031640	killing of cells of another organism	12		-0.812279	0	0	0	-0.411336	-0.407839	0	0
1503	GO:0071470	cellular response to osmotic stress	8		-0.812003	-0.615815	0	0	-0.600588	-0.00214552	0	0
1504	GO:0003674	molecular_function	822		0	0	0	-0.808441	0	0	0	0
1505	GO:0016567	protein ubiquitination	671		0	0	0	0	0.440573	0.46383	-0.808291	0
1506	GO:0009522	photosystem I	56		0	0	0	0	-0.804046	0	0	0
1507	GO:0008685	2-C-methyl-D-erythritol 2,4-cyclodiphosphate synthase activity	2		0	0	0	0	0.801882	0	0	0
1508	GO:0050518	2-C-methyl-D-erythritol 4-phosphate cytidylyltransferase activity	2		0	0	0	0	0.801809	0	0	0
1509	GO:0070567	cytidylyltransferase activity	2		0	0	0	0	0.801809	0	0	0
1510	GO:0046523	S-methyl-5-thioribose-1-phosphate isomerase activity	2		0	0	0	0	0.801763	0	0	0
1511	GO:0071784	endoplasmic reticulum cisternal network assembly	2		0	0	0	0.176971	0.801745	0	0	0
1512	GO:0004691	cAMP-dependent protein kinase activity	2		0	0	0	0	0.801705	0	0	0
1513	GO:0005952	cAMP-dependent protein kinase complex	2		0	0	0	0	0.801705	0	0	0
1514	GO:0006412	translation	700		0.0565109	0	0	0	0	0.800289	0	0
1515	GO:0045732	positive regulation of protein catabolic process	8		0	0	0	0	0	0	0	-0.799904
1516	GO:0031118	rRNA pseudouridine synthesis	8		0	0	0	0	0	0.79978	0	0
1517	GO:0031120	snRNA pseudouridine synthesis	8		0	0	0	0	0	0.79978	0	0
1518	GO:0009815	1-aminocyclopropane-1-carboxylate oxidase activity	7		0	0	0	0	0	0	0	0.799753
1519	GO:0022626	cytosolic ribosome	373		0	0	0	0	-0.0662883	0.799426	0	0
1520	GO:0051233	spindle midzone	8		0	0	0	0	0	0	0.799156	0
1521	GO:0052725	inositol-1,3,4-trisphosphate 6-kinase activity	13		0.705872	0	0	-0.71122	0	0	-0.799092	0.334823
1522	GO:0009925	basal plasma membrane	10		0	0	0	0.0927492	0	0	0.798946	0
1523	GO:0043765	T/G mismatch-specific endonuclease activity	4		0	0	0.229751	0	-0.798595	0	0	0
1524	GO:0080027	response to herbivore	12		0	0	0.152008	0	0	-0.797555	0	0
1525	GO:0016604	nuclear body	53		-0.796364	0	0	0	0	0	0	0
1526	GO:0016296	OBSOLETE palmitoyl-[acyl-carrier-protein] hydrolase activity	9		0	0	0	0	-0.793052	0	0	0
1527	GO:0010210	IAA-Phe conjugate hydrolase activity	3		0	0	0	0	0.791529	0.0274916	0	0
1528	GO:0010211	IAA-Leu conjugate hydrolase activity	3		0	0	0	0	0.791529	0.0274916	0	0
1529	GO:0030574	collagen catabolic process	7		0	0	0	-0.534629	0	-0.389204	-0.791382	0
1530	GO:0009884	cytokinin receptor activity	7		0	0	-0.203015	0	0	0	-0.7913	0
1531	GO:0015020	glucuronosyltransferase activity	35		0	0	0.789356	0	0	0	0	0
1532	GO:0019825	oxygen binding	3		0.0167153	0.0196186	0	0	0	0	-0.788146	0
1533	GO:0090627	plant epidermal cell differentiation	3		0	0	0	0	0	0	0.788023	0
1534	GO:0019310	inositol catabolic process	3		0	-0.787972	0	0	0	0	0	0
1535	GO:0050113	inositol oxygenase activity	3		0	-0.787972	0	0	0	0	0	0
1536	GO:1901957	regulation of cutin biosynthetic process	3		0	0	0	0	0	0	0.787971	0
1537	GO:0000825	inositol tetrakisphosphate 6-kinase activity	3		0.0165788	0	0	0	0	0	-0.787907	0
1538	GO:0051717	inositol-1,3,4,5-tetrakisphosphate 3-phosphatase activity	3		0.0165788	0	0	0	0	0	-0.787907	0
1539	GO:0055037	recycling endosome	8		0	0	0	0.78643	0	0	0	0
1540	GO:0016117	carotenoid biosynthetic process	41		0	0	0	-0.241496	0.473616	-0.785972	0	0
1541	GO:0004566	beta-glucuronidase activity	8		0	0	0.784988	0.114431	0	0	0.404387	0
1542	GO:0015718	monocarboxylic acid transport	3		0	0	0.784431	0	0	0	0	0
1543	GO:0010076	maintenance of floral meristem identity	7		0	-0.783816	0	0	0	-0.309121	0	0
1544	GO:0033539	fatty acid beta-oxidation using acyl-CoA dehydrogenase	3		0	0	0	0	0	-0.783742	0	0
1545	GO:0047893	flavonol 3-O-glucosyltransferase activity	9		0	-0.783697	0	-0.169192	-0.268512	-0.265044	0	0
1546	GO:0102360	daphnetin 3-O-glucosyltransferase activity	9		0	-0.783697	0	-0.169192	-0.268512	-0.265044	0	0
1547	GO:0102425	myricetin 3-O-glucosyltransferase activity	9		0	-0.783697	0	-0.169192	-0.268512	-0.265044	0	0
1548	GO:1904966	positive regulation of vitamin E biosynthetic process	8		0.778088	0	0	-0.781455	0	0	0	0
1549	GO:0048457	floral whorl morphogenesis	2		0	0	0	-0.779021	0	0	0	0
1550	GO:0042761	very long-chain fatty acid biosynthetic process	35		0	0	0	0.778994	-0.047912	0	0	0
1551	GO:0015996	chlorophyll catabolic process	24		0	-0.778871	0	0	0	0	0	0
1552	GO:0009821	alkaloid biosynthetic process	3		0	-0.175532	0	0.778802	0	0	0	0
1553	GO:0050247	raucaffricine beta-glucosidase activity	3		0	-0.175532	0	0.778802	0	0	0	0
1554	GO:0050506	vomilenine glucosyltransferase activity	3		0	-0.175532	0	0.778802	0	0	0	0
1555	GO:0009885	transmembrane histidine kinase cytokinin receptor activity	3		0	0	-0.777507	0	0	0	0	0
1556	GO:0004107	chorismate synthase activity	2		0	-0.777495	0	0	0	0	0	0
1557	GO:0010014	meristem initiation	16		0	0	0	0	-0.777492	0	0	0
1558	GO:1902074	response to salt	47		0	0	0	0	-0.776959	-0.390329	0	0
1559	GO:0080148	negative regulation of response to water deprivation	17		0.0917028	0.156444	0	-0.776461	0.132799	0.131475	0.260022	0.198448
1560	GO:0010369	chromocenter	25		0	0	0	0	0	0	0.775952	0
1561	GO:0051213	dioxygenase activity	117		0	0.125129	0	0	0	0	-0.774018	0
1562	GO:0048316	seed development	115		0	0	0	-0.542767	0	0	-0.773984	0
1563	GO:0042555	MCM complex	16		0	0	0	0	0	0	0.772185	0
1564	GO:0006561	proline biosynthetic process	15		0	0	0	0	0	-0.770604	-0.301054	0
1565	GO:0046686	response to cadmium ion	98		-0.0966792	-0.437962	0	0	-0.449931	-0.696359	-0.770539	0
1566	GO:0004356	glutamine synthetase activity	6		0	0	0	0	0.190733	0	-0.484917	-0.76811
1567	GO:0006542	glutamine biosynthetic process	6		0	0	0	0	0.190733	0	-0.484917	-0.76811
1568	GO:0003958	NADPH-hemoprotein reductase activity	6		0	0	0	0	0	0	0	-0.768021
1569	GO:0004540	RNA nuclease activity	25		0	0	0	0	-0.767271	-0.0402003	0	0
1570	GO:0071260	cellular response to mechanical stimulus	8		0	0	0	0	0	0	0	0.765677
1571	GO:0009791	post-embryonic development	90		0	0	0.745491	0	0	0.761763	0	0
1572	GO:0046906	tetrapyrrole binding	3		0	0	0	0	0	0	0	-0.760265
1573	GO:0042826	histone deacetylase binding	4		0	0	0	0	0	0	0	0.760253
1574	GO:0061628	H3K27me3 modified histone binding	3		0	0	0	0	0	0.573056	0	0.760179
1575	GO:1901979	regulation of inward rectifier potassium channel activity	3		0.450568	0	0	0	0.0228094	0	0	-0.760154
1576	GO:0008940	nitrate reductase activity	3		0	0	0	0.0207971	0	-0.0222633	0	0.760138
1577	GO:0008266	poly(U) RNA binding	39		0.758992	0.360441	0	0	0	0	0	0
1578	GO:0048826	cotyledon morphogenesis	10		0	0.605056	0	0.75641	0.176135	0	0.620829	0
1579	GO:0005682	U5 snRNP	24		0	0	0	0	0	0.753292	0	0
1580	GO:0019344	cysteine biosynthetic process	25		0	-0.623692	0	0	0	-0.752608	0	0
1581	GO:0010540	basipetal auxin transport	36		-0.423705	0	0	0	0	-0.752157	0	0
1582	GO:0033494	ferulate metabolic process	10		-0.32551	0	0	-0.300533	0	-0.750945	0	-0.398161
1583	GO:0051290	protein heterotetramerization	10		0	-0.453306	0	0	-0.748815	0	0	0
1584	GO:0004849	uridine kinase activity	6		0	0	0	-0.588868	0.748232	0	0	0
1585	GO:0044211	CTP salvage	6		0	0	0	-0.588868	0.748232	0	0	0
1586	GO:0070761	pre-snoRNP complex	5		0	0	0	0	0	0.747532	0	0
1587	GO:0004088	carbamoyl-phosphate synthase (glutamine-hydrolyzing) activity	4		0	0	0	0	0	0.747448	0	0
1588	GO:0005951	carbamoyl-phosphate synthase complex	4		0	0	0	0	0	0.747448	0	0
1589	GO:0004864	protein phosphatase inhibitor activity	26		0.746347	0	0	0	0	0	0	0
1590	GO:0015207	adenine transmembrane transporter activity	4		0	0.505824	0	0	0	0	0.746199	0
1591	GO:0015208	guanine transmembrane transporter activity	4		0	0.505824	0	0	0	0	0.746199	0
1592	GO:0015294	solute:monoatomic cation symporter activity	4		0	0.505824	0	0	0	0	0.746199	0
1593	GO:0035344	hypoxanthine transport	4		0	0.505824	0	0	0	0	0.746199	0
1594	GO:0098702	adenine import across plasma membrane	4		0	0.505824	0	0	0	0	0.746199	0
1595	GO:0098710	guanine import across plasma membrane	4		0	0.505824	0	0	0	0	0.746199	0
1596	GO:0098721	uracil import across plasma membrane	4		0	0.505824	0	0	0	0	0.746199	0
1597	GO:0008964	phosphoenolpyruvate carboxylase activity	4		0	0	0	-0.261057	0	0	-0.746196	0
1598	GO:0006210	thymine catabolic process	4		0	0	0	0	0	-0.745092	0	0
1599	GO:0006972	hyperosmotic response	20		0	0.344795	0	-0.269728	0	0	0	-0.744044
1600	GO:0042170	plastid membrane	10		0	0	0	0	-0.177237	0	0.743891	0
1601	GO:0045298	tubulin complex	10		0	0	0	0	0	0	0.743865	0
1602	GO:0103075	indole-3-pyruvate monooxygenase activity	3		-0.366023	0	0	0	-0.743568	0	0	0
1603	GO:0102910	dirigent protein activity	3		0	0	0	0	0.742633	0	0	0
1604	GO:0009963	positive regulation of flavonoid biosynthetic process	10		0	0	0	0	0	-0.742455	0	-0.585576
1605	GO:0015743	malate transport	9		0.600022	0.231836	0	0	0.740362	0	0	0
1606	GO:0001560	regulation of cell growth by extracellular stimulus	9		0	0	0	-0.712798	0	0.739074	0	0
1607	GO:2000028	regulation of photoperiodism, flowering	56		0	0.738153	0	0	0	0.17349	0	0
1608	GO:2000070	regulation of response to water deprivation	42		0	0.737929	0	0	0.60252	0	0.19075	0
1609	GO:0009523	photosystem II	104		0.155503	0	0	0	-0.737745	0	0	0
1610	GO:0006521	regulation of cellular amino acid metabolic process	4		0	0.736992	0	0	0	0	0	0
1611	GO:0080169	cellular response to boron-containing substance deprivation	3		0	0	0	-0.735057	0	0	0	0
1612	GO:0035019	somatic stem cell population maintenance	4		0	0	0	-0.735048	0	0	0.235122	0
1613	GO:0010450	inflorescence meristem growth	5		0	-0.734696	0	0	0	-0.138215	0	0
1614	GO:0048461	flower structural organization	4		0	-0.734696	0	0	0	-0.234494	0	0
1615	GO:0090355	positive regulation of auxin metabolic process	4		0	-0.734571	0	0.531913	0	-0.234412	0	0
1616	GO:0090358	positive regulation of tryptophan metabolic process	4		0	-0.734571	0	0.531913	0	-0.234412	0	0
1617	GO:0090610	bundle sheath cell fate specification	4		0	-0.734505	0	0.583103	0	0	0	0
1618	GO:0090567	reproductive shoot system development	5		0	0	0	0	-0.733375	0	0	0
1619	GO:0005199	structural constituent of cell wall	9		0	0	0.730334	0	0	0	0	0
1620	GO:0030433	OBSOLETE ubiquitin-dependent ERAD pathway	74		-0.286955	0	0	0	0	-0.72983	0	0
1621	GO:0045549	9-cis-epoxycarotenoid dioxygenase activity	5		-0.573213	0	0	0	0	0	-0.729649	0
1622	GO:0015691	cadmium ion transport	5		0	0	0	0	0	0	-0.729647	0
1623	GO:0044804	nucleophagy	13		0	0	0	0	0	0	-0.727076	0
1624	GO:0003688	DNA replication origin binding	12		0	0	0	0	0	0	0.72699	0
1625	GO:0016706	2-oxoglutarate-dependent dioxygenase activity	10		0	0.2319	0	0	0	0	-0.725472	0.585656
1626	GO:0038023	signaling receptor activity	37		0.352365	0	0	-0.328299	0	0	-0.725355	0
1627	GO:0034219	carbohydrate transmembrane transport	51		0.0608137	-0.723293	0	0	0.255692	0	-0.302379	0
1628	GO:0080030	methyl indole-3-acetate esterase activity	28		0.0712745	0	0	0	0	-0.718572	0	0
1629	GO:0010359	regulation of anion channel activity	19		0	0.717973	0	0.387874	0.124906	0	0	0.101681
1630	GO:0045252	oxoglutarate dehydrogenase complex	10		0	0	0	-0.717737	0	0	0	0
1631	GO:0006629	lipid metabolic process	643		0.706828	0	-0.504097	-0.19071	-0.0223937	0	0.716359	0
1632	GO:0019252	starch biosynthetic process	48		0.713057	0	0.52467	0	0	0	0	0
1633	GO:0004161	dimethylallyltranstransferase activity	10		0.0257329	0	0	-0.712848	0	0	0	0
1634	GO:0071712	OBSOLETE ER-associated misfolded protein catabolic process	9		-0.325524	0	-0.710927	0	-0.332998	-0.329245	0	0
1635	GO:0051228	mitotic spindle disassembly	13		0	-0.710255	-0.358911	0	-0.115902	-0.113127	0	0
1636	GO:0071486	cellular response to high light intensity	17		0	-0.477373	0	0	-0.209292	-0.709165	-0.35329	0
1637	GO:0003886	DNA (cytosine-5-)-methyltransferase activity	8		0	0	0	0	0	0	0.708496	0
1638	GO:0090116	OBSOLETE C-5 methylation of cytosine	8		0	0	0	0	0	0	0.708496	0
1639	GO:0000387	spliceosomal snRNP assembly	25		0	0.166082	0	0	0	0.707843	0	0
1640	GO:0090697	post-embryonic plant organ morphogenesis	9		0	0.706176	0	0	0	0	-0.696852	0
1641	GO:2000469	negative regulation of peroxidase activity	9		0	0.706176	0	0	0	0	-0.696852	0
1642	GO:0045543	gibberellin 2-beta-dioxygenase activity	11		0	0.706173	0	0	0	0	0	0
1643	GO:0052634	C-19 gibberellin 2-beta-dioxygenase activity	11		0	0.706173	0	0	0	0	0	0
1644	GO:0140078	class I DNA-(apurinic or apyrimidinic site) endonuclease activity	9		0	0.706057	0	0	0	0	0	0
1645	GO:0032259	methylation	262		0	0.703955	0	0	0	0.596741	0	0
1646	GO:0009626	plant-type hypersensitive response	110		-0.151876	0.37012	0	-0.542876	-0.703375	-0.670385	0	0
1647	GO:0051117	ATPase binding	39		0.70277	0	0	0	0	0	0	0
1648	GO:0010214	seed coat development	35		0	0	0.699798	0	-0.315952	0	0	0
1649	GO:0019441	tryptophan catabolic process to kynurenine	10		-0.699017	-0.624598	0.258537	0	0	0	0	0
1650	GO:0051365	cellular response to potassium ion starvation	9		-0.698936	0	0	0	0	0	0	0
1651	GO:0000776	kinetochore	26		0	0	0.697676	0	0	0	0	0
1652	GO:0061158	3'-UTR-mediated mRNA destabilization	8		0	0	0	0	0	0	-0.696854	0
1653	GO:0051646	mitochondrion localization	9		0	0	0	0	0	0	-0.696731	0
1654	GO:0009086	methionine biosynthetic process	35		0	0	0	0	0.692988	0	0	0
1655	GO:0071554	cell wall organization or biogenesis	9		0	0	0.233649	0.692038	0	0	0	0
1656	GO:0017077	oxidative phosphorylation uncoupler activity	10		-0.597978	0	0	0.692029	-0.639459	0	0	0.68668
1657	GO:0015140	malate transmembrane transporter activity	10		-0.597876	0	0	0.691941	-0.639358	0	0	0.686565
1658	GO:1904115	axon cytoplasm	9		0	-0.689243	0	0	0	0	0	0
1659	GO:0031117	positive regulation of microtubule depolymerization	9		0	-0.689203	0	0	0	0	0	0
1660	GO:0030496	midbody	9		0	-0.689196	0	0	0	0	0	0
1661	GO:0043090	amino acid import	10		0	0.689171	-0.609907	0	0	0	-0.22838	0
1662	GO:0046283	anthocyanin-containing compound metabolic process	9		0	-0.689171	0	0	0	-0.277415	0	0
1663	GO:0007409	axonogenesis	9		0	-0.68913	0	0	0	0	0	0
1664	GO:0000500	RNA polymerase I upstream activating factor complex	2		0.68478	0	0	0	0	0	0	0
1665	GO:0001165	RNA polymerase I cis-regulatory region sequence-specific DNA binding	2		0.68478	0	0	0	0	0	0	0
1666	GO:0001181	RNA polymerase I general transcription initiation factor activity	2		0.68478	0	0	0	0	0	0	0
1667	GO:0016553	base conversion or substitution editing	2		0.684622	0	0	0	0	0	0	0
1668	GO:0018131	oxazole or thiazole biosynthetic process	2		0.684581	0	0	0	0	0	-0.179506	0
1669	GO:0052837	thiazole biosynthetic process	2		0.684581	0	0	0	0	0	-0.179506	0
1670	GO:0005363	maltose transmembrane transporter activity	2		0.684553	0	0	0	0	0	0	0
1671	GO:0004655	porphobilinogen synthase activity	2		0.684541	0	0	0	0	0	0	0
1672	GO:0046422	violaxanthin de-epoxidase activity	2		0.684525	0	0	0.176952	0	0	0	0
1673	GO:0008033	tRNA processing	92		0	0	0	0	0	0.682406	0	0
1674	GO:0006635	fatty acid beta-oxidation	59		0	-0.681471	0	0	0	0	0	0
1675	GO:0008574	plus-end-directed microtubule motor activity	27		0	0	0.680486	0	0	0	0.0634817	0
1676	GO:0008649	rRNA methyltransferase activity	8		0	0	0	0	0	0.676292	0	0
1677	GO:0106167	extracellular ATP signaling	8		0	0	0	0	0	0.676164	0	0
1678	GO:0030154	cell differentiation	254		0	-0.289013	0.674666	0	0	0	0	0
1679	GO:0055038	recycling endosome membrane	9		0	0	0	-0.367367	0	0	0	0.671367
1680	GO:0015145	monosaccharide transmembrane transporter activity	28		0	-0.668879	0	0	0	-0.246583	-0.63964	-0.359934
1681	GO:0048573	photoperiodism, flowering	72		-0.25132	-0.667359	0	0	0	0	-0.37802	0
1682	GO:0050897	cobalt ion binding	79		0	0	0	0.666893	0	0	0	0
1683	GO:0009867	jasmonic acid mediated signaling pathway	91		0	0	0.66624	0	0	0	0	0.623274
1684	GO:0012501	programmed cell death	40		0	0	0	0	0.665554	0	0	0
1685	GO:0015079	potassium ion transmembrane transporter activity	27		0	0	0	-0.665513	0	0.148901	0	0
1686	GO:1990110	callus formation	25		0	0	0	0	0	0.664223	0	0
1687	GO:0016846	carbon-sulfur lyase activity	14		0	0.375468	0	-0.29008	0	0.663028	0	0
1688	GO:0008168	methyltransferase activity	266		0	0.66282	0	0	0	0.557029	0	0
1689	GO:0006102	isocitrate metabolic process	19		0	0	0	-0.661953	0	0	0	0
1690	GO:0052546	cell wall pectin metabolic process	19		0	0	0	0	0	0	0.661279	0
1691	GO:0005885	Arp2/3 protein complex	15		0	-0.660553	0	0	0	0	0	0
1692	GO:0034314	Arp2/3 complex-mediated actin nucleation	15		0	-0.660553	0	0	0	0	0	0
1693	GO:0048564	photosystem I assembly	20		0.0760874	0	0	0.656324	0	0	0	0
1694	GO:0010229	inflorescence development	43		-0.0901407	0.615351	0	0.276256	0.656301	0	0	0
1695	GO:1901430	positive regulation of syringal lignin biosynthetic process	11		0	0.133948	0.202129	-0.24189	0.655952	0	0	0
1696	GO:0031090	organelle membrane	8		0	0	0	0	0	0	-0.00325497	-0.653829
1697	GO:0009803	cinnamic acid metabolic process	7		-0.593848	0	0	-0.0200168	-0.00374347	-0.313161	0	-0.6537
1698	GO:0018858	benzoate-CoA ligase activity	7		-0.593848	0	0	-0.0200168	-0.00374347	-0.313161	0	-0.6537
1699	GO:0052315	phytoalexin biosynthetic process	7		-0.593848	0	0	-0.0200168	-0.00374347	-0.313161	0	-0.6537
1700	GO:0106290	trans-cinnamate-CoA ligase activity	7		-0.593848	0	0	-0.0200168	-0.00374347	-0.313161	0	-0.6537
1701	GO:0033907	beta-D-fucosidase activity	13		0	0	0.106795	-0.645452	0	-0.0753815	0	0
1702	GO:0003984	acetolactate synthase activity	8		0	0	0	-0.299362	0.644906	0	0	0
1703	GO:0030658	transport vesicle membrane	6		0	0	0	-0.643873	0	0	0	0
1704	GO:0008934	inositol monophosphate 1-phosphatase activity	6		0	0	0	-0.643836	0	0	0	0
1705	GO:0052832	inositol monophosphate 3-phosphatase activity	6		0	0	0	-0.643836	0	0	0	0
1706	GO:0052833	inositol monophosphate 4-phosphatase activity	6		0	0	0	-0.643836	0	0	0	0
1707	GO:0052834	inositol monophosphate phosphatase activity	6		0	0	0	-0.643836	0	0	0	0
1708	GO:0004449	isocitrate dehydrogenase (NAD+) activity	6		0	0	0	-0.643796	0	0	0	0
1709	GO:0004707	MAP kinase activity	21		0	0	0	0	0	0	0	-0.642434
1710	GO:0090378	seed trichome elongation	14		0.640294	0	0	0	0	0	-0.522338	-0.16781
1711	GO:0010483	pollen tube reception	10		0	0	-0.609892	-0.300548	-0.639278	0	0	-0.585492
1712	GO:0000166	nucleotide binding	3127		0	0	0	-0.638001	0	-0.391601	0	0
1713	GO:0004838	L-tyrosine:2-oxoglutarate aminotransferase activity	11		0	0	0	-0.520461	0	0.637979	0	0
1714	GO:0004725	protein tyrosine phosphatase activity	28		0	0	0	-0.294155	0	0	-0.630416	0
1715	GO:0008138	protein tyrosine/serine/threonine phosphatase activity	28		0	-0.468916	0	-0.294132	0	0	-0.630389	0
1716	GO:0060918	auxin transport	28		0.37539	0	0	0.368388	0	0	0.630259	0
1717	GO:0010366	negative regulation of ethylene biosynthetic process	10		0	-0.168669	0.629271	0	0	0	0	0
1718	GO:0000922	spindle pole	28		0	-0.629005	0	0	0	0	0	0
1719	GO:0010192	mucilage biosynthetic process	27		0	-0.628985	0	0	0	0	0	0
1720	GO:0051119	sugar transmembrane transporter activity	38		0	0	0	0	0.624717	0	-0.46223	0
1721	GO:0031972	chloroplast intermembrane space	10		0	-0.624517	0	-0.611829	0	0	0	0
1722	GO:0035865	cellular response to potassium ion	6		0	0	0	0	0	0	-0.624481	0
1723	GO:0010288	response to lead ion	10		0	0	0	0	0	-0.61874	0.624475	0
1724	GO:0005685	U1 snRNP	27		0	0.106355	0	0	0	0.623465	0	0
1725	GO:0031023	microtubule organizing center organization	2		0	0	0	-0.621997	0	0	0	0
1726	GO:0080072	spermidine:sinapoyl CoA N-acyltransferase activity	2		0	0	0	-0.621895	0	0	0	0
1727	GO:0080073	spermidine:coumaroyl CoA N-acyltransferase activity	2		0	0	0	-0.621895	0	0	0	0
1728	GO:0080074	spermidine:caffeoyl CoA N-acyltransferase activity	2		0	0	0	-0.621895	0	0	0	0
1729	GO:0080075	spermidine:feruloyl CoA N-acyltransferase activity	2		0	0	0	-0.621895	0	0	0	0
1730	GO:0080088	spermidine hydroxycinnamate conjugate biosynthetic process	2		0	0	0	-0.621895	0	0	0	0
1731	GO:0004149	dihydrolipoyllysine-residue succinyltransferase activity	2		0	0	0	-0.621894	0	0	0	0
1732	GO:0004168	dolichol kinase activity	2		0	0	0	-0.62188	0	0	0	0
1733	GO:0043048	dolichyl monophosphate biosynthetic process	2		0	0	0	-0.62188	0	0	0	0
1734	GO:0008734	L-aspartate oxidase activity	2		0	0	0	-0.621877	0	0	0	0
1735	GO:0044318	L-aspartate:fumarate oxidoreductase activity	2		0	0	0	-0.621877	0	0	0	0
1736	GO:0008460	dTDP-glucose 4,6-dehydratase activity	11		0	0	0	0	0	0	0.620814	0.329045
1737	GO:1901981	phosphatidylinositol phosphate binding	9		0	0	0	0	0	0	0.620772	0
1738	GO:0048367	shoot system development	96		0	0	0.455801	0	0	0	0.618215	0
1739	GO:0000447	endonucleolytic cleavage in ITS1 to separate SSU-rRNA from 5.8S rRNA and LSU-rRNA from tricistronic rRNA transcript (SSU-rRNA, 5.8S rRNA, LSU-rRNA)	10		0	0	0	0	0.612428	0.508589	0	0
1740	GO:0010315	auxin export across the plasma membrane	46		-0.110084	0	0	0.612264	-0.0838115	0	0	0
1741	GO:0001736	establishment of planar polarity	10		0	0	0	0.611673	0	0	0	0
1742	GO:0009882	blue light photoreceptor activity	10		0.360222	0	0	0.611661	0.48006	0	0	0
1743	GO:0016157	sucrose synthase activity	11		0	0	0	0	0	-0.611204	0	0
1744	GO:0051536	iron-sulfur cluster binding	195		0	0	0	0.046615	0.610496	0	0	0
1745	GO:1902066	regulation of cell wall pectin metabolic process	11		0	0	-0.609949	0	0	0	0	0
1746	GO:2001009	regulation of plant-type cell wall cellulose biosynthetic process	10		0	0	-0.609938	0	0	0	0	0
1747	GO:0006270	DNA replication initiation	26		0	0	0	0	0	0	0.609319	0
1748	GO:0019139	cytokinin dehydrogenase activity	9		0	0	0	0.608364	0	0.0177602	0	0
1749	GO:0016985	mannan endo-1,4-beta-mannosidase activity	10		0	0	0.606977	0	0	0	0.528597	0
1750	GO:0031930	mitochondria-nucleus signaling pathway	10		0	0	0.606973	0	0	0	0	0
1751	GO:0006164	purine nucleotide biosynthetic process	39		0	0	0	0	0.253554	0.606601	0	0
1752	GO:0009820	alkaloid metabolic process	12		0	-0.605696	0	0	0.537603	0	-0.236922	0
1753	GO:0043014	alpha-tubulin binding	10		0	-0.60565	0	0	0	0	0	0
1754	GO:0045487	gibberellin catabolic process	10		0	0.60517	0	0	0	0	0	0
1755	GO:0080006	internode patterning	10		0	0.604968	0	0	0	0	0	0
1756	GO:0009767	photosynthetic electron transport chain	27		0.603926	0	0	0	0	0	0	0
1757	GO:0003400	regulation of COPII vesicle coating	10		-0.162482	0	0	-0.603565	0	0	0	0
1758	GO:0031022	nuclear migration along microfilament	4		0	0	0	0	-0.602658	0	0	0
1759	GO:2000379	positive regulation of reactive oxygen species metabolic process	4		0	0	0	0	0	0.601719	-0.592027	0
1760	GO:0048016	OBSOLETE inositol phosphate-mediated signaling	4		0	0	0	0	0	0.601713	0	0
1761	GO:0009813	flavonoid biosynthetic process	30		0	0	0	-0.292501	0.0587155	0	-0.601436	0
1762	GO:0016772	transferase activity, transferring phosphorus-containing groups	27		0	0	0	0	0	0	-0.601298	0
1763	GO:0004831	tyrosine-tRNA ligase activity	5		0	0	0	0	0	0.601234	0	0
1764	GO:0032957	inositol trisphosphate metabolic process	15		0	0	0	-0.529618	0	0	-0.600944	0
1765	GO:0016763	pentosyltransferase activity	15		0	-0.293629	0	0	0.202333	0	-0.600916	0
1766	GO:0102387	2-phenylethanol acetyltransferase activity	4		0	0	0	0	-0.600549	0	0	0
1767	GO:0102720	acetyl-coenzyme A:acetyl alcohol acetyltransferase activity	4		0	0	0	0	-0.600549	0	0	0
1768	GO:0006544	glycine metabolic process	6		0	-0.473358	0	0	-0.600529	0	0	0
1769	GO:2000122	negative regulation of stomatal complex development	5		0	0	0	0	0	0	-0.600012	0
1770	GO:0010117	photoprotection	15		0	-0.528968	0	0.532998	0	-0.599507	0	0
1771	GO:0016866	intramolecular transferase activity	15		0	0	0	0	0	-0.599341	0	0
1772	GO:0080191	secondary thickening	6		0	0	0	0	0	0	-0.597514	0
1773	GO:0005770	late endosome	68		0	0	0	0	0	0	-0.597288	0
1774	GO:0004366	glycerol-3-phosphate O-acyltransferase activity	16		0.276223	0	0	0	-0.597129	0	0	0
1775	GO:0102420	sn-1-glycerol-3-phosphate C16:0-DCA-CoA acyl transferase activity	16		0.276223	0	0	0	-0.597129	0	0	0
1776	GO:0090447	glycerol-3-phosphate 2-O-acyltransferase activity	16		0.276219	0	0	0	-0.597127	0	0	0
1777	GO:0003878	ATP citrate synthase activity	6		0	0	0	0	0	0	0.596793	0
1778	GO:1902438	response to vanadate(3-)	6		0	0	0	0	0	0.207955	0.596784	0
1779	GO:0046246	terpene biosynthetic process	6		0	0	0	0	0	0	0.596773	0
1780	GO:0009578	etioplast stroma	4		0	0	0	0	0.596137	0	0	0
1781	GO:0030272	5-formyltetrahydrofolate cyclo-ligase activity	4		0	0	0	0	0.595904	0	0	0
1782	GO:0052622	ATP dimethylallyltransferase activity	4		0	0	0	0	0.595867	0	0	0
1783	GO:0052623	ADP dimethylallyltransferase activity	4		0	0	0	0	0.595867	0	0	0
1784	GO:1901529	positive regulation of anion channel activity	4		0	0	0	0.58311	0.595769	0	0	0
1785	GO:0016833	oxo-acid-lyase activity	4		0	0	0	0	0.595762	0	0	0
1786	GO:0004815	aspartate-tRNA ligase activity	4		0	0	0	0	0.595745	0	0	0
1787	GO:0006422	aspartyl-tRNA aminoacylation	4		0	0	0	0	0.595745	0	0	0
1788	GO:0004072	aspartate kinase activity	4		0	0	0	0	0.595744	0	0	0
1789	GO:0009090	homoserine biosynthetic process	4		0	0	0	0	0.595744	0	0	0
1790	GO:0004349	glutamate 5-kinase activity	4		0	0	0	0	0.595742	0	0	0
1791	GO:0004350	glutamate-5-semialdehyde dehydrogenase activity	4		0	0	0	0	0.595742	0	0	0
1792	GO:0017084	delta1-pyrroline-5-carboxylate synthetase activity	4		0	0	0	0	0.595742	0	0	0
1793	GO:0016405	CoA-ligase activity	24		0	0	0	0	0	0	-0.127694	-0.595718
1794	GO:0006109	regulation of carbohydrate metabolic process	15		0.595039	0	0	0	0	0	0	0
1795	GO:1902600	proton transmembrane transport	146		0	0.59402	0	0	0	0	0	0
1796	GO:0009827	plant-type cell wall modification	31		0.251789	0.210854	0.592566	0	0	0	0	0
1797	GO:0051754	meiotic sister chromatid cohesion, centromeric	5		0	0	0.592429	0	0	0	0	0
1798	GO:0046923	ER retention sequence binding	4		0	0	0	0	0	0	0.592315	0
1799	GO:0016122	xanthophyll metabolic process	4		0	-0.592225	0	0	0	0	0	0
1800	GO:0009915	phloem sucrose loading	4		0	-0.592128	0	0	0	0	0	0
1801	GO:0003913	DNA photolyase activity	4		0	-0.592103	0	0	0	0	0	0
1802	GO:0097503	sialylation	4		0	0	0	0	0	0	0.592072	0
1803	GO:0019481	L-alanine catabolic process, by transamination	4		0	0	0	0	0	0	0.592037	0
1804	GO:0033320	UDP-D-xylose biosynthetic process	12		0	0	0	0	-0.591616	-0.511519	0.478597	0.269474
1805	GO:0004869	cysteine-type endopeptidase inhibitor activity	5		0	0.590765	0	0.591301	0	0	0.44076	0
1806	GO:0004305	ethanolamine kinase activity	6		0	0	0	0.591222	0	0	0	0
1807	GO:0000775	chromosome, centromeric region	47		0	0	0.590482	0	0	0	0	0
1808	GO:0017054	negative cofactor 2 complex	5		0	0	0	-0.589001	0	0	0	0
1809	GO:0005977	glycogen metabolic process	5		0	0	0	-0.588869	0	0	0	0
1810	GO:0009670	triose-phosphate:phosphate antiporter activity	4		0	0	0.588709	0	0	0	0	0
1811	GO:0015121	phosphoenolpyruvate:phosphate antiporter activity	4		0	0	0.588709	0	0	0	0	0
1812	GO:0089722	phosphoenolpyruvate transmembrane transport	4		0	0	0.588709	0	0	0	0	0
1813	GO:0048448	stamen morphogenesis	5		0	-0.588531	0	0	0	-0.0632751	0	0
1814	GO:0016597	amino acid binding	15		0	0	0	0.588513	0	0	0	0
1815	GO:0050347	trans-octaprenyltranstransferase activity	5		0	-0.588348	0	0	0	-0.138113	0	0
1816	GO:0052924	all-trans-nonaprenyl-diphosphate synthase (geranylgeranyl-diphosphate specific) activity	5		0	-0.588348	0	0	0	-0.138113	0	0
1817	GO:0051747	cytosine C-5 DNA demethylase activity	10		0	0	0	0	0	0	0	0.588092
1818	GO:0005849	mRNA cleavage factor complex	9		0	0	0	0	0.0479726	0	0	0.587965
1819	GO:0055071	manganese ion homeostasis	4		0	0	0	0	0	-0.587953	0	0
1820	GO:0009528	plastid inner membrane	128		0.587644	0	0	0	0.0350507	0	0	0
1821	GO:0070534	protein K63-linked ubiquitination	29		0	0	0	-0.587624	0	0	0	0
1822	GO:0003951	NAD+ kinase activity	30		0	0	0	-0.587433	0	-0.0120232	0	0
1823	GO:0003846	2-acylglycerol O-acyltransferase activity	2		0	0	0	0	-0.586975	0	0	0
1824	GO:0004622	lysophospholipase activity	2		0	0	0	0	-0.586975	0	0	0
1825	GO:0090430	caffeoyl-CoA: alcohol caffeoyl transferase activity	2		0	0	0	0	-0.586975	0	0	0
1826	GO:0009830	cell wall modification involved in abscission	1		0	0	0	0	-0.586911	0	0	0
1827	GO:0034318	alcohol O-acyltransferase activity	2		0	0	0	0	-0.58691	0	0	0
1828	GO:0036066	protein O-linked fucosylation	2		0	-0.175532	0	0	-0.586896	0	0	0
1829	GO:0046922	peptide-O-fucosyltransferase activity	2		0	-0.175532	0	0	-0.586896	0	0	0
1830	GO:0004375	glycine dehydrogenase (decarboxylating) activity	2		0	0	0	0	-0.586893	0	0	0
1831	GO:0016594	glycine binding	2		0	0	0	0	-0.586893	0	0	0
1832	GO:0031167	rRNA methylation	9		0	0	0	0	0	0.586633	0	0
1833	GO:0045739	positive regulation of DNA repair	9		0	0	0	0	0	0.586526	0	0
1834	GO:0003978	UDP-glucose 4-epimerase activity	10		0	0	0	0	0	-0.216349	0	0.585582
1835	GO:0016621	cinnamoyl-CoA reductase activity	4		-0.231859	0.585304	0	0	0	0	0	-0.00901941
1836	GO:0003954	NADH dehydrogenase activity	15		0	0	-0.222559	-0.585232	0	0	0	0
1837	GO:0016139	glycoside catabolic process	4		0	0.585194	0.0200772	0	0	0	0	0
1838	GO:0045551	cinnamyl-alcohol dehydrogenase activity	15		0.276294	-0.224233	0	-0.290117	0.300083	0	0.584838	0
1839	GO:0052747	sinapyl alcohol dehydrogenase activity	15		0.276294	-0.224233	0	-0.290117	0.300083	0	0.584838	0
1840	GO:0016773	phosphotransferase activity, alcohol group as acceptor	48		0	0.0470858	0	0.584796	0	0	0	0
1841	GO:0055088	lipid homeostasis	16		0	-0.58441	0	-0.402682	0	0	0	0
1842	GO:0009923	fatty acid elongase complex	2		0	0	0	0	0	0	-0.584127	0
1843	GO:0102758	very-long-chain enoyl-CoA reductase activity	2		0	0	0	0	0	0	-0.584127	0
1844	GO:0015807	L-amino acid transport	2		0	0	0	0	0	0	-0.58409	0
1845	GO:0032973	amino acid export across plasma membrane	2		0	0	0	0	0	0	-0.58409	0
1846	GO:0034639	L-amino acid efflux transmembrane transporter activity	2		0	0	0	0	0	0	-0.58409	0
1847	GO:1902475	L-alpha-amino acid transmembrane transport	2		0	0	0	0	0	0	-0.58409	0
1848	GO:0004307	ethanolaminephosphotransferase activity	2		0	0	0	-0.174375	0	0	-0.58408	0
1849	GO:0003938	IMP dehydrogenase activity	2		0	0	0	0	0	0	-0.584045	0
1850	GO:0005364	maltose:proton symporter activity	3		0	0	0	0	0.549869	0	-0.584041	0.0102459
1851	GO:0042946	glucoside transport	3		0	0	0	0	0.549869	0	-0.584041	0.0102459
1852	GO:0042948	salicin transport	3		0	0	0	0	0.549869	0	-0.584041	0.0102459
1853	GO:0042949	arbutin transport	3		0	0	0	0	0.549869	0	-0.584041	0.0102459
1854	GO:0042950	salicin transmembrane transporter activity	3		0	0	0	0	0.549869	0	-0.584041	0.0102459
1855	GO:0042951	arbutin transmembrane transporter activity	3		0	0	0	0	0.549869	0	-0.584041	0.0102459
1856	GO:0071287	cellular response to manganese ion	2		0	0	0	0	0	0	-0.58404	0
1857	GO:0043759	2-methylbutanoate-CoA ligase activity	2		0	0	0	0	0.178961	0	-0.584039	0
1858	GO:0050218	propionate-CoA ligase activity	2		0	0	0	0	0.178961	0	-0.584039	0
1859	GO:0003962	cystathionine gamma-synthase activity	2		0	0	0	0	0	0	-0.584039	0
1860	GO:0102028	cystathionine gamma-synthase activity (acts on O-phosphohomoserine)	2		0	0	0	0	0	0	-0.584039	0
1861	GO:0032025	response to cobalt ion	2		0	0	0	0	0	0	-0.584035	0
1862	GO:0045851	pH reduction	2		0	0	0	0	0	0	-0.584035	-0.164987
1863	GO:1903288	positive regulation of potassium ion import across plasma membrane	2		0	0	0	0.176938	0	0	-0.584035	0
1864	GO:0003882	CDP-diacylglycerol-serine O-phosphatidyltransferase activity	2		0	0	0	0	0	0	0.583657	0
1865	GO:0006659	phosphatidylserine biosynthetic process	2		0	0	0	0	0	0	0.583657	0
1866	GO:0106245	L-serine-phosphatidylethanolamine phosphatidyltransferase activity	2		0	0	0	0	0	0	0.583657	0
1867	GO:0071258	cellular response to gravity	2		0	0	0	0	0	0	0.58365	0
1868	GO:0005641	nuclear envelope lumen	2		0	0	0.176202	0	0	0	0.583628	0
1869	GO:1901673	regulation of mitotic spindle assembly	2		0	0	0.176202	0	0	0	0.583628	0
1870	GO:0048449	floral organ formation	3		0	0	0	-0.583377	0	0	0	0
1871	GO:0032365	intracellular lipid transport	4		0	0	0	0.583353	0	0	0	0
1872	GO:0048455	stamen formation	3		0	0	0	-0.583285	0	0	0	0
1873	GO:0006971	hypotonic response	2		-0.583241	0	0	0	0	0	0	0
1874	GO:2000693	positive regulation of seed maturation	2		-0.583241	0	0	0	0	0	0	0
1875	GO:0098755	maintenance of seed dormancy by absisic acid	2		-0.583121	0	0	0	0	-0.582953	0	0
1876	GO:0004794	threonine deaminase activity	5		0	0	0	-0.583084	0	0.450264	0	0
1877	GO:1905011	transmembrane phosphate ion transport from cytosol to vacuole	4		0	0	0	0.583083	0	0	0	0
1878	GO:0080164	regulation of nitric oxide metabolic process	2		0	0	0	0	0	-0.583046	0	0
1879	GO:0052610	beta-cryptoxanthin hydroxylase activity	2		0	0	0	0	0	-0.582926	0	0
1880	GO:0052611	beta-carotene 3-hydroxylase activity	2		0	0	0	0	0	-0.582926	0	0
1881	GO:0001756	somitogenesis	2		0	0	0	0	0	-0.58292	0	0
1882	GO:0001947	heart looping	2		0	0	0	0	0	-0.58292	0	0
1883	GO:0003228	atrial cardiac muscle tissue development	2		0	0	0	0	0	-0.58292	0	0
1884	GO:0007519	skeletal muscle tissue development	2		0	0	0	0	0	-0.58292	0	0
1885	GO:0048702	embryonic neurocranium morphogenesis	2		0	0	0	0	0	-0.58292	0	0
1886	GO:0060297	regulation of sarcomere organization	2		0	0	0	0	0	-0.58292	0	0
1887	GO:0060298	positive regulation of sarcomere organization	2		0	0	0	0	0	-0.58292	0	0
1888	GO:0072359	circulatory system development	2		0	0	0	0	0	-0.58292	0	0
1889	GO:0007009	plasma membrane organization	2		0	0	0	0	0	-0.582838	0	0
1890	GO:0070676	intralumenal vesicle formation	12		-0.582515	0	0	0	0	0	0	0
1891	GO:0006657	CDP-choline pathway	13		-0.5824	0	0	-0.461365	0	0	-0.0432455	0
1892	GO:0080026	response to indolebutyric acid	4		0	0	-0.582052	0	0	0	0	0
1893	GO:0018488	aryl-aldehyde oxidase activity	4		0	0	-0.581797	0	0	0.413978	0	0
1894	GO:0110096	cellular response to aldehyde	4		0	0	-0.581797	0	0	0.413978	0	0
1895	GO:0010086	embryonic root morphogenesis	4		0	0	-0.581797	0	0	0	0	0
1896	GO:0010264	myo-inositol hexakisphosphate biosynthetic process	15		0.580011	-0.293669	0	0	0	-0.23123	0	0.198387
1897	GO:0102771	dihydroceramide fatty acyl 2-hydroxylase activity	2		0	0	0.578108	0	0	0	0	0
1898	GO:0090356	negative regulation of auxin metabolic process	2		0	0	0.577992	0	0	0.183701	0	0
1899	GO:0008104	protein localization	40		0	0	0	0	0	0	0.482982	-0.574924
1900	GO:0030684	preribosome	3		0	0	0	0	0	0.573189	0	0
1901	GO:0006122	mitochondrial electron transport, ubiquinol to cytochrome c	13		0	0	0	-0.57316	0	-0.520346	0	0
1902	GO:0015839	cadaverine transport	3		0	0.0194121	0	0	0	0.573044	0	0
1903	GO:0043625	delta DNA polymerase complex	3		0	0	0	-0.399045	0	0.573039	0	0
1904	GO:0010070	zygote asymmetric cell division	3		0	0	0	0	0	0.573029	0	0
1905	GO:0006268	DNA unwinding involved in DNA replication	27		0	0	0	0	0	0	0.569566	0
1906	GO:0048219	inter-Golgi cisterna vesicle-mediated transport	4		0	0	0	0	0	0	0	0.564771
1907	GO:0046403	polynucleotide 3'-phosphatase activity	4		0	0	0	0	0	0	0	0.564632
1908	GO:0098506	polynucleotide 3' dephosphorylation	4		0	0	0	0	0	0	0	0.564632
1909	GO:0009930	longitudinal side of cell surface	4		0	0	0	0	0	0	0	0.564576
1910	GO:0010176	homogentisate phytyltransferase activity	4		0	0	0	0	0	0	0	-0.564545
1911	GO:0004013	adenosylhomocysteinase activity	4		0	0	0	0	0	0	0	-0.564497
1912	GO:0016581	NuRD complex	5		0	0	0	0	0	0	0	0.564475
1913	GO:0071923	negative regulation of cohesin loading	5		0	0	0	0	0	0	0	0.564475
1914	GO:0071005	U2-type precatalytic spliceosome	18		0.00109692	0	0	0	0	0.564451	0	0
1915	GO:0006479	protein methylation	18		0	0	0	0.160847	0	0.564356	0	0
1916	GO:0042023	DNA endoreduplication	29		0	0.0517152	0	0.106832	0.563309	0	0.556112	0
1917	GO:0006779	porphyrin-containing compound biosynthetic process	30		0.310795	0	0	0	0.563273	0	0.031596	0
1918	GO:0045177	apical part of cell	22		0	0	0	0.562667	0	0	0	0
1919	GO:0000987	cis-regulatory region sequence-specific DNA binding	24		0	0	0	0.562516	0	0	0	0
1920	GO:0052689	carboxylic ester hydrolase activity	31		0.510862	0	0	0	0	-0.561875	0	0
1921	GO:0004252	serine-type endopeptidase activity	118		0.0382155	0	0.41776	0.559875	0	0	0	0
1922	GO:0004845	uracil phosphoribosyltransferase activity	8		0	0	0	-0.379452	0.55681	0	0	0
1923	GO:0044206	UMP salvage	8		0	0	0	-0.379452	0.55681	0	0	0
1924	GO:0106286	(E)-caffeate-CoA ligase activity	8		-0.487824	0	0	0	0	-0.209123	0	-0.556627
1925	GO:0016207	4-coumarate-CoA ligase activity	9		-0.325502	0	0	0	0	-0.119242	0	-0.556627
1926	GO:0009931	calcium-dependent protein serine/threonine kinase activity	66		-0.383593	0	0	0	0	0	0	-0.556251
1927	GO:1901485	OBSOLETE positive regulation of transcription factor catabolic process	3		0	0	0	0	0.549997	0	0	0
1928	GO:0009423	chorismate biosynthetic process	17		0	-0.546605	0	0	-0.489644	0	0	-0.180731
1929	GO:0071011	precatalytic spliceosome	41		0	0	0	0	0	0.546337	0	0
1930	GO:0015979	photosynthesis	219		0.54627	-0.313864	0	0	-0.364765	-0.529593	0	0
1931	GO:0009558	embryo sac cellularization	11		0	0	0.538037	0	0	0	0.546096	0
1932	GO:0042732	D-xylose metabolic process	16		0.239889	0.245356	0	0	-0.361143	-0.293546	0.545181	0.0771672
1933	GO:0051231	spindle elongation	15		0	0	0.451797	0	0	0	0.545075	0
1934	GO:0052902	spermidine:oxygen oxidoreductase (3-aminopropanal-forming) activity	5		0	0	0	0	0	0	0.544825	0
1935	GO:0052904	N1-acetylspermidine:oxygen oxidoreductase (3-acetamidopropanal-forming) activity	5		0	0	0	0	0	0	0.544825	0
1936	GO:0006955	immune response	16		-0.0293645	0	0	0	-0.541367	0	0	0
1937	GO:0016791	phosphatase activity	135		-0.275831	0	-0.211874	-0.18981	-0.263659	0	-0.540444	0
1938	GO:0055044	symplast	11		0	0	0	0	0	0	-0.538594	0
1939	GO:0009413	response to flooding	11		0	0	0	-0.189506	0	0	-0.538542	0
1940	GO:0000819	sister chromatid segregation	11		0	0	0.53793	0	0	0	0	0
1941	GO:0010053	root epidermal cell differentiation	35		0	0	0	0	0	-0.535846	0.090002	0
1942	GO:0099080	supramolecular complex	11		0	0	0	0.53389	0	0	0	0
1943	GO:0061630	ubiquitin protein ligase activity	198		-0.53354	0	0	0	0	0	0	0
1944	GO:0048731	system development	11		0	0	0	0.520657	0	-0.527502	-0.533231	0.51347
1945	GO:0000373	Group II intron splicing	47		0.464865	0	0	0.53319	0.0451747	0.385539	0	0
1946	GO:0000275	mitochondrial proton-transporting ATP synthase complex, catalytic sector F(1)	11		0	0	0	0	0	0	0.533161	0
1947	GO:0043481	anthocyanin accumulation in tissues in response to UV light	11		0	0	0	0	0	0	0.532955	0
1948	GO:0003939	L-iditol 2-dehydrogenase activity	4		0	0.505894	0	0.531914	0	0	0	0
1949	GO:0006060	sorbitol metabolic process	4		0	0.505894	0	0.531914	0	0	0	0
1950	GO:0009010	sorbitol-6-phosphate 2-dehydrogenase activity	4		0	0.505894	0	0.531914	0	0	0	0
1951	GO:0046526	D-xylulose reductase activity	4		0	0.505894	0	0.531914	0	0	0	0
1952	GO:0050255	ribitol 2-dehydrogenase activity	4		0	0.505894	0	0.531914	0	0	0	0
1953	GO:0031468	nuclear membrane reassembly	11		0	-0.530998	0	0	0	0	0	0
1954	GO:0008568	microtubule severing ATPase activity	11		0	-0.530994	0	0	0	0	0	0
1955	GO:0030424	axon	11		0	-0.530984	0	0	0	0	0	0
1956	GO:0032467	positive regulation of cytokinesis	11		0	-0.53098	0	0	0	0	0	0
1957	GO:0009089	lysine biosynthetic process via diaminopimelate	18		0	0	0	0	0.529313	0	0	0
1958	GO:1902448	positive regulation of shade avoidance	8		0	-0.528927	0	0	0.237221	0	0	0
1959	GO:0000254	C-4 methylsterol oxidase activity	10		0	0	0	-0.52878	0	0	0	0
1960	GO:1901671	positive regulation of superoxide dismutase activity	3		0	-0.528682	0	0	0	0	0	0
1961	GO:0051595	response to methylglyoxal	4		0	0	-0.526893	0	0	0	0	0
1962	GO:0140041	cellular detoxification of methylglyoxal	4		0	0	-0.526893	0	0	0	0	0
1963	GO:0005778	peroxisomal membrane	69		0	0	0	0	0	0	-0.526492	0
1964	GO:0031977	thylakoid lumen	92		0.526315	0	0	0	0	0	0	0
1965	GO:0010262	somatic embryogenesis	12		0	0	0	0	-0.525512	-0.11326	0	0
1966	GO:0009555	pollen development	305		0	0	0	-0.525298	0	0	0	0
1967	GO:0140352	export from cell	14		0	0	-0.222497	0	0	0	-0.522246	0
1968	GO:0005819	spindle	155		0	0	0.377696	0	0	0	0.522208	0
1969	GO:0016627	oxidoreductase activity, acting on the CH-CH group of donors	32		0	-0.500774	0	0	0	-0.519247	0	0
1970	GO:0006145	purine nucleobase catabolic process	11		0	-0.386425	-0.518672	0	0	0	-0.210206	0
1971	GO:0031648	protein destabilization	11		-0.204032	0	-0.518616	0	-0.211787	0	0	0
1972	GO:0046873	metal ion transmembrane transporter activity	48		0	0	0	0	0	0	-0.516543	0
1973	GO:0009269	response to desiccation	19		0	0.387199	0	0	0	0.5154	0.357528	0.22819
1974	GO:0009625	response to insect	38		0	0	0.305416	-0.308598	0	0	-0.513744	0
1975	GO:1901562	response to paraquat	11		0	0	0	0	0	0	0	0.51337
1976	GO:0000165	MAPK cascade	67		0	0	0	0	0	0	0	-0.51321
1977	GO:0010226	response to lithium ion	8		0.512003	0	0	-0.115029	0	0	0	0
1978	GO:0009943	adaxial/abaxial axis specification	8		0.511938	0	0.396501	0	0	0	0	0
1979	GO:0005764	lysosome	61		0	0	0.511107	0.106057	0	0	0	0
1980	GO:0007165	signal transduction	291		0	0	0	-0.177171	0	0	-0.425131	-0.509628
1981	GO:0005732	sno(s)RNA-containing ribonucleoprotein complex	10		0	0	0	0	0	0.508611	0	0
1982	GO:0010866	regulation of triglyceride biosynthetic process	4		0	0.505822	0	0	0	0	0	0
1983	GO:1904963	regulation of phytol biosynthetic process	4		0	0.505822	0	0	0	0	0	0
1984	GO:0045037	protein import into chloroplast stroma	45		0.500329	0	0	0	0	0	0	0
1985	GO:0009706	chloroplast inner membrane	178		0.497383	-0.0552196	0	0	0	0	0	0
1986	GO:0030976	thiamine pyrophosphate binding	18		-0.108342	0	0	-0.477832	0.0527259	0	0.493284	0
1987	GO:0070936	protein K48-linked ubiquitination	7		0	0	0	0	0	0	-0.49242	0
[truncated: 5,641 more rows]
